# Supplementary material for: Colorectal cancer liver metastatic growth depends on PAD4-driven citrullination of the extracellular matrix
Source: Nat Commun. 2018 Nov 14;9:4783. doi: 10.1038/s41467-018-07306-7 (PMC6235861; doi:10.1038/s41467-018-07306-7)
Supplement: Supplementary file 4 — Supplementary Data 1 [file 41467_2018_7306_MOESM4_ESM.xlsx]

## Sheet: A. Complete MS Dataset
Supplementary Table 1. a. The LC-MS/MS analysis results based on Mascot search.
Normal liver										Liver metastasis
Patient 1		Patient 2		Patient 3		Patient 4		Patient 5		Patient 1		Patient 2		Patient 3		Patient 4		Patient 5
Protein	Uniprot	Protein	Uniprot	Protein	Uniprot	Protein	Uniprot	Protein	Uniprot	Protein	Uniprot	Protein	Uniprot	Protein	Uniprot	Protein	Uniprot	Protein	Uniprot
3-hydroxy-3-methylglutaryl-Coenzyme A synthase 2 (mitochondrial)	P54868	2',3'-cyclic nucleotide 3' phosphodiesterase	P09543	3'-phosphoadenosine 5'-phosphosulfate synthase 2	O95340	3-hydroxy-3-methylglutaryl-Coenzyme A synthase 2 (mitochondrial)	P54868	3-hydroxy-3-methylglutaryl-Coenzyme A synthase 1 (soluble)	Q01581	2,4-dienoyl CoA reductase 1, mitochondrial	Q16698	actin, alpha 2, smooth muscle, aorta	P62736	2',3'-cyclic nucleotide 3' phosphodiesterase	P09543	actin, alpha 2, smooth muscle, aorta	P62736	2',3'-cyclic nucleotide 3' phosphodiesterase	P09543
3'-phosphoadenosine 5'-phosphosulfate synthase 2	O95340	3-hydroxy-3-methylglutaryl-Coenzyme A synthase 2 (mitochondrial)	P54868	actin, alpha 2, smooth muscle, aorta	P62736	3'-phosphoadenosine 5'-phosphosulfate synthase 2	O95340	3-hydroxy-3-methylglutaryl-Coenzyme A synthase 2 (mitochondrial)	P54868	3-hydroxyisobutyryl-Coenzyme A hydrolase	Q6NVY1	actin, alpha, cardiac muscle 1	P68032	2,4-dienoyl CoA reductase 1, mitochondrial	Q16698	actin, beta	P60709	3'-phosphoadenosine 5'-phosphosulfate synthase 2	O95340
4-aminobutyrate aminotransferase	P80404	3'-phosphoadenosine 5'-phosphosulfate synthase 2	O95340	actin, alpha, cardiac muscle 1	P68032	actin, alpha 2, smooth muscle, aorta	P62736	3'-phosphoadenosine 5'-phosphosulfate synthase 2	O95340	5-aminoimidazole-4-carboxamide ribonucleotide formyltransferase/IMP cyclohydrolase	P31939	actin, beta	P60709	3-hydroxyisobutyryl-Coenzyme A hydrolase	Q6NVY1	actin, beta-like 2	Q562R1	5'-3' exoribonuclease 2	Q9H0D6
acetyl-Coenzyme A acetyltransferase 1	P24752	4-aminobutyrate aminotransferase	P80404	actin, beta	P60709	actin, beta	P60709	4-aminobutyrate aminotransferase	P80404	acetyl-Coenzyme A acetyltransferase 1	P24752	actin, beta-like 2	Q562R1	3'-phosphoadenosine 5'-phosphosulfate synthase 2	O95340	actinin, alpha 1	P12814	actin, alpha 2, smooth muscle, aorta	P62736
acetyl-Coenzyme A acyltransferase 1	P09110	6-phosphofructo-2-kinase/fructose-2,6-biphosphatase 1	P16118	actin, beta-like 2	Q562R1	actin, beta-like 2	Q562R1	acetyl-Coenzyme A acetyltransferase 1	P24752	actin, alpha 1, skeletal muscle	P68133	actinin, alpha 1	P12814	5-aminoimidazole-4-carboxamide ribonucleotide formyltransferase/IMP cyclohydrolase	P31939	adenosine monophosphate deaminase (isoform E)	Q01432	actin, alpha, cardiac muscle 1	P68032
actin, alpha 2, smooth muscle, aorta	P62736	acetyl-Coenzyme A acyltransferase 1	P09110	actinin, alpha 1	P12814	alanine-glyoxylate aminotransferase	P21549	acetyl-Coenzyme A acetyltransferase 2	Q9BWD1	actin, alpha 2, smooth muscle, aorta	P62736	actinin, alpha 4	O43707	acetyl-Coenzyme A acetyltransferase 1	P24752	albumin	P02768	actin, beta	P60709
actin, beta	P60709	actin, alpha 2, smooth muscle, aorta	P62736	adaptor-related protein complex 2, beta 1 subunit	P63010	albumin	P02768	acetyl-Coenzyme A acyltransferase 1	P09110	actin, alpha, cardiac muscle 1	P68032	ADAM metallopeptidase with thrombospondin type 1 motif, 4	O75173	acetyl-Coenzyme A acyltransferase 1	P09110	alcohol dehydrogenase 1B (class I), beta polypeptide; alcohol dehydrogenase 1A (class I), alpha polypeptide; alcohol dehydrogenase 1C (class I), gamma polypeptide	P00325	actin, beta-like 2	Q562R1
actin, beta-like 2	Q562R1	actin, alpha, cardiac muscle 1	P68032	AHNAK nucleoprotein	Q09666	alcohol dehydrogenase 1B (class I), beta polypeptide; alcohol dehydrogenase 1A (class I), alpha polypeptide; alcohol dehydrogenase 1C (class I), gamma polypeptide	P00326	actin, alpha 2, smooth muscle, aorta	P62736	actin, beta	P60709	AE binding protein 1	Q8IUX7	acid phosphatase 1, soluble	P24666	alcohol dehydrogenase 1B (class I), beta polypeptide; alcohol dehydrogenase 1A (class I), alpha polypeptide; alcohol dehydrogenase 1C (class I), gamma polypeptide	P07327	actinin, alpha 1	P12814
actinin, alpha 1	P12814	actin, beta	P60709	alanine-glyoxylate aminotransferase	P21549	alcohol dehydrogenase 1B (class I), beta polypeptide; alcohol dehydrogenase 1A (class I), alpha polypeptide; alcohol dehydrogenase 1C (class I), gamma polypeptide	P00325	actin, alpha, cardiac muscle 1	P68032	actin, beta-like 2	Q562R1	agrin	O00468	aconitase 2, mitochondrial	Q99798	alcohol dehydrogenase 4 (class II), pi polypeptide	P08319	actinin, alpha 2	P35609
actinin, alpha 4	O43707	actin, beta-like 2	Q562R1	albumin	P02768	alcohol dehydrogenase 1B (class I), beta polypeptide; alcohol dehydrogenase 1A (class I), alpha polypeptide; alcohol dehydrogenase 1C (class I), gamma polypeptide	P07327	actin, beta	P60709	actinin, alpha 1	P12814	albumin	P02768	actin related protein 2/3 complex, subunit 1B, 41kDa; similar to Actin-related protein 2/3 complex subunit 1B (ARP2/3 complex 41 kDa subunit) (p41-ARC)	O15143	alpha-1-microglobulin/bikunin precursor	P02760	actinin, alpha 4	O43707
acyl-CoA synthetase long-chain family member 1	P33121	actinin, alpha 1	P12814	alcohol dehydrogenase 1B (class I), beta polypeptide; alcohol dehydrogenase 1A (class I), alpha polypeptide; alcohol dehydrogenase 1C (class I), gamma polypeptide	P00326	alcohol dehydrogenase 4 (class II), pi polypeptide	P08319	actin, beta-like 2	Q562R1	actinin, alpha 4	O43707	alcohol dehydrogenase 1B (class I), beta polypeptide; alcohol dehydrogenase 1A (class I), alpha polypeptide; alcohol dehydrogenase 1C (class I), gamma polypeptide	P00325	actin, alpha 2, smooth muscle, aorta	P62736	amyloid P component, serum	P02743	ADAMTS-like 4	Q6UY14
acyl-CoA synthetase medium-chain family member 2A	Q08AH3	acyl-CoA synthetase medium-chain family member 3	Q53FZ2	alcohol dehydrogenase 1B (class I), beta polypeptide; alcohol dehydrogenase 1A (class I), alpha polypeptide; alcohol dehydrogenase 1C (class I), gamma polypeptide	P00325	alcohol dehydrogenase 6 (class V)	P28332	actinin, alpha 1	P12814	acyl-CoA synthetase long-chain family member 5	Q9ULC5	alcohol dehydrogenase 4 (class II), pi polypeptide	P08319	actin, alpha, cardiac muscle 1	P68032	angiopoietin-like 6	Q8NI99	adenine phosphoribosyltransferase	P07741
acyl-Coenzyme A dehydrogenase, very long chain	P49748	acyl-Coenzyme A dehydrogenase, short/branched chain	P45954	alcohol dehydrogenase 1B (class I), beta polypeptide; alcohol dehydrogenase 1A (class I), alpha polypeptide; alcohol dehydrogenase 1C (class I), gamma polypeptide	P07327	aldehyde dehydrogenase 8 family, member A1	Q9H2A2	actinin, alpha 4	O43707	acyl-CoA synthetase long-chain family member 6	Q9UKU0	aldo-keto reductase family 1, member C3 (3-alpha hydroxysteroid dehydrogenase, type II)	P42330	actin, beta	P60709	annexin A1	P04083	AHNAK nucleoprotein	Q09666
ADAMTS-like 4	Q6UY14	acyl-Coenzyme A dehydrogenase, very long chain	P49748	alcohol dehydrogenase 4 (class II), pi polypeptide	P08319	aldolase B, fructose-bisphosphate	P05062	acyl-CoA synthetase long-chain family member 1	P33121	acyl-CoA thioesterase 7	O00154	aldo-keto reductase family 7, member A3 (aflatoxin aldehyde reductase)	O95154	actin, beta-like 2	Q562R1	annexin A11	P50995	albumin	P02768
adenylate kinase 3-like 2; adenylate kinase 3-like 1	P27144	ADAMTS-like 4	Q6UY14	aldehyde dehydrogenase 8 family, member A1	Q9H2A2	alpha-1-microglobulin/bikunin precursor	P02760	acyl-CoA synthetase medium-chain family member 3	Q53FZ2	acyl-CoA thioesterase 9	Q9Y305	alpha-1-microglobulin/bikunin precursor	P02760	actinin, alpha 1	P12814	annexin A2 pseudogene 3; annexin A2; annexin A2 pseudogene 1	P07355	alcohol dehydrogenase 1B (class I), beta polypeptide; alcohol dehydrogenase 1A (class I), alpha polypeptide; alcohol dehydrogenase 1C (class I), gamma polypeptide	P00326
ADP-ribosylation factor 6	P62330	adaptor-related protein complex 1, gamma 1 subunit	O43747	aldo-keto reductase family 1, member C1 (dihydrodiol dehydrogenase 1; 20-alpha (3-alpha)-hydroxysteroid dehydrogenase)	Q04828	amyloid P component, serum	P02743	acyl-Coenzyme A dehydrogenase, very long chain	P49748	acyl-Coenzyme A dehydrogenase, very long chain	P49748	angiopoietin-like 6	Q8NI99	actinin, alpha 4	O43707	annexin A4	P09525	alcohol dehydrogenase 1B (class I), beta polypeptide; alcohol dehydrogenase 1A (class I), alpha polypeptide; alcohol dehydrogenase 1C (class I), gamma polypeptide	P00325
ADP-ribosylation factor guanine nucleotide-exchange factor 2 (brefeldin A-inhibited)	Q9Y6D5	adaptor-related protein complex 2, alpha 2 subunit	O94973	aldo-keto reductase family 1, member C3 (3-alpha hydroxysteroid dehydrogenase, type II)	P42330	angiopoietin-like 6	Q8NI99	alanine-glyoxylate aminotransferase	P21549	adaptor-related protein complex 2, alpha 2 subunit	O94973	annexin A1	P04083	acyl-CoA synthetase long-chain family member 5	Q9ULC5	annexin A5	P08758	alcohol dehydrogenase 1B (class I), beta polypeptide; alcohol dehydrogenase 1A (class I), alpha polypeptide; alcohol dehydrogenase 1C (class I), gamma polypeptide	P07327
ADP-ribosylation factor-like 3	P36405	adaptor-related protein complex 2, beta 1 subunit	P63010	aldo-keto reductase family 1, member C4 (chlordecone reductase; 3-alpha hydroxysteroid dehydrogenase, type I; dihydrodiol dehydrogenase 4)	P17516	ankyrin repeat domain 31	Q8N7Z5	albumin	P02768	adenine phosphoribosyltransferase	P07741	annexin A11	P50995	acyl-CoA thioesterase 7	O00154	annexin A6	P08133	alcohol dehydrogenase 4 (class II), pi polypeptide	P08319
AHNAK nucleoprotein	Q09666	adenylate kinase 3-like 2; adenylate kinase 3-like 1	P27144	aldo-keto reductase family 7, member A3 (aflatoxin aldehyde reductase)	O95154	annexin A1	P04083	alcohol dehydrogenase 1B (class I), beta polypeptide; alcohol dehydrogenase 1A (class I), alpha polypeptide; alcohol dehydrogenase 1C (class I), gamma polypeptide	P00326	AE binding protein 1	Q8IUX7	annexin A4	P09525	acyl-Coenzyme A dehydrogenase, very long chain	P49748	apolipoprotein H (beta-2-glycoprotein I)	P02749	aldehyde dehydrogenase 2 family (mitochondrial)	P05091
alanine-glyoxylate aminotransferase	P21549	ADP-ribosylation factor 6	P62330	aldolase B, fructose-bisphosphate	P05062	annexin A11	P50995	alcohol dehydrogenase 1B (class I), beta polypeptide; alcohol dehydrogenase 1A (class I), alpha polypeptide; alcohol dehydrogenase 1C (class I), gamma polypeptide	P00325	albumin	P02768	annexin A6	P08133	adenine phosphoribosyltransferase	P07741	biglycan	P21810	aldo-keto reductase family 1, member A1 (aldehyde reductase)	P14550
albumin	P02768	ADP-ribosylation factor guanine nucleotide-exchange factor 2 (brefeldin A-inhibited)	Q9Y6D5	alpha-1-microglobulin/bikunin precursor	P02760	annexin A7	P20073	alcohol dehydrogenase 1B (class I), beta polypeptide; alcohol dehydrogenase 1A (class I), alpha polypeptide; alcohol dehydrogenase 1C (class I), gamma polypeptide	P07327	alcohol dehydrogenase 1B (class I), beta polypeptide; alcohol dehydrogenase 1A (class I), alpha polypeptide; alcohol dehydrogenase 1C (class I), gamma polypeptide	P00325	annexin A7	P20073	adenosine kinase	P55263	calponin 2	Q99439	aldo-keto reductase family 1, member C1 (dihydrodiol dehydrogenase 1; 20-alpha (3-alpha)-hydroxysteroid dehydrogenase)	Q04828
alcohol dehydrogenase 1B (class I), beta polypeptide; alcohol dehydrogenase 1A (class I), alpha polypeptide; alcohol dehydrogenase 1C (class I), gamma polypeptide	P00326	AHNAK nucleoprotein	Q09666	alpha-2-macroglobulin	P01023	APOBEC1 complementation factor	Q9NQ94	alcohol dehydrogenase 4 (class II), pi polypeptide	P08319	alcohol dehydrogenase 4 (class II), pi polypeptide	P08319	ATP-binding cassette, sub-family F (GCN20), member 1	Q8NE71	adenosylhomocysteinase	P23526	calponin 3, acidic	Q15417	aldolase A, fructose-bisphosphate	P04075
alcohol dehydrogenase 1B (class I), beta polypeptide; alcohol dehydrogenase 1A (class I), alpha polypeptide; alcohol dehydrogenase 1C (class I), gamma polypeptide	P00325	alanine-glyoxylate aminotransferase	P21549	amine oxidase, copper containing 3 (vascular adhesion protein 1)	Q16853	argininosuccinate synthetase 1	P00966	aldehyde dehydrogenase 1 family, member A1	P00352	aldehyde dehydrogenase 1 family, member B1	P30837	biglycan	P21810	adenosylhomocysteinase-like 2	Q96HN2	carbamoyl-phosphate synthetase 1, mitochondrial	P31327	alpha-1-microglobulin/bikunin precursor	P02760
alcohol dehydrogenase 1B (class I), beta polypeptide; alcohol dehydrogenase 1A (class I), alpha polypeptide; alcohol dehydrogenase 1C (class I), gamma polypeptide	P07327	albumin	P02768	amyloid P component, serum	P02743	ATP-binding cassette, sub-family D (ALD), member 3	P28288	aldehyde dehydrogenase 1 family, member L1	O75891	aldehyde dehydrogenase 18 family, member A1	P54886	calponin 1, basic, smooth muscle	P51911	ADP-ribosylation factor 3	P61204	cathepsin B	P07858	alpha-2-macroglobulin	P01023
alcohol dehydrogenase 4 (class II), pi polypeptide	P08319	alcohol dehydrogenase 1B (class I), beta polypeptide; alcohol dehydrogenase 1A (class I), alpha polypeptide; alcohol dehydrogenase 1C (class I), gamma polypeptide	P00326	angiopoietin-like 6	Q8NI99	betaine-homocysteine methyltransferase	Q93088	aldehyde dehydrogenase 2 family (mitochondrial)	P05091	aldehyde dehydrogenase 2 family (mitochondrial)	P05091	calponin 2	Q99439	AE binding protein 1	Q8IUX7	clathrin, heavy chain (Hc)	Q00610	amyloid P component, serum	P02743
aldehyde dehydrogenase 18 family, member A1	P54886	alcohol dehydrogenase 1B (class I), beta polypeptide; alcohol dehydrogenase 1A (class I), alpha polypeptide; alcohol dehydrogenase 1C (class I), gamma polypeptide	P00325	annexin A7	P20073	biglycan	P21810	aldehyde dehydrogenase 6 family, member A1	Q02252	aldo-keto reductase family 1, member A1 (aldehyde reductase)	P14550	calponin 3, acidic	Q15417	albumin	P02768	clathrin, heavy chain-like 1	P53675	angiopoietin-like 6	Q8NI99
aldehyde dehydrogenase 6 family, member A1	Q02252	alcohol dehydrogenase 1B (class I), beta polypeptide; alcohol dehydrogenase 1A (class I), alpha polypeptide; alcohol dehydrogenase 1C (class I), gamma polypeptide	P07327	APOBEC1 complementation factor	Q9NQ94	calponin 2	Q99439	aldehyde dehydrogenase 8 family, member A1	Q9H2A2	aldo-keto reductase family 1, member C3 (3-alpha hydroxysteroid dehydrogenase, type II)	P42330	catenin (cadherin-associated protein), beta 1, 88kDa	P35222	alcohol dehydrogenase 4 (class II), pi polypeptide	P08319	clusterin	P10909	annexin A1	P04083
aldehyde dehydrogenase 8 family, member A1	Q9H2A2	alcohol dehydrogenase 4 (class II), pi polypeptide	P08319	apolipoprotein A-I	P02647	calponin 3, acidic	Q15417	aldo-keto reductase family 1, member A1 (aldehyde reductase)	P14550	aldo-keto reductase family 7, member A3 (aflatoxin aldehyde reductase)	O95154	cathepsin B	P07858	alcohol dehydrogenase 5 (class III), chi polypeptide, pseudogene 4; alcohol dehydrogenase 5 (class III), chi polypeptide	P11766	cofilin 1 (non-muscle)	P23528	API5-like 1; apoptosis inhibitor 5	Q9BZZ5
aldehyde oxidase 1	Q06278	aldehyde dehydrogenase 6 family, member A1	Q02252	apolipoprotein A-IV	P06727	carbamoyl-phosphate synthetase 1, mitochondrial	P31327	aldo-keto reductase family 1, member C1 (dihydrodiol dehydrogenase 1; 20-alpha (3-alpha)-hydroxysteroid dehydrogenase)	Q04828	aldo-keto reductase family 7-like	Q8NHP1	chloride intracellular channel 1	O00299	aldehyde dehydrogenase 1 family, member B1	P30837	coiled-coil domain containing 44	Q9BSH4	ATP-binding cassette, sub-family D (ALD), member 3	P28288
aldo-keto reductase family 1, member C1 (dihydrodiol dehydrogenase 1; 20-alpha (3-alpha)-hydroxysteroid dehydrogenase)	Q04828	aldehyde dehydrogenase 8 family, member A1	Q9H2A2	asporin	Q9BXN1	carbohydrate (N-acetylglucosamine 6-O) sulfotransferase 4	Q8NCG5	aldo-keto reductase family 1, member C2 (dihydrodiol dehydrogenase 2; bile acid binding protein; 3-alpha hydroxysteroid dehydrogenase, type III)	P52895	aldolase A, fructose-bisphosphate	P04075	clathrin, heavy chain (Hc)	Q00610	aldehyde dehydrogenase 18 family, member A1	P54886	collagen, type I, alpha 1	P02452	biglycan	P21810
aldo-keto reductase family 1, member C2 (dihydrodiol dehydrogenase 2; bile acid binding protein; 3-alpha hydroxysteroid dehydrogenase, type III)	P52895	aldehyde oxidase 1	Q06278	basic transcription factor 3; basic transcription factor 3, like 1 pseudogene	P20290	caspase 8, apoptosis-related cysteine peptidase	Q14790	aldo-keto reductase family 1, member C3 (3-alpha hydroxysteroid dehydrogenase, type II)	P42330	alpha thalassemia/mental retardation syndrome X-linked (RAD54 homolog, S. cerevisiae)	P46100	clathrin, heavy chain-like 1	P53675	aldehyde dehydrogenase 2 family (mitochondrial)	P05091	collagen, type I, alpha 2	P08123	budding uninhibited by benzimidazoles 3 homolog (yeast)	O43684
aldo-keto reductase family 1, member C3 (3-alpha hydroxysteroid dehydrogenase, type II)	P42330	aldo-keto reductase family 1, member C1 (dihydrodiol dehydrogenase 1; 20-alpha (3-alpha)-hydroxysteroid dehydrogenase)	Q04828	betaine-homocysteine methyltransferase	Q93088	cathepsin B	P07858	aldo-keto reductase family 1, member C4 (chlordecone reductase; 3-alpha hydroxysteroid dehydrogenase, type I; dihydrodiol dehydrogenase 4)	P17516	alpha-1-microglobulin/bikunin precursor	P02760	clusterin	P10909	aldehyde dehydrogenase 4 family, member A1	P30038	collagen, type II, alpha 1	P02458	caldesmon 1	Q05682
aldo-keto reductase family 1, member C4 (chlordecone reductase; 3-alpha hydroxysteroid dehydrogenase, type I; dihydrodiol dehydrogenase 4)	P17516	aldo-keto reductase family 1, member C3 (3-alpha hydroxysteroid dehydrogenase, type II)	P42330	betaine-homocysteine methyltransferase 2	Q9H2M3	cathepsin G	P08311	aldo-keto reductase family 7, member A3 (aflatoxin aldehyde reductase)	O95154	amyloid P component, serum	P02743	Coenzyme A synthase	Q13057	aldehyde dehydrogenase 5 family, member A1	P51649	collagen, type III, alpha 1	P02461	calponin 1, basic, smooth muscle	P51911
aldo-keto reductase family 7, member A3 (aflatoxin aldehyde reductase)	O95154	aldo-keto reductase family 7, member A3 (aflatoxin aldehyde reductase)	O95154	biglycan	P21810	chaperonin containing TCP1, subunit 3 (gamma)	P49368	aldolase B, fructose-bisphosphate	P05062	angiopoietin-like 6	Q8NI99	cofilin 1 (non-muscle)	P23528	aldehyde dehydrogenase 9 family, member A1	P49189	collagen, type IV, alpha 1	P02462	calponin 2	Q99439
aldolase B, fructose-bisphosphate	P05062	aldolase B, fructose-bisphosphate	P05062	caldesmon 1	Q05682	chromosome 19 open reading frame 29	Q8WUQ7	alpha-1-microglobulin/bikunin precursor	P02760	annexin A1	P04083	coiled-coil domain containing 115	Q96NT0	aldo-keto reductase family 1, member A1 (aldehyde reductase)	P14550	collagen, type IV, alpha 2	P08572	calponin 3, acidic	Q15417
alpha thalassemia/mental retardation syndrome X-linked (RAD54 homolog, S. cerevisiae)	P46100	alpha-1-microglobulin/bikunin precursor	P02760	calponin 1, basic, smooth muscle	P51911	clusterin	P10909	alpha-2-macroglobulin	P01023	annexin A11	P50995	coiled-coil domain containing 44	Q9BSH4	aldo-keto reductase family 7, member A3 (aflatoxin aldehyde reductase)	O95154	collagen, type IV, alpha 3 (Goodpasture antigen)	Q01955	carbamoyl-phosphate synthetase 1, mitochondrial	P31327
alpha-1-microglobulin/bikunin precursor	P02760	alpha-2-macroglobulin	P01023	calponin 2	Q99439	coiled-coil domain containing 44	Q9BSH4	amyloid P component, serum	P02743	annexin A4	P09525	collagen, type I, alpha 1	P02452	aldo-keto reductase family 7-like	Q8NHP1	collagen, type IV, alpha 5	P29400	carbohydrate (N-acetylglucosamine 6-O) sulfotransferase 4	Q8NCG5
alpha-2-macroglobulin	P01023	amyloid P component, serum	P02743	calponin 3, acidic	Q15417	collagen type VI alpha 6	A6NMZ7	angiopoietin-like 6	Q8NI99	annexin A5	P08758	collagen, type I, alpha 2	P08123	aldolase A, fructose-bisphosphate	P04075	collagen, type IV, alpha 6	Q14031	caspase 1, apoptosis-related cysteine peptidase (interleukin 1, beta, convertase)	P29466
amyloid P component, serum	P02743	angiopoietin-like 6	Q8NI99	carbamoyl-phosphate synthetase 1, mitochondrial	P31327	collagen, type I, alpha 1	P02452	annexin A4	P09525	annexin A6	P08133	collagen, type II, alpha 1	P02458	aldolase C, fructose-bisphosphate	P09972	collagen, type V, alpha 1	P20908	catenin (cadherin-associated protein), alpha 1, 102kDa	P35221
angiopoietin-like 6	Q8NI99	annexin A1	P04083	carbohydrate (chondroitin 4) sulfotransferase 13	Q8NET6	collagen, type I, alpha 2	P08123	annexin A5	P08758	annexin A7	P20073	collagen, type III, alpha 1	P02461	alpha-1-microglobulin/bikunin precursor	P02760	collagen, type V, alpha 2	P05997	catenin (cadherin-associated protein), beta 1, 88kDa	P35222
annexin A1	P04083	annexin A7	P20073	carbohydrate (N-acetylglucosamine 6-O) sulfotransferase 4	Q8NCG5	collagen, type II, alpha 1	P02458	annexin A6	P08133	anterior gradient homolog 2 (Xenopus laevis)	O95994	collagen, type IV, alpha 1	P02462	aminoacyl tRNA synthetase complex-interacting multifunctional protein 2; stromal antigen 3-like 3	Q13155	collagen, type VI, alpha 1	P12109	cathepsin B	P07858
annexin A7	P20073	AP2 associated kinase 1	Q2M2I8	carbonyl reductase 1	P16152	collagen, type III, alpha 1	P02461	annexin A7	P20073	apolipoprotein H (beta-2-glycoprotein I)	P02749	collagen, type IV, alpha 2	P08572	amyloid P component, serum	P02743	collagen, type VI, alpha 2	P12110	chaperonin containing TCP1, subunit 3 (gamma)	P49368
APOBEC1 complementation factor	Q9NQ94	APOBEC1 complementation factor	Q9NQ94	carbonyl reductase 3	O75828	collagen, type IV, alpha 1	P02462	APOBEC1 complementation factor	Q9NQ94	argininosuccinate synthetase 1	P00966	collagen, type IV, alpha 3 (Goodpasture antigen)	Q01955	ankyrin repeat domain 31	Q8N7Z5	collagen, type VI, alpha 3	P12111	chemokine (C-C motif) ligand 21	O00585
apolipoprotein A-I	P02647	apolipoprotein A-I	P02647	catenin (cadherin-associated protein), alpha 1, 102kDa	P35221	collagen, type IV, alpha 2	P08572	apolipoprotein H (beta-2-glycoprotein I)	P02749	ARP2 actin-related protein 2 homolog (yeast)	P61160	collagen, type IV, alpha 5	P29400	annexin A1	P04083	collagen, type VIII, alpha 1	P27658	clathrin, heavy chain (Hc)	Q00610
apolipoprotein A-IV	P06727	apoptosis-inducing factor, mitochondrion-associated, 1	O95831	cathepsin G	P08311	collagen, type IV, alpha 5	P29400	apoptosis-inducing factor, mitochondrion-associated, 1	O95831	ARP3 actin-related protein 3 homolog (yeast)	P61158	collagen, type IV, alpha 6	Q14031	annexin A11	P50995	collagen, type X, alpha 1	Q03692	clusterin	P10909
apoptosis-inducing factor, mitochondrion-associated, 1	O95831	ArfGAP with FG repeats 2	O95081	chaperonin containing TCP1, subunit 3 (gamma)	P49368	collagen, type IX, alpha 2	Q14055	arginase, liver	P05089	ATP synthase, H+ transporting, mitochondrial F1 complex, alpha subunit 1, cardiac muscle	P25705	collagen, type V, alpha 1	P20908	annexin A4	P09525	collagen, type XII, alpha 1	Q99715	cofilin 1 (non-muscle)	P23528
ArfGAP with FG repeats 2	O95081	argininosuccinate synthetase 1	P00966	chaperonin containing TCP1, subunit 4 (delta)	P50991	collagen, type V, alpha 1	P20908	argininosuccinate synthetase 1	P00966	ATP-binding cassette, sub-family F (GCN20), member 1	Q8NE71	collagen, type V, alpha 2	P05997	annexin A5	P08758	collagen, type XIV, alpha 1	Q05707	coiled-coil domain containing 44	Q9BSH4
asparaginase homolog (S. cerevisiae)	Q86U10	asparaginase homolog (S. cerevisiae)	Q86U10	chemokine (C-C motif) ligand 21	O00585	collagen, type V, alpha 2	P05997	asporin	Q9BXN1	biglycan	P21810	collagen, type VI, alpha 1	P12109	annexin A6	P08133	collagen, type XV, alpha 1	P39059	collagen, type I, alpha 1	P02452
asporin	Q9BXN1	ATP synthase, H+ transporting, mitochondrial F1 complex, beta polypeptide	P06576	chemokine (C-C motif) ligand 28	Q9NRJ3	collagen, type V, alpha 3	P25940	betaine-homocysteine methyltransferase	Q93088	budding uninhibited by benzimidazoles 3 homolog (yeast)	O43684	collagen, type VI, alpha 2	P12110	APEX nuclease (multifunctional DNA repair enzyme) 1	P27695	collagen, type XVIII, alpha 1	P39060	collagen, type I, alpha 2	P08123
ATP synthase, H+ transporting, mitochondrial F1 complex, alpha subunit 1, cardiac muscle	P25705	ATP-binding cassette, sub-family F (GCN20), member 1	Q8NE71	chemokine (C-X-C motif) ligand 12 (stromal cell-derived factor 1)	P48061	collagen, type VI, alpha 1	P12109	biglycan	P21810	caldesmon 1	Q05682	collagen, type VI, alpha 3	P12111	apolipoprotein A-I	P02647	complement component 1, q subcomponent, C chain	P02747	collagen, type II, alpha 1	P02458
ATP-binding cassette, sub-family F (GCN20), member 3	Q9NUQ8	ATP-binding cassette, sub-family F (GCN20), member 3	Q9NUQ8	chemokine (C-X-C motif) ligand 13	O43927	collagen, type VI, alpha 2	P12110	calponin 2	Q99439	calnexin	P27824	collagen, type VIII, alpha 1	P27658	apolipoprotein A-II	P02652	complement component 4A (Rodgers blood group)	P0C0L4	collagen, type III, alpha 1	P02461
basic leucine zipper and W2 domains 1 pseudogene 1; basic leucine zipper and W2 domains 1 like 1; basic leucine zipper and W2 domains 1	Q7L1Q6	basic leucine zipper and W2 domains 1 pseudogene 1; basic leucine zipper and W2 domains 1 like 1; basic leucine zipper and W2 domains 1	Q7L1Q6	chromosome 19 open reading frame 29	Q8WUQ7	collagen, type VI, alpha 3	P12111	calponin 3, acidic	Q15417	calponin 1, basic, smooth muscle	P51911	collagen, type X, alpha 1	Q03692	apolipoprotein H (beta-2-glycoprotein I)	P02749	complement component 9	P02748	collagen, type IV, alpha 1	P02462
betaine-homocysteine methyltransferase	Q93088	betaine-homocysteine methyltransferase	Q93088	chromosome 6 open reading frame 108	O43598	collagen, type VIII, alpha 1	P27658	carbamoyl-phosphate synthetase 1, mitochondrial	P31327	calponin 2	Q99439	collagen, type XII, alpha 1	Q99715	ArfGAP with RhoGAP domain, ankyrin repeat and PH domain 2	Q8WZ64	DEAD (Asp-Glu-Ala-Asp) box polypeptide 17	Q92841	collagen, type IV, alpha 2	P08572
betaine-homocysteine methyltransferase 2	Q9H2M3	betaine-homocysteine methyltransferase 2	Q9H2M3	chymase 1, mast cell	P23946	collagen, type XII, alpha 1	Q99715	carbohydrate (N-acetylglucosamine 6-O) sulfotransferase 4	Q8NCG5	calponin 3, acidic	Q15417	collagen, type XIV, alpha 1	Q05707	argininosuccinate synthetase 1	P00966	DEAD (Asp-Glu-Ala-Asp) box polypeptide 3, X-linked	O00571	collagen, type IV, alpha 5	P29400
biglycan	P21810	biglycan	P21810	clusterin	P10909	collagen, type XIV, alpha 1	Q05707	carbonic anhydrase I	P00915	capping protein (actin filament), gelsolin-like	P40121	collagen, type XVI, alpha 1	Q07092	arginyl-tRNA synthetase	P54136	DEAD (Asp-Glu-Ala-Asp) box polypeptide 3, Y-linked	O15523	collagen, type IV, alpha 6	Q14031
caldesmon 1	Q05682	BMP2 inducible kinase	Q9NSY1	coagulation factor IX	P00740	collagen, type XVI, alpha 1	Q07092	carbonic anhydrase II	P00918	carbamoyl-phosphate synthetase 1, mitochondrial	P31327	collagen, type XVIII, alpha 1	P39060	ARP1 actin-related protein 1 homolog A, centractin alpha (yeast)	P61163	defensin, alpha 1	P59665	collagen, type V, alpha 1	P20908
calponin 2	Q99439	calcium homeostasis endoplasmic reticulum protein	Q8IWX8	Coenzyme A synthase	Q13057	collagen, type XXI, alpha 1	Q96P44	carbonyl reductase 1	P16152	cat eye syndrome chromosome region, candidate 5	Q9BXW7	collagen, type XXI, alpha 1	Q96P44	ARP2 actin-related protein 2 homolog (yeast)	P61160	defensin, alpha 5, Paneth cell-specific	Q01523	collagen, type V, alpha 2	P05997
calponin 3, acidic	Q15417	calponin 2	Q99439	coiled-coil domain containing 44	Q9BSH4	complement component 4A (Rodgers blood group)	P0C0L4	carbonyl reductase 3	O75828	catechol-O-methyltransferase	P21964	complement component 1, q subcomponent, C chain	P02747	ARP3 actin-related protein 3 homolog (yeast)	P61158	dermatopontin	Q07507	collagen, type VI, alpha 1	P12109
carbamoyl-phosphate synthetase 1, mitochondrial	P31327	calponin 3, acidic	Q15417	collagen type VI alpha 6	A6NMZ7	complement component 4B (Chido blood group)	P0C0L5	carboxylesterase 1 (monocyte/macrophage serine esterase 1)	P23141	catenin (cadherin-associated protein), beta 1, 88kDa	P35222	complement component 4A (Rodgers blood group)	P0C0L4	asparaginyl-tRNA synthetase	O43776	desmoplakin	P15924	collagen, type VI, alpha 2	P12110
caspase 8, apoptosis-related cysteine peptidase	Q14790	carbamoyl-phosphate synthetase 1, mitochondrial	P31327	collagen, type I, alpha 1	P02452	complement component 9	P02748	carboxylesterase 4-like	Q9UKY3	catenin (cadherin-associated protein), delta 1	O60716	complement component 4B (Chido blood group)	P0C0L5	aspartyl-tRNA synthetase	P14868	dicarbonyl/L-xylulose reductase	Q7Z4W1	collagen, type VI, alpha 3	P12111
cat eye syndrome chromosome region, candidate 5	Q9BXW7	carbohydrate (N-acetylglucosamine 6-O) sulfotransferase 4	Q8NCG5	collagen, type I, alpha 2	P08123	cornulin	Q9UBG3	caspase 8, apoptosis-related cysteine peptidase	Q14790	cathepsin B	P07858	CSE1 chromosome segregation 1-like (yeast)	P55060	ATP citrate lyase	P53396	dickkopf homolog 4 (Xenopus laevis)	Q9UBT3	collagen, type VIII, alpha 1	P27658
catenin (cadherin-associated protein), delta 1	O60716	carbonyl reductase 1	P16152	collagen, type II, alpha 1	P02458	cystathionine-beta-synthase	P35520	catalase	P04040	cathepsin D	P07339	cytochrome c oxidase subunit Vib polypeptide 1 (ubiquitous)	P14854	ATP synthase, H+ transporting, mitochondrial F1 complex, alpha subunit 1, cardiac muscle	P25705	discoidin domain receptor tyrosine kinase 1	Q08345	collagen, type X, alpha 1	Q03692
cathepsin B	P07858	carbonyl reductase 3	O75828	collagen, type III, alpha 1	P02461	cytochrome P450, family 4, subfamily A, polypeptide 11	Q02928	cathepsin B	P07858	cathepsin G	P08311	DEAD (Asp-Glu-Ala-Asp) box polypeptide 17	Q92841	ATP synthase, H+ transporting, mitochondrial F1 complex, beta polypeptide	P06576	dynamin 3	Q9UQ16	collagen, type XII, alpha 1	Q99715
cathepsin G	P08311	casein kinase 1, alpha 1	P48729	collagen, type IV, alpha 1	P02462	DEAD (Asp-Glu-Ala-Asp) box polypeptide 3, X-linked	O00571	cathepsin G	P08311	CD9 molecule	P21926	DEAD (Asp-Glu-Ala-Asp) box polypeptide 3, X-linked	O00571	ATP-binding cassette, sub-family F (GCN20), member 1	Q8NE71	dynein, cytoplasmic 1, heavy chain 1	Q14204	collagen, type XIV, alpha 1	Q05707
cell cycle associated protein 1	Q14444	caspase 8, apoptosis-related cysteine peptidase	Q14790	collagen, type IV, alpha 2	P08572	DEAD (Asp-Glu-Ala-Asp) box polypeptide 6	P26196	cell division cycle and apoptosis regulator 1	Q8IX12	cell cycle associated protein 1	Q14444	DEAD (Asp-Glu-Ala-Asp) box polypeptide 3, Y-linked	O15523	biglycan	P21810	EGF-containing fibulin-like extracellular matrix protein 1	Q12805	collagen, type XVIII, alpha 1	P39060
ceruloplasmin (ferroxidase)	P00450	cathepsin B	P07858	collagen, type IV, alpha 3 (Goodpasture antigen)	Q01955	deafness, autosomal recessive 31	Q9P202	chaperonin containing TCP1, subunit 3 (gamma)	P49368	cell division cycle 42 (GTP binding protein, 25kDa); cell division cycle 42 pseudogene 2	P60953	DEAD (Asp-Glu-Ala-Asp) box polypeptide 39	O00148	calnexin	P27824	EGF-like-domain, multiple 7	Q9UHF1	collagen, type XXI, alpha 1	Q96P44
chaperonin containing TCP1, subunit 2 (beta)	P78371	cathepsin G	P08311	collagen, type IV, alpha 5	P29400	decorin	P07585	chemokine (C-X-C motif) ligand 12 (stromal cell-derived factor 1)	P48061	chaperonin containing TCP1, subunit 3 (gamma)	P49368	DEAD (Asp-Glu-Ala-Asp) box polypeptide 46	Q7L014	calponin 1, basic, smooth muscle	P51911	elastin	P15502	complement component 1, q subcomponent, A chain	P02745
chaperonin containing TCP1, subunit 3 (gamma)	P49368	cell division cycle and apoptosis regulator 1	Q8IX12	collagen, type V, alpha 1	P20908	defensin, alpha 1	P59665	chemokine (C-X-C motif) ligand 13	O43927	chaperonin containing TCP1, subunit 4 (delta)	P50991	DEAD (Asp-Glu-Ala-Asp) box polypeptide 6	P26196	calponin 2	Q99439	elastin microfibril interfacer 1	Q9Y6C2	complement component 1, q subcomponent, C chain	P02747
chaperonin containing TCP1, subunit 4 (delta)	P50991	chaperonin containing TCP1, subunit 2 (beta)	P78371	collagen, type V, alpha 2	P05997	dermatopontin	Q07507	clathrin, heavy chain (Hc)	Q00610	chaperonin containing TCP1, subunit 5 (epsilon)	P48643	decorin	P07585	calponin 3, acidic	Q15417	elastin microfibril interfacer 2	Q9BXX0	complement component 4A (Rodgers blood group)	P0C0L4
chaperonin containing TCP1, subunit 5 (epsilon)	P48643	chaperonin containing TCP1, subunit 3 (gamma)	P49368	collagen, type V, alpha 3	P25940	desmoplakin	P15924	clusterin	P10909	chaperonin containing TCP1, subunit 6A (zeta 1)	P40227	defensin, alpha 1	P59665	calreticulin	P27797	eosinophil peroxidase	P11678	complement component 9	P02748
chaperonin containing TCP1, subunit 6A (zeta 1)	P40227	chaperonin containing TCP1, subunit 4 (delta)	P50991	collagen, type VI, alpha 1	P12109	dicarbonyl/L-xylulose reductase	Q7Z4W1	coagulation factor XIII, B polypeptide	P05160	chloride intracellular channel 1	O00299	dermatopontin	Q07507	CAP, adenylate cyclase-associated protein 1 (yeast)	Q01518	epiplakin 1	P58107	cysteine-rich protein 2	P52943
chaperonin containing TCP1, subunit 7 (eta)	Q99832	chaperonin containing TCP1, subunit 5 (epsilon)	P48643	collagen, type VI, alpha 2	P12110	dihydropyrimidinase	Q14117	Coenzyme A synthase	Q13057	citrate synthase	O75390	desmoplakin	P15924	carbamoyl-phosphate synthetase 1, mitochondrial	P31327	eukaryotic translation elongation factor 1 alpha 2	Q05639	DAZ associated protein 1	Q96EP5
chemokine (C-C motif) ligand 21	O00585	chaperonin containing TCP1, subunit 6A (zeta 1)	P40227	collagen, type VI, alpha 3	P12111	DnaJ (Hsp40) homolog, subfamily A, member 1	P31689	cofilin 1 (non-muscle)	P23528	clathrin, heavy chain (Hc)	Q00610	dynein, cytoplasmic 1, heavy chain 1	Q14204	carbamoyl-phosphate synthetase 2, aspartate transcarbamylase, and dihydroorotase	P27708	eukaryotic translation elongation factor 1 alpha-like 7; eukaryotic translation elongation factor 1 alpha-like 3; similar to eukaryotic translation elongation factor 1 alpha 1; eukaryotic translation elongation factor 1 alpha 1	Q5VTE0	DEAD (Asp-Glu-Ala-Asp) box polypeptide 1	Q92499
chemokine (C-X-C motif) ligand 12 (stromal cell-derived factor 1)	P48061	chromosome 14 open reading frame 102	Q9H7Z3	collagen, type XII, alpha 1	Q99715	DnaJ (Hsp40) homolog, subfamily A, member 2	O60884	collagen type VI alpha 6	A6NMZ7	clathrin, heavy chain-like 1	P53675	EF-hand domain family, member D1	Q9BUP0	carbonyl reductase 1	P16152	eukaryotic translation elongation factor 2	P13639	DEAD (Asp-Glu-Ala-Asp) box polypeptide 17	Q92841
chromosome 16 open reading frame 14	Q9BUT9	chromosome 6 open reading frame 108	O43598	collagen, type XIV, alpha 1	Q05707	EGF-containing fibulin-like extracellular matrix protein 1	Q12805	collagen, type I, alpha 1	P02452	clusterin	P10909	EGF-containing fibulin-like extracellular matrix protein 1	Q12805	carboxylesterase 2 (intestine, liver)	O00748	extracellular matrix protein 1	Q16610	DEAD (Asp-Glu-Ala-Asp) box polypeptide 3, X-linked	O00571
chromosome 6 open reading frame 108	O43598	chromosome 9 open reading frame 86	Q3YEC7	collagen, type XVI, alpha 1	Q07092	elastin	P15502	collagen, type I, alpha 2	P08123	coagulation factor II (thrombin)	P00734	elastin	P15502	caspase 1, apoptosis-related cysteine peptidase (interleukin 1, beta, convertase)	P29466	fibrillin 1	P35555	DEAD (Asp-Glu-Ala-Asp) box polypeptide 3, Y-linked	O15523
clusterin	P10909	clusterin	P10909	collagen, type XVIII, alpha 1	P39060	elastin microfibril interfacer 1	Q9Y6C2	collagen, type II, alpha 1	P02458	coagulation factor IX	P00740	elastin microfibril interfacer 1	Q9Y6C2	caspase 8, apoptosis-related cysteine peptidase	Q14790	fibrillin 2	P35556	DEAD (Asp-Glu-Ala-Asp) box polypeptide 46	Q7L014
coagulation factor II (thrombin)	P00734	coagulation factor IX	P00740	collagen, type XXI, alpha 1	Q96P44	enoyl-Coenzyme A, hydratase/3-hydroxyacyl Coenzyme A dehydrogenase	Q08426	collagen, type III, alpha 1	P02461	coatomer protein complex, subunit alpha	P53621	elastin microfibril interfacer 2	Q9BXX0	catechol-O-methyltransferase	P21964	fibrinogen alpha chain	P02671	DEAD (Asp-Glu-Ala-Asp) box polypeptide 5	P17844
coatomer protein complex, subunit gamma 2	Q9UBF2	coatomer protein complex, subunit beta 1	P53618	collagen, type XXVIII, alpha 1	Q2UY09	eosinophil peroxidase	P11678	collagen, type IV, alpha 1	P02462	coatomer protein complex, subunit beta 1	P53618	eosinophil peroxidase	P11678	catenin (cadherin-associated protein), alpha 1, 102kDa	P35221	fibrinogen beta chain	P02675	DEAD (Asp-Glu-Ala-Asp) box polypeptide 6	P26196
COBL-like 1	Q53SF7	coatomer protein complex, subunit gamma	Q9Y678	collapsin response mediator protein 1	Q14194	EPS8-like 2	Q9H6S3	collagen, type IV, alpha 2	P08572	coatomer protein complex, subunit gamma	Q9Y678	EPS8-like 2	Q9H6S3	catenin (cadherin-associated protein), beta 1, 88kDa	P35222	fibrinogen gamma chain	P02679	defensin, alpha 1	P59665
Coenzyme A synthase	Q13057	Coenzyme A synthase	Q13057	complement component 1, q subcomponent, C chain	P02747	eukaryotic translation elongation factor 1 alpha 2	Q05639	collagen, type IV, alpha 5	P29400	coatomer protein complex, subunit gamma 2	Q9UBF2	eukaryotic translation elongation factor 1 alpha 2	Q05639	catenin (cadherin-associated protein), delta 1	O60716	fibromodulin	Q06828	dermatopontin	Q07507
coiled-coil and C2 domain containing 1A	Q6P1N0	cofilin 1 (non-muscle)	P23528	complement component 4A (Rodgers blood group)	P0C0L4	eukaryotic translation elongation factor 1 alpha-like 7; eukaryotic translation elongation factor 1 alpha-like 3; similar to eukaryotic translation elongation factor 1 alpha 1; eukaryotic translation elongation factor 1 alpha 1	Q5VTE0	collagen, type V, alpha 1	P20908	Coenzyme A synthase	Q13057	eukaryotic translation elongation factor 1 alpha-like 7; eukaryotic translation elongation factor 1 alpha-like 3; similar to eukaryotic translation elongation factor 1 alpha 1; eukaryotic translation elongation factor 1 alpha 1	Q5VTE0	cathepsin B	P07858	fibronectin 1	P02751	dicarbonyl/L-xylulose reductase	Q7Z4W1
coiled-coil domain containing 44	Q9BSH4	coiled-coil domain containing 37	Q494V2	complement component 4B (Chido blood group)	P0C0L5	eukaryotic translation elongation factor 2	P13639	collagen, type V, alpha 2	P05997	cofilin 1 (non-muscle)	P23528	eukaryotic translation elongation factor 1 gamma	P26641	cathepsin D	P07339	fibulin 1	P23142	dihydropyrimidinase	Q14117
coiled-coil domain containing 6	Q16204	collagen type VI alpha 6	A6NMZ7	complement component 7	P10643	extracellular matrix protein 1	Q16610	collagen, type VI, alpha 1	P12109	cofilin 2 (muscle)	Q9Y281	eukaryotic translation elongation factor 2	P13639	cathepsin G	P08311	fibulin 2	P98095	dihydropyrimidinase-like 2	Q16555
collagen type VI alpha 6	A6NMZ7	collagen, type I, alpha 1	P02452	complement component 9	P02748	FAT tumor suppressor homolog 2 (Drosophila)	Q9NYQ8	collagen, type VI, alpha 2	P12110	coiled-coil domain containing 44	Q9BSH4	exportin 1 (CRM1 homolog, yeast)	O14980	CD9 molecule	P21926	fibulin 5	Q9UBX5	dihydropyrimidinase-like 3	Q14195
collagen, type I, alpha 1	P02452	collagen, type I, alpha 2	P08123	complement factor H	P08603	fatty acid synthase	P49327	collagen, type VI, alpha 3	P12111	collagen, type I, alpha 1	P02452	extracellular matrix protein 1	Q16610	cell division cycle 42 (GTP binding protein, 25kDa); cell division cycle 42 pseudogene 2	P60953	filamin A, alpha (actin binding protein 280)	P21333	DnaJ (Hsp40) homolog, subfamily B, member 9	Q9UBS3
collagen, type I, alpha 2	P08123	collagen, type II, alpha 1	P02458	cortactin	Q14247	fibrillin 1	P35555	collagen, type XII, alpha 1	Q99715	collagen, type I, alpha 2	P08123	far upstream element (FUSE) binding protein 1	Q96AE4	chaperonin containing TCP1, subunit 2 (beta)	P78371	filamin B, beta (actin binding protein 278)	O75369	DnaJ (Hsp40) homolog, subfamily C, member 8	O75937
collagen, type II, alpha 1	P02458	collagen, type III, alpha 1	P02461	D-dopachrome tautomerase-like	A6NHG4	fibrillin 2	P35556	collagen, type XIV, alpha 1	Q05707	collagen, type II, alpha 1	P02458	fibrillin 1	P35555	chaperonin containing TCP1, subunit 3 (gamma)	P49368	fusion (involved in t(12;16) in malignant liposarcoma)	P35637	dpy-30 homolog (C. elegans)	Q9C005
collagen, type III, alpha 1	P02461	collagen, type IV, alpha 1	P02462	DEAD (Asp-Glu-Ala-Asp) box polypeptide 3, X-linked	O00571	fibrinogen alpha chain	P02671	collagen, type XVIII, alpha 1	P39060	collagen, type III, alpha 1	P02461	fibrillin 2	P35556	chaperonin containing TCP1, subunit 4 (delta)	P50991	glyceraldehyde-3-phosphate dehydrogenase-like 6; hypothetical protein LOC100133042; glyceraldehyde-3-phosphate dehydrogenase	P04406	drebrin-like	Q9UJU6
collagen, type IV, alpha 1	P02462	collagen, type IV, alpha 2	P08572	DEAD (Asp-Glu-Ala-Asp) box polypeptide 39	O00148	fibrinogen beta chain	P02675	collagen, type XXI, alpha 1	Q96P44	collagen, type IV, alpha 1	P02462	fibrinogen alpha chain	P02671	chaperonin containing TCP1, subunit 5 (epsilon)	P48643	growth differentiation factor 15	Q99988	dynamin 2	P50570
collagen, type IV, alpha 2	P08572	collagen, type IV, alpha 3 (Goodpasture antigen)	Q01955	DEAD (Asp-Glu-Ala-Asp) box polypeptide 46	Q7L014	fibrinogen gamma chain	P02679	collapsin response mediator protein 1	Q14194	collagen, type IV, alpha 2	P08572	fibrinogen beta chain	P02675	chaperonin containing TCP1, subunit 6A (zeta 1)	P40227	H3 histone, family 3B (H3.3B); H3 histone, family 3A pseudogene; H3 histone, family 3A; similar to H3 histone, family 3B; similar to histone H3.3B	P84243	dynamin 3	Q9UQ16
collagen, type IV, alpha 3 (Goodpasture antigen)	Q01955	collagen, type IV, alpha 5	P29400	DEAD (Asp-Glu-Ala-Asp) box polypeptide 5	P17844	fibronectin 1	P02751	complement component 1, q subcomponent, C chain	P02747	collagen, type IV, alpha 3 (Goodpasture antigen)	Q01955	fibrinogen gamma chain	P02679	chaperonin containing TCP1, subunit 7 (eta)	Q99832	heat shock 27kDa protein-like 2 pseudogene; heat shock 27kDa protein 1	P04792	dynein, cytoplasmic 1, heavy chain 1	Q14204
collagen, type IV, alpha 5	P29400	collagen, type IV, alpha 6	Q14031	DEAD (Asp-Glu-Ala-Asp) box polypeptide 6	P26196	fibulin 1	P23142	complement component 4 binding protein, alpha	P04003	collagen, type IV, alpha 5	P29400	fibronectin 1	P02751	chloride intracellular channel 1	O00299	hect domain and RLD 3	Q15034	EGF-containing fibulin-like extracellular matrix protein 1	Q12805
collagen, type V, alpha 1	P20908	collagen, type V, alpha 1	P20908	decorin	P07585	fibulin 5	Q9UBX5	complement component 4A (Rodgers blood group)	P0C0L4	collagen, type V, alpha 1	P20908	fibulin 1	P23142	chromosome 14 open reading frame 166	Q9Y224	hemicentin 1	Q96RW7	EGF-containing fibulin-like extracellular matrix protein 2	O95967
collagen, type V, alpha 2	P05997	collagen, type V, alpha 2	P05997	defensin, alpha 1	P59665	formiminotransferase cyclodeaminase	O95954	complement component 4B (Chido blood group)	P0C0L5	collagen, type V, alpha 2	P05997	fibulin 2	P98095	citrate synthase	O75390	hemoglobin, alpha 2; hemoglobin, alpha 1	P69905	elastin	P15502
collagen, type V, alpha 3	P25940	collagen, type V, alpha 3	P25940	deoxyribonuclease I-like 3	Q13609	fusion (involved in t(12;16) in malignant liposarcoma)	P35637	complement component 7	P10643	collagen, type VI, alpha 1	P12109	fibulin 5	Q9UBX5	clathrin, heavy chain (Hc)	Q00610	hemoglobin, beta	P68871	elastin microfibril interfacer 1	Q9Y6C2
collagen, type VI, alpha 1	P12109	collagen, type VI, alpha 1	P12109	dermatopontin	Q07507	galactokinase 1	P51570	complement component 8, gamma polypeptide	P07360	collagen, type VI, alpha 2	P12110	filamin A, alpha (actin binding protein 280)	P21333	clathrin, heavy chain-like 1	P53675	hemoglobin, delta	P02042	elastin microfibril interfacer 2	Q9BXX0
collagen, type VI, alpha 2	P12110	collagen, type VI, alpha 2	P12110	dicarbonyl/L-xylulose reductase	Q7Z4W1	glycerate kinase	Q8IVS8	complement component 9	P02748	collagen, type VI, alpha 3	P12111	filamin B, beta (actin binding protein 278)	O75369	clusterin	P10909	heparan sulfate proteoglycan 2	P98160	endoplasmic reticulum protein 44	Q9BS26
collagen, type VI, alpha 3	P12111	collagen, type VI, alpha 3	P12111	dihydropyrimidinase	Q14117	H2A histone family, member Z	P0C0S5	complement factor H	P08603	collagen, type VIII, alpha 1	P27658	four and a half LIM domains 2	Q14192	coactosin-like 1 (Dictyostelium)	Q14019	heterogeneous nuclear ribonucleoprotein C (C1/C2)	P07910	eosinophil peroxidase	P11678
collagen, type XII, alpha 1	Q99715	collagen, type XII, alpha 1	Q99715	dihydropyrimidinase-like 2	Q16555	heat shock 27kDa protein-like 2 pseudogene; heat shock 27kDa protein 1	P04792	complement factor H-related 1	Q03591	collagen, type X, alpha 1	Q03692	fusion (involved in t(12;16) in malignant liposarcoma)	P35637	coagulation factor II (thrombin)	P00734	heterogeneous nuclear ribonucleoprotein C-like; heterogeneous nuclear ribonucleoprotein C-like 1; similar to Heterogeneous nuclear ribonucleoprotein C-like dJ845O24.4 (hnRNP core protein C-like)	O60812	epiplakin 1	P58107
collagen, type XIV, alpha 1	Q05707	collagen, type XIV, alpha 1	Q05707	DnaJ (Hsp40) homolog, subfamily A, member 1	P31689	heat-responsive protein 12	P52758	complement factor H-related 5	Q9BXR6	collagen, type XI, alpha 1	P12107	general transcription factor IIB	Q00403	coagulation factor IX	P00740	heterogeneous nuclear ribonucleoprotein D (AU-rich element RNA binding protein 1, 37kDa)	Q14103	EPS8-like 2	Q9H6S3
collagen, type XVI, alpha 1	Q07092	collagen, type XVI, alpha 1	Q07092	DnaJ (Hsp40) homolog, subfamily A, member 2	O60884	hemoglobin, alpha 2; hemoglobin, alpha 1	P69905	cytochrome c oxidase subunit Vib polypeptide 1 (ubiquitous)	P14854	collagen, type XII, alpha 1	Q99715	glutathione S-transferase pi 1	P09211	coatomer protein complex, subunit alpha	P53621	heterogeneous nuclear ribonucleoprotein H1 (H)	P31943	eukaryotic translation elongation factor 1 alpha 2	Q05639
collagen, type XVIII, alpha 1	P39060	collagen, type XXI, alpha 1	Q96P44	DnaJ (Hsp40) homolog, subfamily B, member 9	Q9UBS3	hemoglobin, beta	P68871	cytochrome P450, family 2, subfamily C, polypeptide 19	P33261	collagen, type XIV, alpha 1	Q05707	glyceraldehyde-3-phosphate dehydrogenase-like 6; hypothetical protein LOC100133042; glyceraldehyde-3-phosphate dehydrogenase	P04406	coatomer protein complex, subunit beta 2 (beta prime)	P35606	heterogeneous nuclear ribonucleoprotein H3 (2H9)	P31942	eukaryotic translation elongation factor 1 alpha-like 7; eukaryotic translation elongation factor 1 alpha-like 3; similar to eukaryotic translation elongation factor 1 alpha 1; eukaryotic translation elongation factor 1 alpha 1	Q5VTE0
collagen, type XXI, alpha 1	Q96P44	collapsin response mediator protein 1	Q14194	dpy-30 homolog (C. elegans)	Q9C005	hemoglobin, delta	P02042	cytochrome P450, family 2, subfamily C, polypeptide 8	P10632	collagen, type XVI, alpha 1	Q07092	growth differentiation factor 15	Q99988	coatomer protein complex, subunit gamma	Q9Y678	heterogeneous nuclear ribonucleoprotein K; similar to heterogeneous nuclear ribonucleoprotein K	P61978	eukaryotic translation elongation factor 1 gamma	P26641
collapsin response mediator protein 1	Q14194	complement component 1, q subcomponent binding protein	Q07021	drebrin-like	Q9UJU6	heparan sulfate proteoglycan 2	P98160	cytochrome P450, family 2, subfamily C, polypeptide 9	P11712	collagen, type XXI, alpha 1	Q96P44	GTP-binding protein 8 (putative)	Q8N3Z3	coatomer protein complex, subunit gamma 2	Q9UBF2	histidine-rich glycoprotein	P04196	eukaryotic translation elongation factor 2	P13639
complement component 1, q subcomponent binding protein	Q07021	complement component 4A (Rodgers blood group)	P0C0L4	dynamin 1	Q05193	heterogeneous nuclear ribonucleoprotein C (C1/C2)	P07910	cytochrome P450, family 4, subfamily A, polypeptide 11	Q02928	complement component 1, q subcomponent, C chain	P02747	guanine nucleotide binding protein (G protein), beta polypeptide 2-like 1	P63244	cofilin 1 (non-muscle)	P23528	histone cluster 1, H3j; histone cluster 1, H3i; histone cluster 1, H3h; histone cluster 1, H3g; histone cluster 1, H3f; histone cluster 1, H3e; histone cluster 1, H3d; histone cluster 1, H3c; histone cluster 1, H3b; histone cluster 1, H3a; histone cluster 1, H2ad; histone cluster 2, H3a; histone cluster 2, H3c; histone cluster 2, H3d	P68431	eukaryotic translation initiation factor 4H	Q15056
complement component 4A (Rodgers blood group)	P0C0L4	complement component 4B (Chido blood group)	P0C0L5	dynamin 3	Q9UQ16	heterogeneous nuclear ribonucleoprotein C-like; heterogeneous nuclear ribonucleoprotein C-like 1; similar to Heterogeneous nuclear ribonucleoprotein C-like dJ845O24.4 (hnRNP core protein C-like)	O60812	DEAD (Asp-Glu-Ala-Asp) box polypeptide 39	O00148	complement component 4 binding protein, alpha	P04003	heat shock 27kDa protein-like 2 pseudogene; heat shock 27kDa protein 1	P04792	cofilin 2 (muscle)	Q9Y281	HtrA serine peptidase 1	Q92743	extracellular matrix protein 1	Q16610
complement component 4B (Chido blood group)	P0C0L5	complement component 8, gamma polypeptide	P07360	EGF-containing fibulin-like extracellular matrix protein 1	Q12805	heterogeneous nuclear ribonucleoprotein D (AU-rich element RNA binding protein 1, 37kDa)	Q14103	DEAD (Asp-Glu-Ala-Asp) box polypeptide 6	P26196	complement component 4 binding protein, beta	P20851	hemicentin 1	Q96RW7	collagen, type I, alpha 1	P02452	hypothetical gene supported by AF081484; NM_006082; tubulin, alpha 1b	P68363	far upstream element (FUSE) binding protein 1	Q96AE4
complement component 8, alpha polypeptide	P07357	complement component 9	P02748	EGF-like-domain, multiple 7	Q9UHF1	heterogeneous nuclear ribonucleoprotein H1 (H)	P31943	decorin	P07585	complement component 4A (Rodgers blood group)	P0C0L4	hemoglobin, alpha 2; hemoglobin, alpha 1	P69905	collagen, type I, alpha 2	P08123	hypothetical LOC100128526; target of myb1 (chicken)	O60784	fibrillin 1	P35555
complement component 8, gamma polypeptide	P07360	coronin, actin binding protein, 1B	Q9BR76	EH-domain containing 3	Q9NZN3	heterogeneous nuclear ribonucleoprotein K; similar to heterogeneous nuclear ribonucleoprotein K	P61978	defensin, alpha 1	P59665	complement component 4B (Chido blood group)	P0C0L5	hemoglobin, beta	P68871	collagen, type II, alpha 1	P02458	immunoglobulin heavy constant gamma 1 (G1m marker); immunoglobulin heavy constant mu; immunoglobulin heavy variable 3-7; immunoglobulin heavy constant gamma 3 (G3m marker); immunoglobulin heavy variable 3-11 (gene/pseudogene); immunoglobulin heavy variable 4-31; immunoglobulin heavy locus	P01857	fibrillin 2	P35556
complement component 9	P02748	cortactin	Q14247	elastin	P15502	high density lipoprotein binding protein	Q00341	dermatopontin	Q07507	complement component 9	P02748	hemoglobin, delta	P02042	collagen, type III, alpha 1	P02461	immunoglobulin heavy constant gamma 1 (G1m marker); immunoglobulin heavy constant mu; immunoglobulin heavy variable 3-7; immunoglobulin heavy constant gamma 3 (G3m marker); immunoglobulin heavy variable 3-11 (gene/pseudogene); immunoglobulin heavy variable 4-31; immunoglobulin heavy locus	P01860	fibrinogen alpha chain	P02671
complement factor H	P08603	cystathionine-beta-synthase	P35520	elastin microfibril interfacer 1	Q9Y6C2	histidine-rich glycoprotein	P04196	dicarbonyl/L-xylulose reductase	Q7Z4W1	coronin, actin binding protein, 1A	P31146	heparan sulfate proteoglycan 2	P98160	collagen, type IV, alpha 1	P02462	inhibin, beta E	P58166	fibrinogen beta chain	P02675
cystathionine-beta-synthase	P35520	cytidine monophosphate (UMP-CMP) kinase 1, cytosolic	P30085	elastin microfibril interfacer 2	Q9BXX0	histone cluster 1, H4l; histone cluster 1, H4k; histone cluster 4, H4; histone cluster 1, H4h; histone cluster 1, H4j; histone cluster 1, H4i; histone cluster 1, H4d; histone cluster 1, H4c; histone cluster 1, H4f; histone cluster 1, H4e; histone cluster 1, H4b; histone cluster 1, H4a; histone cluster 2, H4a; histone cluster 2, H4b	P62805	dihydropyrimidinase	Q14117	cortactin	Q14247	heterogeneous nuclear ribonucleoprotein A/B	Q99729	collagen, type IV, alpha 2	P08572	inter-alpha (globulin) inhibitor H1	P19827	fibrinogen gamma chain	P02679
cytidine deaminase	P32320	cytochrome c oxidase subunit Vib polypeptide 1 (ubiquitous)	P14854	enoyl Coenzyme A hydratase 1, peroxisomal	Q13011	histone cluster 2, H2bf	Q5QNW6	dihydroxyacetone kinase 2 homolog (S. cerevisiae)	Q3LXA3	C-type lectin domain family 18, member B	Q6UXF7	heterogeneous nuclear ribonucleoprotein A0	Q13151	collagen, type IV, alpha 3 (Goodpasture antigen)	Q01955	keratin 1	P04264	fibromodulin	Q06828
cytochrome P450, family 2, subfamily A, polypeptide 6	P11509	cytochrome P450, family 2, subfamily C, polypeptide 9	P11712	enoyl-Coenzyme A, hydratase/3-hydroxyacyl Coenzyme A dehydrogenase	Q08426	hydroxysteroid (17-beta) dehydrogenase 10	Q99714	DnaJ (Hsp40) homolog, subfamily A, member 1	P31689	cytidine deaminase	P32320	heterogeneous nuclear ribonucleoprotein A1-like 3; similar to heterogeneous nuclear ribonucleoprotein A1; heterogeneous nuclear ribonucleoprotein A1 pseudogene 2; heterogeneous nuclear ribonucleoprotein A1; heterogeneous nuclear ribonucleoprotein A1 pseudogene	P09651	collagen, type IV, alpha 5	P29400	keratin 10	P13645	fibronectin 1	P02751
DDI1, DNA-damage inducible 1, homolog 2 (S. cerevisiae)	Q5TDH0	DDI1, DNA-damage inducible 1, homolog 2 (S. cerevisiae)	Q5TDH0	eosinophil peroxidase	P11678	hypothetical gene supported by AF081484; NM_006082; tubulin, alpha 1b	P68363	DnaJ (Hsp40) homolog, subfamily B, member 9	Q9UBS3	cytochrome b5 reductase 3	P00387	heterogeneous nuclear ribonucleoprotein A2/B1	P22626	collagen, type IV, alpha 6	Q14031	keratin 18; keratin 18 pseudogene 26; keratin 18 pseudogene 19	P05783	fibulin 1	P23142
DEAD (Asp-Glu-Ala-Asp) box polypeptide 17	Q92841	DEAD (Asp-Glu-Ala-Asp) box polypeptide 17	Q92841	EPS8-like 2	Q9H6S3	hypothetical gene supported by BC000665; t-complex 1	P17987	drebrin-like	Q9UJU6	cytochrome c oxidase subunit Vib polypeptide 1 (ubiquitous)	P14854	heterogeneous nuclear ribonucleoprotein C (C1/C2)	P07910	collagen, type V, alpha 1	P20908	keratin 8 pseudogene 9; similar to keratin 8; keratin 8	P05787	fibulin 2	P98095
DEAD (Asp-Glu-Ala-Asp) box polypeptide 3, X-linked	O00571	DEAD (Asp-Glu-Ala-Asp) box polypeptide 3, X-linked	O00571	eukaryotic translation elongation factor 1 alpha 2	Q05639	hypothetical LOC648603; acetyl-Coenzyme A acyltransferase 2	P42765	EGF-containing fibulin-like extracellular matrix protein 1	Q12805	DAZ associated protein 1	Q96EP5	heterogeneous nuclear ribonucleoprotein C-like; heterogeneous nuclear ribonucleoprotein C-like 1; similar to Heterogeneous nuclear ribonucleoprotein C-like dJ845O24.4 (hnRNP core protein C-like)	O60812	collagen, type V, alpha 2	P05997	keratin 9	P35527	fibulin 5	Q9UBX5
DEAD (Asp-Glu-Ala-Asp) box polypeptide 3, Y-linked	O15523	DEAD (Asp-Glu-Ala-Asp) box polypeptide 3, Y-linked	O15523	eukaryotic translation elongation factor 1 alpha-like 7; eukaryotic translation elongation factor 1 alpha-like 3; similar to eukaryotic translation elongation factor 1 alpha 1; eukaryotic translation elongation factor 1 alpha 1	Q5VTE0	immunoglobulin heavy constant gamma 1 (G1m marker); immunoglobulin heavy constant mu; immunoglobulin heavy variable 3-7; immunoglobulin heavy constant gamma 3 (G3m marker); immunoglobulin heavy variable 3-11 (gene/pseudogene); immunoglobulin heavy variable 4-31; immunoglobulin heavy locus	P01857	EH-domain containing 3	Q9NZN3	DEAD (Asp-Glu-Ala-Asp) box polypeptide 17	Q92841	heterogeneous nuclear ribonucleoprotein D (AU-rich element RNA binding protein 1, 37kDa)	Q14103	collagen, type VI, alpha 1	P12109	KH domain containing, RNA binding, signal transduction associated 1	Q07666	filamin A, alpha (actin binding protein 280)	P21333
DEAD (Asp-Glu-Ala-Asp) box polypeptide 39	O00148	DEAD (Asp-Glu-Ala-Asp) box polypeptide 39	O00148	eukaryotic translation elongation factor 2	P13639	immunoglobulin heavy constant gamma 1 (G1m marker); immunoglobulin heavy constant mu; immunoglobulin heavy variable 3-7; immunoglobulin heavy constant gamma 3 (G3m marker); immunoglobulin heavy variable 3-11 (gene/pseudogene); immunoglobulin heavy variable 4-31; immunoglobulin heavy locus	P01860	elastin	P15502	DEAD (Asp-Glu-Ala-Asp) box polypeptide 21	Q9NR30	heterogeneous nuclear ribonucleoprotein D-like	O14979	collagen, type VI, alpha 2	P12110	laminin, alpha 2	P24043	filamin B, beta (actin binding protein 278)	O75369
DEAD (Asp-Glu-Ala-Asp) box polypeptide 5	P17844	DEAD (Asp-Glu-Ala-Asp) box polypeptide 46	Q7L014	extracellular matrix protein 1	Q16610	inhibin, beta E	P58166	elastin microfibril interfacer 1	Q9Y6C2	DEAD (Asp-Glu-Ala-Asp) box polypeptide 3, X-linked	O00571	heterogeneous nuclear ribonucleoprotein F	P52597	collagen, type VI, alpha 3	P12111	laminin, alpha 3	Q16787	fusion (involved in t(12;16) in malignant liposarcoma)	P35637
DEAD (Asp-Glu-Ala-Asp) box polypeptide 6	P26196	DEAD (Asp-Glu-Ala-Asp) box polypeptide 5	P17844	family with sequence similarity 18, member B2; family with sequence similarity 18, member B	Q96ET8	keratin 1	P04264	enolase 1, (alpha)	P06733	DEAD (Asp-Glu-Ala-Asp) box polypeptide 3, Y-linked	O15523	heterogeneous nuclear ribonucleoprotein H1 (H)	P31943	collagen, type VIII, alpha 1	P27658	laminin, alpha 4	Q16363	FYN oncogene related to SRC, FGR, YES	P06241
decorin	P07585	DEAD (Asp-Glu-Ala-Asp) box polypeptide 6	P26196	far upstream element (FUSE) binding protein 1	Q96AE4	keratin 10	P13645	enoyl Coenzyme A hydratase 1, peroxisomal	Q13011	DEAD (Asp-Glu-Ala-Asp) box polypeptide 39	O00148	heterogeneous nuclear ribonucleoprotein H3 (2H9)	P31942	collagen, type X, alpha 1	Q03692	laminin, alpha 5	O15230	GCN1 general control of amino-acid synthesis 1-like 1 (yeast)	Q92616
defensin, alpha 1	P59665	decorin	P07585	fatty acid synthase	P49327	keratin 12	Q99456	enoyl Coenzyme A hydratase, short chain, 1, mitochondrial	P30084	DEAD (Asp-Glu-Ala-Asp) box polypeptide 46	Q7L014	heterogeneous nuclear ribonucleoprotein K; similar to heterogeneous nuclear ribonucleoprotein K	P61978	collagen, type XII, alpha 1	Q99715	laminin, beta 1	P07942	glyceraldehyde-3-phosphate dehydrogenase-like 6; hypothetical protein LOC100133042; glyceraldehyde-3-phosphate dehydrogenase	P04406
dermatopontin	Q07507	defensin, alpha 1	P59665	fibrillin 1	P35555	keratin 13	P13646	enoyl-Coenzyme A, hydratase/3-hydroxyacyl Coenzyme A dehydrogenase	Q08426	DEAD (Asp-Glu-Ala-Asp) box polypeptide 5	P17844	heterogeneous nuclear ribonucleoprotein R	O43390	collagen, type XIV, alpha 1	Q05707	laminin, beta 2 (laminin S)	P55268	heat shock 27kDa protein-like 2 pseudogene; heat shock 27kDa protein 1	P04792
desmoplakin	P15924	dermatopontin	Q07507	fibrillin 2	P35556	keratin 14	P02533	eosinophil peroxidase	P11678	DEAD (Asp-Glu-Ala-Asp) box polypeptide 6	P26196	histidine-rich glycoprotein	P04196	collagen, type XV, alpha 1	P39059	laminin, beta 3	Q13751	heat shock 60kDa protein 1 (chaperonin) pseudogene 5; heat shock 60kDa protein 1 (chaperonin) pseudogene 6; heat shock 60kDa protein 1 (chaperonin) pseudogene 1; heat shock 60kDa protein 1 (chaperonin) pseudogene 4; heat shock 60kDa protein 1 (chaperonin)	P10809
dicarbonyl/L-xylulose reductase	Q7Z4W1	desmoplakin	P15924	fibrinogen alpha chain	P02671	keratin 15	P19012	EPS8-like 2	Q9H6S3	DEAH (Asp-Glu-Ala-His) box polypeptide 15	O43143	histone cluster 1, H4l; histone cluster 1, H4k; histone cluster 4, H4; histone cluster 1, H4h; histone cluster 1, H4j; histone cluster 1, H4i; histone cluster 1, H4d; histone cluster 1, H4c; histone cluster 1, H4f; histone cluster 1, H4e; histone cluster 1, H4b; histone cluster 1, H4a; histone cluster 2, H4a; histone cluster 2, H4b	P62805	complement component 1, q subcomponent, B chain	P02746	laminin, gamma 1 (formerly LAMB2)	P11047	heat shock 70kDa protein 1A; heat shock 70kDa protein 1B	P08107
dihydrolipoamide dehydrogenase	P09622	dicarbonyl/L-xylulose reductase	Q7Z4W1	fibrinogen beta chain	P02675	keratin 16; keratin type 16-like	P08779	eukaryotic translation elongation factor 1 alpha 2	Q05639	DEAH (Asp-Glu-Ala-His) box polypeptide 9	Q08211	histone cluster 2, H2bf	Q5QNW6	complement component 1, q subcomponent, C chain	P02747	laminin, gamma 2	Q13753	heat shock 70kDa protein 1-like	P34931
dihydropyrimidinase	Q14117	dihydropyrimidinase	Q14117	fibrinogen gamma chain	P02679	keratin 19	P08727	eukaryotic translation elongation factor 1 alpha-like 7; eukaryotic translation elongation factor 1 alpha-like 3; similar to eukaryotic translation elongation factor 1 alpha 1; eukaryotic translation elongation factor 1 alpha 1	Q5VTE0	decorin	P07585	HtrA serine peptidase 1	Q92743	complement component 4 binding protein, alpha	P04003	laminin, gamma 3	Q9Y6N6	heat shock 70kDa protein 8	P11142
dihydropyrimidinase-like 2	Q16555	dihydropyrimidinase-like 2	Q16555	fibronectin 1	P02751	keratin 2	P35908	eukaryotic translation elongation factor 2	P13639	defensin, alpha 1	P59665	hydroxysteroid (17-beta) dehydrogenase 10	Q99714	complement component 4A (Rodgers blood group)	P0C0L4	latent transforming growth factor beta binding protein 1	Q14766	heat shock 70kDa protein 9 (mortalin)	P38646
discs, large homolog 2 (Drosophila)	Q15700	DnaJ (Hsp40) homolog, subfamily A, member 1	P31689	fibulin 1	P23142	keratin 4	P19013	extracellular matrix protein 1	Q16610	dermatopontin	Q07507	hypothetical gene supported by AF081484; NM_006082; tubulin, alpha 1b	P68363	complement component 9	P02748	latent transforming growth factor beta binding protein 2	Q14767	heat shock protein 90kDa alpha (cytosolic), class A member 2; heat shock protein 90kDa alpha (cytosolic), class A member 1	P07900
DnaJ (Hsp40) homolog, subfamily A, member 1	P31689	DnaJ (Hsp40) homolog, subfamily A, member 2	O60884	fibulin 2	P98095	keratin 6A	P02538	family with sequence similarity 120A	Q9NZB2	desmoplakin	P15924	hypothetical LOC100128526; target of myb1 (chicken)	O60784	complement factor H	P08603	latent transforming growth factor beta binding protein 3	Q9NS15	hemoglobin, alpha 2; hemoglobin, alpha 1	P69905
DnaJ (Hsp40) homolog, subfamily A, member 2	O60884	DnaJ (Hsp40) homolog, subfamily A, member 4	Q8WW22	fibulin 5	Q9UBX5	keratin 73	Q86Y46	far upstream element (FUSE) binding protein 1	Q96AE4	dihydropyrimidinase	Q14117	hypothetical protein LOC100129652; ezrin	P15311	copine III	O75131	LIM and SH3 protein 1	Q14847	hemoglobin, beta	P68871
DnaJ (Hsp40) homolog, subfamily B, member 1	P25685	DnaJ (Hsp40) homolog, subfamily C, member 8	O75937	filamin A, alpha (actin binding protein 280)	P21333	keratin 75	O95678	fatty acid binding protein 1, liver	P07148	dihydropyrimidinase-like 2	Q16555	immunoglobulin heavy constant gamma 1 (G1m marker); immunoglobulin heavy constant mu; immunoglobulin heavy variable 3-7; immunoglobulin heavy constant gamma 3 (G3m marker); immunoglobulin heavy variable 3-11 (gene/pseudogene); immunoglobulin heavy variable 4-31; immunoglobulin heavy locus	P01857	coronin 7	P57737	lumican	P51884	hemoglobin, delta	P02042
drebrin-like	Q9UJU6	dpy-30 homolog (C. elegans)	Q9C005	filamin B, beta (actin binding protein 278)	O75369	keratin 76	Q01546	fatty acid synthase	P49327	dihydropyrimidinase-like 3	Q14195	immunoglobulin heavy constant gamma 1 (G1m marker); immunoglobulin heavy constant mu; immunoglobulin heavy variable 3-7; immunoglobulin heavy constant gamma 3 (G3m marker); immunoglobulin heavy variable 3-11 (gene/pseudogene); immunoglobulin heavy variable 4-31; immunoglobulin heavy locus	P01860	coronin, actin binding protein, 1A	P31146	lysozyme (renal amyloidosis)	P61626	heparan sulfate proteoglycan 2	P98160
dynamin 1	Q05193	drebrin-like	Q9UJU6	fructose-1,6-bisphosphatase 1	P09467	keratin 82	Q9NSB4	fibrillin 1	P35555	discoidin domain receptor tyrosine kinase 1	Q08345	immunoglobulin heavy constant gamma 2 (G2m marker)	P01859	creatine kinase, brain	P12277	matrix-remodelling associated 5	Q9NR99	hepatocyte growth factor-regulated tyrosine kinase substrate	O14964
dynamin 1-like	O00429	dynamin 1	Q05193	fusion (involved in t(12;16) in malignant liposarcoma)	P35637	keratin 9	P35527	fibrillin 2	P35556	dpy-30 homolog (C. elegans)	Q9C005	inhibin, beta E	P58166	CTP synthase	P17812	mesoderm specific transcript homolog (mouse)	Q5EB52	heterogeneous nuclear ribonucleoprotein A/B	Q99729
dynamin 2	P50570	dynamin 2	P50570	galactokinase 1	P51570	laminin, alpha 5	O15230	fibrinogen alpha chain	P02671	drebrin-like	Q9UJU6	insulin-like growth factor binding protein 7	Q16270	cytidine monophosphate (UMP-CMP) kinase 1, cytosolic	P30085	microfibrillar associated protein 5	Q13361	heterogeneous nuclear ribonucleoprotein A1-like 2	Q32P51
dynamin 3	Q9UQ16	dynamin 3	Q9UQ16	gasdermin D	P57764	laminin, beta 2 (laminin S)	P55268	fibrinogen beta chain	P02675	dynamin 1	Q05193	integrin, beta 4	P16144	cytochrome b5 reductase 3	P00387	microfibrillar-associated protein 2	P55001	heterogeneous nuclear ribonucleoprotein A2/B1	P22626
early endosome antigen 1	Q15075	dystrophin	P11532	glutathione S-transferase alpha 5	Q7RTV2	laminin, gamma 1 (formerly LAMB2)	P11047	fibrinogen gamma chain	P02679	dynamin 3	Q9UQ16	isocitrate dehydrogenase 2 (NADP+), mitochondrial	P48735	cytochrome c oxidase subunit Vib polypeptide 1 (ubiquitous)	P14854	microfibrillar-associated protein 4	P55083	heterogeneous nuclear ribonucleoprotein A3	P51991
EF-hand domain family, member D1	Q9BUP0	EF-hand domain family, member D2	Q96C19	glycogen synthase 2 (liver)	P54840	LIM and SH3 protein 1	Q14847	fibronectin 1	P02751	dynein, cytoplasmic 1, heavy chain 1	Q14204	junction plakoglobin	P14923	DEAD (Asp-Glu-Ala-Asp) box polypeptide 1	Q92499	mucin 2, oligomeric mucus/gel-forming	Q02817	heterogeneous nuclear ribonucleoprotein C (C1/C2)	P07910
EF-hand domain family, member D2	Q96C19	EGF-containing fibulin-like extracellular matrix protein 1	Q12805	H2A histone family, member Z	P0C0S5	lumican	P51884	fibulin 1	P23142	EGF-containing fibulin-like extracellular matrix protein 1	Q12805	keratin 1	P04264	DEAD (Asp-Glu-Ala-Asp) box polypeptide 17	Q92841	multiple EGF-like-domains 6	O75095	heterogeneous nuclear ribonucleoprotein C-like; heterogeneous nuclear ribonucleoprotein C-like 1; similar to Heterogeneous nuclear ribonucleoprotein C-like dJ845O24.4 (hnRNP core protein C-like)	O60812
EGF-containing fibulin-like extracellular matrix protein 1	Q12805	EGF-containing fibulin-like extracellular matrix protein 2	O95967	heat shock 27kDa protein-like 2 pseudogene; heat shock 27kDa protein 1	P04792	lysozyme (renal amyloidosis)	P61626	fibulin 5	Q9UBX5	EGF-containing fibulin-like extracellular matrix protein 2	O95967	keratin 10	P13645	DEAD (Asp-Glu-Ala-Asp) box polypeptide 21	Q9NR30	myosin, heavy chain 10, non-muscle	P35580	heterogeneous nuclear ribonucleoprotein D (AU-rich element RNA binding protein 1, 37kDa)	Q14103
EGF-like-domain, multiple 7	Q9UHF1	EH-domain containing 2	Q9NZN4	heat shock protein, alpha-crystallin-related, B6	O14558	mesoderm specific transcript homolog (mouse)	Q5EB52	filamin A, alpha (actin binding protein 280)	P21333	elastase, neutrophil expressed	P08246	keratin 14	P02533	DEAD (Asp-Glu-Ala-Asp) box polypeptide 3, X-linked	O00571	myosin, heavy chain 11, smooth muscle	P35749	heterogeneous nuclear ribonucleoprotein D-like	O14979
EH domain binding protein 1	Q8NDI1	EH-domain containing 3	Q9NZN3	hemoglobin, alpha 2; hemoglobin, alpha 1	P69905	methylenetetrahydrofolate dehydrogenase (NADP+ dependent) 1, methenyltetrahydrofolate cyclohydrolase, formyltetrahydrofolate synthetase	P11586	flavin containing monooxygenase 3	P31513	elastin	P15502	keratin 2	P35908	DEAD (Asp-Glu-Ala-Asp) box polypeptide 3, Y-linked	O15523	myosin, heavy chain 14	Q7Z406	heterogeneous nuclear ribonucleoprotein F	P52597
EH-domain containing 1	Q9H4M9	EH-domain containing 4	Q9H223	hemoglobin, beta	P68871	microfibrillar associated protein 5	Q13361	formiminotransferase cyclodeaminase	O95954	elastin microfibril interfacer 1	Q9Y6C2	keratin 75	O95678	DEAD (Asp-Glu-Ala-Asp) box polypeptide 39	O00148	myosin, heavy chain 9, non-muscle	P35579	heterogeneous nuclear ribonucleoprotein H1 (H)	P31943
EH-domain containing 3	Q9NZN3	elastin	P15502	hemoglobin, delta	P02042	microfibrillar-associated protein 2	P55001	fructose-1,6-bisphosphatase 1	P09467	elastin microfibril interfacer 2	Q9BXX0	keratin 8 pseudogene 9; similar to keratin 8; keratin 8	P05787	DEAD (Asp-Glu-Ala-Asp) box polypeptide 5	P17844	nephronectin	Q6UXI9	heterogeneous nuclear ribonucleoprotein H3 (2H9)	P31942
EH-domain containing 4	Q9H223	elastin microfibril interfacer 1	Q9Y6C2	hemoglobin, epsilon 1	P02100	microfibrillar-associated protein 4	P55083	fusion (involved in t(12;16) in malignant liposarcoma)	P35637	electron-transfer-flavoprotein, alpha polypeptide	P13804	keratin 82	Q9NSB4	DEAD (Asp-Glu-Ala-Asp) box polypeptide 6	P26196	nidogen 2 (osteonidogen)	Q14112	heterogeneous nuclear ribonucleoprotein K; similar to heterogeneous nuclear ribonucleoprotein K	P61978
elastin	P15502	elongation factor Tu GTP binding domain containing 1	Q7Z2Z2	heparan sulfate proteoglycan 2	P98160	mucin 2, oligomeric mucus/gel-forming	Q02817	glutamate dehydrogenase 1	P00367	endoplasmic reticulum protein 44	Q9BS26	keratin 9	P35527	DEAH (Asp-Glu-Ala-His) box polypeptide 15	O43143	notum pectinacetylesterase homolog (Drosophila)	Q6P988	heterogeneous nuclear ribonucleoprotein R	O43390
elastin microfibril interfacer 1	Q9Y6C2	endoplasmic reticulum protein 44	Q9BS26	heterogeneous nuclear ribonucleoprotein A/B	Q99729	myosin, heavy chain 9, non-muscle	P35579	glutamate dehydrogenase 2	P49448	enolase 1, (alpha)	P06733	KH-type splicing regulatory protein	Q92945	DEAH (Asp-Glu-Ala-His) box polypeptide 9	Q08211	nuclear mitotic apparatus protein 1	Q14980	heterogeneous nuclear ribonucleoprotein U (scaffold attachment factor A)	Q00839
elongation factor Tu GTP binding domain containing 1	Q7Z2Z2	enoyl Coenzyme A hydratase 1, peroxisomal	Q13011	heterogeneous nuclear ribonucleoprotein A2/B1	P22626	nephronectin	Q6UXI9	glutathione S-transferase alpha 1	P08263	enoyl Coenzyme A hydratase, short chain, 1, mitochondrial	P30084	lamin B receptor	Q14739	defensin, alpha 1	P59665	nucleophosmin 1 (nucleolar phosphoprotein B23, numatrin) pseudogene 21; hypothetical LOC100131044; similar to nucleophosmin 1; nucleophosmin (nucleolar phosphoprotein B23, numatrin)	P06748	high density lipoprotein binding protein	Q00341
endoplasmic reticulum protein 44	Q9BS26	enoyl Coenzyme A hydratase, short chain, 1, mitochondrial	P30084	heterogeneous nuclear ribonucleoprotein C (C1/C2)	P07910	Nipped-B homolog (Drosophila)	Q6KC79	glutathione S-transferase alpha 3	Q16772	eosinophil peroxidase	P11678	laminin, alpha 5	O15230	dermatopontin	Q07507	olfactomedin 4	Q6UX06	histidine-rich glycoprotein	P04196
enoyl Coenzyme A hydratase 1, peroxisomal	Q13011	enoyl-Coenzyme A, hydratase/3-hydroxyacyl Coenzyme A dehydrogenase	Q08426	heterogeneous nuclear ribonucleoprotein C-like; heterogeneous nuclear ribonucleoprotein C-like 1; similar to Heterogeneous nuclear ribonucleoprotein C-like dJ845O24.4 (hnRNP core protein C-like)	O60812	osteoglycin	P20774	glyceraldehyde-3-phosphate dehydrogenase-like 6; hypothetical protein LOC100133042; glyceraldehyde-3-phosphate dehydrogenase	P04406	esterase D/formylglutathione hydrolase	P10768	laminin, beta 1	P07942	desmoplakin	P15924	palladin, cytoskeletal associated protein	Q8WX93	hydroxysteroid (17-beta) dehydrogenase 10	Q99714
enoyl-Coenzyme A, hydratase/3-hydroxyacyl Coenzyme A dehydrogenase	Q08426	eosinophil peroxidase	P11678	heterogeneous nuclear ribonucleoprotein D (AU-rich element RNA binding protein 1, 37kDa)	Q14103	PDZ and LIM domain 1	O00151	glycine amidinotransferase (L-arginine:glycine amidinotransferase)	P50440	eukaryotic translation elongation factor 1 alpha 2	Q05639	laminin, beta 2 (laminin S)	P55268	dicarbonyl/L-xylulose reductase	Q7Z4W1	PDZ and LIM domain 1	O00151	hypothetical gene supported by AF081484; NM_006082; tubulin, alpha 1b	P68363
eosinophil peroxidase	P11678	EPS8-like 2	Q9H6S3	heterogeneous nuclear ribonucleoprotein F	P52597	periostin, osteoblast specific factor	Q15063	glycine-N-acyltransferase	Q6IB77	eukaryotic translation elongation factor 1 alpha-like 7; eukaryotic translation elongation factor 1 alpha-like 3; similar to eukaryotic translation elongation factor 1 alpha 1; eukaryotic translation elongation factor 1 alpha 1	Q5VTE0	laminin, beta 3	Q13751	dynein, cytoplasmic 1, heavy chain 1	Q14204	PDZ and LIM domain 3	Q53GG5	hypothetical LOC100128526; target of myb1 (chicken)	O60784
EPS8-like 2	Q9H6S3	eukaryotic translation elongation factor 1 alpha 2	Q05639	heterogeneous nuclear ribonucleoprotein H1 (H)	P31943	peroxiredoxin 1	Q06830	glyoxylate reductase/hydroxypyruvate reductase	Q9UBQ7	eukaryotic translation elongation factor 1 gamma	P26641	laminin, gamma 1 (formerly LAMB2)	P11047	EGF-containing fibulin-like extracellular matrix protein 1	Q12805	PDZ and LIM domain 5	Q96HC4	hypothetical LOC100129500; apolipoprotein E	P02649
eukaryotic translation elongation factor 1 alpha 2	Q05639	eukaryotic translation elongation factor 1 alpha-like 7; eukaryotic translation elongation factor 1 alpha-like 3; similar to eukaryotic translation elongation factor 1 alpha 1; eukaryotic translation elongation factor 1 alpha 1	Q5VTE0	heterogeneous nuclear ribonucleoprotein K; similar to heterogeneous nuclear ribonucleoprotein K	P61978	phenylalanine hydroxylase	P00439	G-protein signaling modulator 1 (AGS3-like, C. elegans)	Q86YR5	eukaryotic translation elongation factor 2	P13639	LanC lantibiotic synthetase component C-like 1 (bacterial)	O43813	elastase, neutrophil expressed	P08246	periostin, osteoblast specific factor	Q15063	hypothetical LOC648603; acetyl-Coenzyme A acyltransferase 2	P42765
eukaryotic translation elongation factor 1 alpha-like 7; eukaryotic translation elongation factor 1 alpha-like 3; similar to eukaryotic translation elongation factor 1 alpha 1; eukaryotic translation elongation factor 1 alpha 1	Q5VTE0	eukaryotic translation elongation factor 2	P13639	high density lipoprotein binding protein	Q00341	phosphoenolpyruvate carboxykinase 2 (mitochondrial)	Q16822	GRIP1 associated protein 1	Q4V328	eukaryotic translation initiation factor 4A, isoform 3	P38919	latent transforming growth factor beta binding protein 1	Q14766	elastin	P15502	peroxidasin homolog (Drosophila)	Q92626	hypothetical protein LOC100129652; ezrin	P15311
eukaryotic translation elongation factor 2	P13639	eukaryotic translation initiation factor 4 gamma, 1	Q04637	histidine-rich glycoprotein	P04196	poly(A) binding protein, cytoplasmic 1-like	Q4VXU2	group-specific component (vitamin D binding protein)	P02774	eukaryotic translation initiation factor 5A; eukaryotic translation initiation factor 5A-like 1	Q6IS14	latent transforming growth factor beta binding protein 2	Q14767	elastin microfibril interfacer 1	Q9Y6C2	peroxiredoxin 1	Q06830	immunoglobulin heavy constant gamma 1 (G1m marker); immunoglobulin heavy constant mu; immunoglobulin heavy variable 3-7; immunoglobulin heavy constant gamma 3 (G3m marker); immunoglobulin heavy variable 3-11 (gene/pseudogene); immunoglobulin heavy variable 4-31; immunoglobulin heavy locus	P01857
eukaryotic translation initiation factor 4 gamma, 1	Q04637	eukaryotic translation initiation factor 4 gamma, 2	P78344	histone cluster 1, H2ba	Q96A08	poly(A) binding protein, cytoplasmic pseudogene 5; poly(A) binding protein, cytoplasmic 1	P11940	H2A histone family, member Z	P0C0S5	eukaryotic translation initiation factor 6	P56537	latent transforming growth factor beta binding protein 3	Q9NS15	elastin microfibril interfacer 2	Q9BXX0	plasma glutamate carboxypeptidase	Q9Y646	inhibin, beta E	P58166
eukaryotic translation initiation factor 4 gamma, 2	P78344	eukaryotic translation initiation factor 4H	Q15056	histone cluster 2, H2bf	Q5QNW6	poly(rC) binding protein 1	Q15365	haptoglobin-related protein; haptoglobin	P00738	exportin 1 (CRM1 homolog, yeast)	O14980	lectin, galactoside-binding, soluble, 4	P56470	electron-transfer-flavoprotein, alpha polypeptide	P13804	poly(A) binding protein, cytoplasmic pseudogene 5; poly(A) binding protein, cytoplasmic 1	P11940	integrin-linked kinase	Q13418
eukaryotic translation initiation factor 4H	Q15056	eukaryotic translation initiation factor 5A; eukaryotic translation initiation factor 5A-like 1	Q6IS14	HtrA serine peptidase 1	Q92743	poly(rC) binding protein 2	Q15366	heat shock 27kDa protein-like 2 pseudogene; heat shock 27kDa protein 1	P04792	extracellular matrix protein 1	Q16610	LIM and SH3 protein 1	Q14847	electron-transfer-flavoprotein, beta polypeptide	P38117	poly(rC) binding protein 1	Q15365	inter-alpha (globulin) inhibitor H1	P19827
extracellular matrix protein 1	Q16610	extracellular matrix protein 1	Q16610	hydroxyprostaglandin dehydrogenase 15-(NAD)	P15428	poly(rC) binding protein 3	P57721	heat shock protein 90kDa alpha (cytosolic), class B member 2 (pseudogene)	Q58FF8	far upstream element (FUSE) binding protein 1	Q96AE4	lumican	P51884	enolase 1, (alpha)	P06733	poly(rC) binding protein 2	Q15366	inter-alpha (globulin) inhibitor H2	P19823
family with sequence similarity 120A	Q9NZB2	family with sequence similarity 120A	Q9NZB2	hydroxysteroid (17-beta) dehydrogenase 10	Q99714	polypyrimidine tract binding protein 1	P26599	hemoglobin, alpha 2; hemoglobin, alpha 1	P69905	fatty acid synthase	P49327	lysophospholipase I	O75608	enolase 2 (gamma, neuronal)	P09104	poly(rC) binding protein 3	P57721	IQ motif containing GTPase activating protein 1	P46940
far upstream element (FUSE) binding protein 1	Q96AE4	far upstream element (FUSE) binding protein 1	Q96AE4	hypothetical gene supported by AF081484; NM_006082; tubulin, alpha 1b	P68363	POTE ankyrin domain family, member E	Q6S8J3	hemoglobin, beta	P68871	fibrillin 1	P35555	lysozyme (renal amyloidosis)	P61626	enoyl Coenzyme A hydratase, short chain, 1, mitochondrial	P30084	polypyrimidine tract binding protein 1	P26599	IQ motif containing GTPase activating protein 2	Q13576
fatty acid synthase	P49327	far upstream element (FUSE) binding protein 3	Q96I24	hypothetical gene supported by BC000665; t-complex 1	P17987	POTE ankyrin domain family, member F	A5A3E0	hemoglobin, delta	P02042	fibrillin 2	P35556	macrophage migration inhibitory factor (glycosylation-inhibiting factor)	P14174	eosinophil peroxidase	P11678	POTE ankyrin domain family, member E	Q6S8J3	isocitrate dehydrogenase 2 (NADP+), mitochondrial	P48735
F-box and WD repeat domain containing 10; similar to FBXW10 protein	Q5XX13	fatty acid synthase	P49327	hypothetical LOC100128526; target of myb1 (chicken)	O60784	profilin 1	P07737	hemoglobin, epsilon 1	P02100	fibrinogen alpha chain	P02671	matrix-remodelling associated 5	Q9NR99	erythrocyte membrane protein band 4.1-like 2	O43491	POTE ankyrin domain family, member F	A5A3E0	keratin 1	P04264
fibrillin 1	P35555	fibrillin 1	P35555	hypothetical LOC100129500; apolipoprotein E	P02649	proline/arginine-rich end leucine-rich repeat protein	P51888	hemopexin	P02790	fibrinogen beta chain	P02675	methylenetetrahydrofolate dehydrogenase (NADP+ dependent) 1, methenyltetrahydrofolate cyclohydrolase, formyltetrahydrofolate synthetase	P11586	esterase D/formylglutathione hydrolase	P10768	POTE ankyrin domain family, member K	Q9BYX7	keratin 18; keratin 18 pseudogene 26; keratin 18 pseudogene 19	P05783
fibrillin 2	P35556	fibrillin 2	P35556	hypothetical LOC648603; acetyl-Coenzyme A acyltransferase 2	P42765	proteoglycan 2, bone marrow (natural killer cell activator, eosinophil granule major basic protein)	P13727	heparan sulfate proteoglycan 2	P98160	fibrinogen gamma chain	P02679	microfibrillar associated protein 5	Q13361	eukaryotic translation elongation factor 1 alpha 2	Q05639	programmed cell death 6 interacting protein	Q8WUM4	keratin 8 pseudogene 9; similar to keratin 8; keratin 8	P05787
fibrinogen alpha chain	P02671	fibrinogen alpha chain	P02671	hypothetical protein LOC100129652; ezrin	P15311	proteoglycan 4	Q92954	heterogeneous nuclear ribonucleoprotein A2/B1	P22626	fibromodulin	Q06828	microfibrillar-associated protein 2	P55001	eukaryotic translation elongation factor 1 alpha-like 7; eukaryotic translation elongation factor 1 alpha-like 3; similar to eukaryotic translation elongation factor 1 alpha 1; eukaryotic translation elongation factor 1 alpha 1	Q5VTE0	proline/arginine-rich end leucine-rich repeat protein	P51888	KH domain containing, RNA binding, signal transduction associated 1	Q07666
fibrinogen beta chain	P02675	fibrinogen beta chain	P02675	immunoglobulin heavy constant gamma 1 (G1m marker); immunoglobulin heavy constant mu; immunoglobulin heavy variable 3-7; immunoglobulin heavy constant gamma 3 (G3m marker); immunoglobulin heavy variable 3-11 (gene/pseudogene); immunoglobulin heavy variable 4-31; immunoglobulin heavy locus	P01857	PYD and CARD domain containing	Q9ULZ3	heterogeneous nuclear ribonucleoprotein C (C1/C2)	P07910	fibronectin 1	P02751	microfibrillar-associated protein 4	P55083	eukaryotic translation elongation factor 1 beta 2; eukaryotic translation elongation factor 1 beta 2-like	P24534	protein phosphatase 1, catalytic subunit, gamma isoform	P36873	KH-type splicing regulatory protein	Q92945
fibrinogen gamma chain	P02679	fibrinogen gamma chain	P02679	immunoglobulin heavy constant gamma 1 (G1m marker); immunoglobulin heavy constant mu; immunoglobulin heavy variable 3-7; immunoglobulin heavy constant gamma 3 (G3m marker); immunoglobulin heavy variable 3-11 (gene/pseudogene); immunoglobulin heavy variable 4-31; immunoglobulin heavy locus	P01860	pyruvate carboxylase	P11498	heterogeneous nuclear ribonucleoprotein C-like; heterogeneous nuclear ribonucleoprotein C-like 1; similar to Heterogeneous nuclear ribonucleoprotein C-like dJ845O24.4 (hnRNP core protein C-like)	O60812	fibulin 1	P23142	mucin 2, oligomeric mucus/gel-forming	Q02817	eukaryotic translation elongation factor 1 gamma	P26641	proteoglycan 2, bone marrow (natural killer cell activator, eosinophil granule major basic protein)	P13727	lamin A/C	P02545
fibronectin 1	P02751	fibronectin 1	P02751	immunoglobulin heavy constant gamma 4 (G4m marker)	P01861	ROD1 regulator of differentiation 1 (S. pombe)	O95758	heterogeneous nuclear ribonucleoprotein D (AU-rich element RNA binding protein 1, 37kDa)	Q14103	fibulin 2	P98095	myeloperoxidase	P05164	eukaryotic translation elongation factor 2	P13639	PRP8 pre-mRNA processing factor 8 homolog (S. cerevisiae)	Q6P2Q9	laminin, alpha 3	Q16787
fibulin 1	P23142	fibulin 1	P23142	inhibin, beta E	P58166	S100 calcium binding protein A9	P06702	heterogeneous nuclear ribonucleoprotein F	P52597	fibulin 5	Q9UBX5	myosin, heavy chain 10, non-muscle	P35580	eukaryotic translation initiation factor 3, subunit F; similar to hCG2040283	O00303	ribosomal protein S27a pseudogene 12; ribosomal protein S27a; ribosomal protein S27a pseudogene 11; ribosomal protein S27a pseudogene 16	P62979	laminin, alpha 5	O15230
fibulin 2	P98095	fibulin 5	Q9UBX5	inter-alpha (globulin) inhibitor H4 (plasma Kallikrein-sensitive glycoprotein)	Q14624	sarcosine dehydrogenase	Q9UL12	heterogeneous nuclear ribonucleoprotein H1 (H)	P31943	filamin A, alpha (actin binding protein 280)	P21333	myosin, heavy chain 11, smooth muscle	P35749	eukaryotic translation initiation factor 4A, isoform 3	P38919	S100 calcium binding protein A11; S100 calcium binding protein A11 pseudogene	P31949	laminin, beta 1	P07942
fibulin 5	Q9UBX5	filamin A, alpha (actin binding protein 280)	P21333	IQ motif containing GTPase activating protein 2	Q13576	Sec23 homolog A (S. cerevisiae)	Q15436	heterogeneous nuclear ribonucleoprotein K; similar to heterogeneous nuclear ribonucleoprotein K	P61978	filamin B, beta (actin binding protein 278)	O75369	myosin, heavy chain 9, non-muscle	P35579	eukaryotic translation initiation factor 5A; eukaryotic translation initiation factor 5A-like 1	Q6IS14	septin 2	Q15019	laminin, beta 2 (laminin S)	P55268
filamin A, alpha (actin binding protein 280)	P21333	filamin B, beta (actin binding protein 278)	O75369	isochorismatase domain containing 2	Q96AB3	SEC31 homolog A (S. cerevisiae)	O94979	high density lipoprotein binding protein	Q00341	formin-like 1	O95466	myosin, light chain 6, alkali, smooth muscle and non-muscle	P60660	eukaryotic translation initiation factor 5A; eukaryotic translation initiation factor 5A-like 1	P63241	septin 7	Q16181	laminin, beta 3	Q13751
FK506 binding protein 2, 13kDa	P26885	fracture callus 1 homolog (rat)	Q9Y5J6	keratin 1	P04264	serine dehydratase	P20132	histidine triad nucleotide binding protein 2	Q9BX68	four and a half LIM domains 2	Q14192	nicotinamide phosphoribosyltransferase	P43490	eukaryotic translation initiation factor 6	P56537	serine/threonine kinase 24 (STE20 homolog, yeast)	Q9Y6E0	laminin, gamma 1 (formerly LAMB2)	P11047
fracture callus 1 homolog (rat)	Q9Y5J6	fructose-1,6-bisphosphatase 1	P09467	keratin 10	P13645	similar to Complement C3 precursor; complement component 3; hypothetical protein LOC100133511	P01024	histidine-rich glycoprotein	P04196	fusion (involved in t(12;16) in malignant liposarcoma)	P35637	nidogen 1	P14543	exportin 1 (CRM1 homolog, yeast)	O14980	serpin peptidase inhibitor, clade A (alpha-1 antiproteinase, antitrypsin), member 1	P01009	laminin, gamma 2	Q13753
fusion (involved in t(12;16) in malignant liposarcoma)	P35637	fusion (involved in t(12;16) in malignant liposarcoma)	P35637	keratin 12	Q99456	similar to hCG26659; immunoglobulin kappa constant; similar to Ig kappa chain V-I region HK102 precursor	P01834	histone cluster 2, H2bf	Q5QNW6	G1 to S phase transition 1	P15170	nidogen 2 (osteonidogen)	Q14112	exportin 5	Q9HAV4	similar to Complement C3 precursor; complement component 3; hypothetical protein LOC100133511	P01024	latent transforming growth factor beta binding protein 1	Q14766
FYVE and coiled-coil domain containing 1	Q9BQS8	FYVE and coiled-coil domain containing 1	Q9BQS8	keratin 14	P02533	solute carrier family 5 (sodium/glucose cotransporter), member 2	P31639	histone deacetylase 6	Q9UBN7	general transcription factor IIB	Q00403	Obg-like ATPase 1	Q9NTK5	family with sequence similarity 120A	Q9NZB2	similar to growth arrest-specific 6; growth arrest-specific 6	Q14393	latent transforming growth factor beta binding protein 2	Q14767
galactokinase 1	P51570	G1 to S phase transition 1	P15170	keratin 18; keratin 18 pseudogene 26; keratin 18 pseudogene 19	P05783	stromal interaction molecule 1	Q13586	hydroxyacyl-Coenzyme A dehydrogenase/3-ketoacyl-Coenzyme A thiolase/enoyl-Coenzyme A hydratase (trifunctional protein), alpha subunit	P40939	glutamine-fructose-6-phosphate transaminase 1	Q06210	osteoclast stimulating factor 1	Q92882	family with sequence similarity 62 (C2 domain containing), member A	Q9BSJ8	similar to hCG26659; immunoglobulin kappa constant; similar to Ig kappa chain V-I region HK102 precursor	P01834	latent transforming growth factor beta binding protein 3	Q9NS15
galactose-1-phosphate uridylyltransferase	P07902	galactokinase 1	P51570	keratin 19	P08727	sulfotransferase family, cytosolic, 1A, phenol-preferring, member 1	P50225	hydroxyprostaglandin dehydrogenase 15-(NAD)	P15428	glutamine-fructose-6-phosphate transaminase 2	O94808	palladin, cytoskeletal associated protein	Q8WX93	fatty acid binding protein 1, liver	P07148	similar to Plectin 1 (PLTN) (PCN) (Hemidesmosomal protein 1) (HD1); plectin 1, intermediate filament binding protein 500kDa	Q15149	LIM and SH3 protein 1	Q14847
glutamate dehydrogenase 1	P00367	galactose-1-phosphate uridylyltransferase	P07902	keratin 2	P35908	sulfotransferase family, cytosolic, 2A, dehydroepiandrosterone (DHEA)-preferring, member 1	Q06520	hydroxysteroid (17-beta) dehydrogenase 10	Q99714	glutathione S-transferase kappa 1	Q9Y2Q3	PDZ and LIM domain 1	O00151	fatty acid synthase	P49327	similar to protein kinase, DNA-activated, catalytic polypeptide; protein kinase, DNA-activated, catalytic polypeptide	P78527	lumican	P51884
glutaryl-Coenzyme A dehydrogenase	Q92947	gasdermin D	P57764	keratin 36	O76013	sushi-repeat-containing protein, X-linked	P78539	hypothetical gene supported by AF081484; NM_006082; tubulin, alpha 1b	P68363	glutathione S-transferase pi 1	P09211	PDZ and LIM domain 3	Q53GG5	fibrillin 1	P35555	similar to Pyruvate kinase, isozymes M1/M2 (Pyruvate kinase muscle isozyme) (Cytosolic thyroid hormone-binding protein) (CTHBP) (THBP1); pyruvate kinase, muscle	P14618	lymphocyte cytosolic protein 1 (L-plastin)	P13796
glutathione reductase	P00390	GCN1 general control of amino-acid synthesis 1-like 1 (yeast)	Q92616	keratin 75	O95678	TAF15 RNA polymerase II, TATA box binding protein (TBP)-associated factor, 68kDa	Q92804	hypothetical gene supported by BC000665; t-complex 1	P17987	glyceraldehyde-3-phosphate dehydrogenase-like 6; hypothetical protein LOC100133042; glyceraldehyde-3-phosphate dehydrogenase	P04406	PDZ and LIM domain 5	Q96HC4	fibrillin 2	P35556	TAF15 RNA polymerase II, TATA box binding protein (TBP)-associated factor, 68kDa	Q92804	lysozyme (renal amyloidosis)	P61626
glutathione S-transferase alpha 5	Q7RTV2	glutamine-rich 1	Q2TAL8	keratin 8 pseudogene 9; similar to keratin 8; keratin 8	P05787	talin 1	Q9Y490	hypothetical LOC100128526; target of myb1 (chicken)	O60784	glycyl-tRNA synthetase	P41250	PDZ and LIM domain 7 (enigma)	Q9NR12	fibrillin 3	Q75N90	talin 1	Q9Y490	matrix metallopeptidase 12 (macrophage elastase)	P39900
glutathione S-transferase kappa 1	Q9Y2Q3	glutaryl-Coenzyme A dehydrogenase	Q92947	keratin 9	P35527	tenascin XB; tenascin XA pseudogene	Q16473	hypothetical LOC100129500; apolipoprotein E	P02649	grancalcin, EF-hand calcium binding protein	P28676	peptidylprolyl isomerase A (cyclophilin A)-like 4E; peptidylprolyl isomerase A (cyclophilin A)-like 4G; peptidylprolyl isomerase A (cyclophilin A)-like 4F; peptidylprolyl isomerase A (cyclophilin A)-like 4A; peptidylprolyl isomerase A (cyclophilin A)-like 4C; peptidylprolyl isomerase A (cyclophilin A)-like 4B	Q9Y536	fibrinogen alpha chain	P02671	TAR DNA binding protein	Q13148	matrix-remodelling associated 5	Q9NR99
glycerate kinase	Q8IVS8	glutathione S-transferase alpha 1	P08263	KH-type splicing regulatory protein	Q92945	tenascin XB; tenascin XA pseudogene	P22105	hypothetical LOC648603; acetyl-Coenzyme A acyltransferase 2	P42765	growth differentiation factor 15	Q99988	periostin, osteoblast specific factor	Q15063	fibrinogen beta chain	P02675	tenascin C	P24821	mesoderm specific transcript homolog (mouse)	Q5EB52
glycine C-acetyltransferase (2-amino-3-ketobutyrate coenzyme A ligase)	O75600	glutathione S-transferase alpha 3	Q16772	lamin A/C	P02545	thioredoxin domain containing 3 (spermatozoa)	Q8N427	hypothetical protein LOC100129652; ezrin	P15311	guanine nucleotide binding protein (G protein), beta polypeptide 1	P62873	peroxidasin homolog (Drosophila)	Q92626	fibrinogen gamma chain	P02679	thrombospondin 2	P35442	methylenetetrahydrofolate dehydrogenase (NADP+ dependent) 1, methenyltetrahydrofolate cyclohydrolase, formyltetrahydrofolate synthetase	P11586
glycine dehydrogenase (decarboxylating)	P23378	glutathione S-transferase pi 1	P09211	laminin, alpha 3	Q16787	TIA1 cytotoxic granule-associated RNA binding protein-like 1	Q01085	immunoglobulin heavy constant alpha 1	P01876	guanine nucleotide binding protein (G protein), beta polypeptide 2	P62879	peroxiredoxin 1	Q06830	fibronectin 1	P02751	thrombospondin, type I, domain containing 4	Q6ZMP0	MICAL-like 2	Q8IY33
glycine-N-acyltransferase	Q6IB77	glyceraldehyde-3-phosphate dehydrogenase-like 6; hypothetical protein LOC100133042; glyceraldehyde-3-phosphate dehydrogenase	P04406	laminin, alpha 5	O15230	TIMP metallopeptidase inhibitor 3	P35625	immunoglobulin heavy constant gamma 1 (G1m marker); immunoglobulin heavy constant mu; immunoglobulin heavy variable 3-7; immunoglobulin heavy constant gamma 3 (G3m marker); immunoglobulin heavy variable 3-11 (gene/pseudogene); immunoglobulin heavy variable 4-31; immunoglobulin heavy locus	P01857	guanine nucleotide binding protein (G protein), beta polypeptide 2-like 1	P63244	peroxiredoxin 2	P32119	fibulin 1	P23142	TIA1 cytotoxic granule-associated RNA binding protein-like 1	Q01085	microfibrillar-associated protein 2	P55001
glycogen synthase 2 (liver)	P54840	glycerate kinase	Q8IVS8	laminin, beta 2 (laminin S)	P55268	toll interacting protein	Q9H0E2	immunoglobulin heavy constant gamma 1 (G1m marker); immunoglobulin heavy constant mu; immunoglobulin heavy variable 3-7; immunoglobulin heavy constant gamma 3 (G3m marker); immunoglobulin heavy variable 3-11 (gene/pseudogene); immunoglobulin heavy variable 4-31; immunoglobulin heavy locus	P01860	heat shock 105kDa/110kDa protein 1	Q92598	peroxiredoxin 4	Q13162	fibulin 2	P98095	TIMP metallopeptidase inhibitor 1	P01033	microfibrillar-associated protein 4	P55083
GRIP1 associated protein 1	Q4V328	glycine dehydrogenase (decarboxylating)	P23378	laminin, gamma 1 (formerly LAMB2)	P11047	transforming growth factor, beta-induced, 68kDa	Q15582	immunoglobulin heavy constant gamma 2 (G2m marker)	P01859	heat shock 27kDa protein-like 2 pseudogene; heat shock 27kDa protein 1	P04792	phosphoglycerate kinase 1	P00558	fibulin 5	Q9UBX5	transforming growth factor beta 1 induced transcript 1	O43294	myeloperoxidase	P05164
GrpE-like 1, mitochondrial (E. coli)	Q9HAV7	glycine-N-acyltransferase	Q6IB77	latent transforming growth factor beta binding protein 1	Q14766	transglutaminase 2 (C polypeptide, protein-glutamine-gamma-glutamyltransferase)	P21980	immunoglobulin heavy constant gamma 4 (G4m marker)	P01861	heat shock 60kDa protein 1 (chaperonin) pseudogene 5; heat shock 60kDa protein 1 (chaperonin) pseudogene 6; heat shock 60kDa protein 1 (chaperonin) pseudogene 1; heat shock 60kDa protein 1 (chaperonin) pseudogene 4; heat shock 60kDa protein 1 (chaperonin)	P10809	plasminogen	P00747	filamin A, alpha (actin binding protein 280)	P21333	transforming growth factor, beta 1	P01137	myosin, heavy chain 11, smooth muscle	P35749
GTPase activating protein (SH3 domain) binding protein 1	Q13283	GRIP1 associated protein 1	Q4V328	LATS, large tumor suppressor, homolog 1 (Drosophila)	O95835	tropomyosin 3	P06753	inhibin, beta E	P58166	heat shock 70kDa protein 1A; heat shock 70kDa protein 1B	P08107	poly(A) binding protein, cytoplasmic 1-like	Q4VXU2	filamin B, beta (actin binding protein 278)	O75369	transforming growth factor, beta-induced, 68kDa	Q15582	myosin, heavy chain 9, non-muscle	P35579
H2A histone family, member Z	P0C0S5	H2A histone family, member Z	P0C0S5	lectin, galactoside-binding, soluble, 4	P56470	tubulin, alpha 1a	Q71U36	inter-alpha (globulin) inhibitor H3	Q06033	heat shock 70kDa protein 1-like	P34931	poly(A) binding protein, cytoplasmic 1-like 2A; poly(A) binding protein, cytoplasmic 1-like 2B	Q5JQF8	fusion (involved in t(12;16) in malignant liposarcoma)	P35637	transgelin	Q01995	nidogen 2 (osteonidogen)	Q14112
heat shock 27kDa protein-like 2 pseudogene; heat shock 27kDa protein 1	P04792	heat shock 27kDa protein-like 2 pseudogene; heat shock 27kDa protein 1	P04792	LIM and SH3 protein 1	Q14847	tubulin, alpha 1c	Q9BQE3	inter-alpha (globulin) inhibitor H4 (plasma Kallikrein-sensitive glycoprotein)	Q14624	heat shock 70kDa protein 4	P34932	poly(A) binding protein, cytoplasmic 4 (inducible form)	Q13310	G elongation factor, mitochondrial 1	Q96RP9	transgelin 2	P37802	non-POU domain containing, octamer-binding	Q15233
heat shock 70kDa protein 1A; heat shock 70kDa protein 1B	P08107	heat shock 60kDa protein 1 (chaperonin) pseudogene 5; heat shock 60kDa protein 1 (chaperonin) pseudogene 6; heat shock 60kDa protein 1 (chaperonin) pseudogene 1; heat shock 60kDa protein 1 (chaperonin) pseudogene 4; heat shock 60kDa protein 1 (chaperonin)	P10809	LIM domain containing preferred translocation partner in lipoma	Q93052	tubulin, alpha 3d; tubulin, alpha 3c	Q13748	intersectin 1 (SH3 domain protein)	Q15811	heat shock 70kDa protein 7 (HSP70B); heat shock 70kDa protein 6 (HSP70B')	P48741	poly(A) binding protein, cytoplasmic pseudogene 5; poly(A) binding protein, cytoplasmic 1	P11940	G1 to S phase transition 1	P15170	transglutaminase 2 (C polypeptide, protein-glutamine-gamma-glutamyltransferase)	P21980	NSFL1 (p97) cofactor (p47)	Q9UNZ2
heat shock protein 90kDa alpha (cytosolic), class B member 1	P08238	heat shock protein 90kDa alpha (cytosolic), class A member 2; heat shock protein 90kDa alpha (cytosolic), class A member 1	P07900	lumican	P51884	tubulin, alpha 4a	P68366	IQ motif containing GTPase activating protein 2	Q13576	heat shock 70kDa protein 7 (HSP70B); heat shock 70kDa protein 6 (HSP70B')	P17066	poly(rC) binding protein 1	Q15365	G1 to S phase transition 2	Q8IYD1	tubulin, alpha 1a	Q71U36	nuclear mitotic apparatus protein 1	Q14980
hemoglobin, alpha 2; hemoglobin, alpha 1	P69905	heat shock protein, alpha-crystallin-related, B6	O14558	lysozyme (renal amyloidosis)	P61626	tubulin, alpha 4b (pseudogene)	Q9H853	isochorismatase domain containing 2	Q96AB3	heat shock 70kDa protein 8	P11142	poly(rC) binding protein 2	Q15366	galactokinase 1	P51570	tubulin, alpha 1c	Q9BQE3	nucleolin	P19338
hemoglobin, beta	P68871	heat-responsive protein 12	P52758	macrophage migration inhibitory factor (glycosylation-inhibiting factor)	P14174	tubulin, alpha 8	Q9NY65	isocitrate dehydrogenase 1 (NADP+), soluble	O75874	heat shock 70kDa protein 9 (mortalin)	P38646	poly(rC) binding protein 3	P57721	GCN1 general control of amino-acid synthesis 1-like 1 (yeast)	Q92616	tubulin, alpha 3d; tubulin, alpha 3c	Q13748	nucleophosmin 1 (nucleolar phosphoprotein B23, numatrin) pseudogene 21; hypothetical LOC100131044; similar to nucleophosmin 1; nucleophosmin (nucleolar phosphoprotein B23, numatrin)	P06748
hemoglobin, delta	P02042	hect domain and RLD 3	Q15034	matrix metallopeptidase 23A (pseudogene); matrix metallopeptidase 23B	O75900	tubulin, alpha-like 3	A6NHL2	isocitrate dehydrogenase 2 (NADP+), mitochondrial	P48735	heat shock protein 90kDa alpha (cytosolic), class B member 1	P08238	polypyrimidine tract binding protein 1	P26599	GDP-mannose 4,6-dehydratase	O60547	tubulin, alpha 4a	P68366	Obg-like ATPase 1	Q9NTK5
hemoglobin, epsilon 1	P02100	hemoglobin, alpha 2; hemoglobin, alpha 1	P69905	mesoderm specific transcript homolog (mouse)	Q5EB52	tubulin, beta 2A	Q13885	keratin 1	P04264	hemicentin 1	Q96RW7	POTE ankyrin domain family, member E	Q6S8J3	glucosidase, alpha; neutral AB	Q14697	tubulin, alpha 4b (pseudogene)	Q9H853	palladin, cytoskeletal associated protein	Q8WX93
hemopexin	P02790	hemoglobin, beta	P68871	methionine adenosyltransferase I, alpha	Q00266	tubulin, beta 2C	P68371	keratin 10	P13645	hemoglobin, alpha 2; hemoglobin, alpha 1	P69905	POTE ankyrin domain family, member F	A5A3E0	glutamine-fructose-6-phosphate transaminase 1	Q06210	tubulin, alpha 8	Q9NY65	parvin, alpha	Q9NVD7
heparan sulfate proteoglycan 2	P98160	hemoglobin, delta	P02042	methylenetetrahydrofolate dehydrogenase (NADP+ dependent) 1, methenyltetrahydrofolate cyclohydrolase, formyltetrahydrofolate synthetase	P11586	tubulin, beta 3; melanocortin 1 receptor (alpha melanocyte stimulating hormone receptor)	Q13509	keratin 12	Q99456	hemoglobin, beta	P68871	POTE ankyrin domain family, member K	Q9BYX7	glutamine-fructose-6-phosphate transaminase 2	O94808	tubulin, beta 1	Q9H4B7	PDZ and LIM domain 1	O00151
hepatocyte growth factor-regulated tyrosine kinase substrate	O14964	hemoglobin, epsilon 1	P02100	microfibrillar associated protein 5	Q13361	tubulin, beta 4	P04350	keratin 14	P02533	hemoglobin, delta	P02042	premature ovarian failure, 1B	Q8WVV4	glutamyl-prolyl-tRNA synthetase	P07814	tubulin, beta 2A	Q13885	PDZ and LIM domain 3	Q53GG5
hepatoma-derived growth factor (high-mobility group protein 1-like)	P51858	hemopexin	P02790	microfibrillar-associated protein 4	P55083	tubulin, beta 6	Q9BUF5	keratin 18; keratin 18 pseudogene 26; keratin 18 pseudogene 19	P05783	hemoglobin, epsilon 1	P02100	profilin 1	P07737	glutathione S-transferase kappa 1	Q9Y2Q3	tubulin, beta 2C	P68371	PDZ and LIM domain 5	Q96HC4
heterogeneous nuclear ribonucleoprotein A0	Q13151	heparan sulfate proteoglycan 2	P98160	myosin, heavy chain 11, smooth muscle	P35749	tubulin, beta; similar to tubulin, beta 5; tubulin, beta pseudogene 2; tubulin, beta pseudogene 1	P07437	keratin 2	P35908	heparan sulfate proteoglycan 2	P98160	proline/arginine-rich end leucine-rich repeat protein	P51888	glutathione S-transferase pi 1	P09211	tubulin, beta 3; melanocortin 1 receptor (alpha melanocyte stimulating hormone receptor)	Q13509	PDZ and LIM domain 7 (enigma)	Q9NR12
heterogeneous nuclear ribonucleoprotein A1-like 3; similar to heterogeneous nuclear ribonucleoprotein A1; heterogeneous nuclear ribonucleoprotein A1 pseudogene 2; heterogeneous nuclear ribonucleoprotein A1; heterogeneous nuclear ribonucleoprotein A1 pseudogene	P09651	hepatocyte growth factor-regulated tyrosine kinase substrate	O14964	myosin, heavy chain 9, non-muscle	P35579	tubulointerstitial nephritis antigen-like 1	Q9GZM7	keratin 36	O76013	heterogeneous nuclear ribonucleoprotein A/B	Q99729	protein phosphatase 1, catalytic subunit, gamma isoform	P36873	glyceraldehyde-3-phosphate dehydrogenase-like 6; hypothetical protein LOC100133042; glyceraldehyde-3-phosphate dehydrogenase	P04406	tubulin, beta 4	P04350	periostin, osteoblast specific factor	Q15063
heterogeneous nuclear ribonucleoprotein A2/B1	P22626	hepatoma-derived growth factor (high-mobility group protein 1-like)	P51858	nephronectin	Q6UXI9	vitronectin	P04004	keratin 75	O95678	heterogeneous nuclear ribonucleoprotein A0	Q13151	proteoglycan 2, bone marrow (natural killer cell activator, eosinophil granule major basic protein)	P13727	glycyl-tRNA synthetase	P41250	tubulin, beta 6	Q9BUF5	peroxiredoxin 1	Q06830
heterogeneous nuclear ribonucleoprotein C (C1/C2)	P07910	heterogeneous nuclear ribonucleoprotein A/B	Q99729	neuro-oncological ventral antigen 1	P51513	X-prolyl aminopeptidase (aminopeptidase P) 1, soluble	Q9NQW7	keratin 77	Q7Z794	heterogeneous nuclear ribonucleoprotein A1-like 2	Q32P51	proteoglycan 3	Q9Y2Y8	glyoxylate reductase/hydroxypyruvate reductase	Q9UBQ7	tubulin, beta; similar to tubulin, beta 5; tubulin, beta pseudogene 2; tubulin, beta pseudogene 1	P07437	peroxiredoxin 2	P32119
heterogeneous nuclear ribonucleoprotein C-like; heterogeneous nuclear ribonucleoprotein C-like 1; similar to Heterogeneous nuclear ribonucleoprotein C-like dJ845O24.4 (hnRNP core protein C-like)	O60812	heterogeneous nuclear ribonucleoprotein A0	Q13151	nidogen 1	P14543			keratin 8 pseudogene 9; similar to keratin 8; keratin 8	P05787	heterogeneous nuclear ribonucleoprotein A1-like 3; similar to heterogeneous nuclear ribonucleoprotein A1; heterogeneous nuclear ribonucleoprotein A1 pseudogene 2; heterogeneous nuclear ribonucleoprotein A1; heterogeneous nuclear ribonucleoprotein A1 pseudogene	P09651	PTK2 protein tyrosine kinase 2	Q05397	golgi-specific brefeldin A resistant guanine nucleotide exchange factor 1	Q92538	tubulointerstitial nephritis antigen-like 1	Q9GZM7	peroxiredoxin 4	Q13162
heterogeneous nuclear ribonucleoprotein D (AU-rich element RNA binding protein 1, 37kDa)	Q14103	heterogeneous nuclear ribonucleoprotein A2/B1	P22626	nidogen 2 (osteonidogen)	Q14112			keratin 82	Q9NSB4	heterogeneous nuclear ribonucleoprotein A2/B1	P22626	PYD and CARD domain containing	Q9ULZ3	GTP-binding protein 8 (putative)	Q8N3Z3	tyrosine 3-monooxygenase/tryptophan 5-monooxygenase activation protein, eta polypeptide	Q04917	peroxiredoxin 5	P30044
heterogeneous nuclear ribonucleoprotein D-like	O14979	heterogeneous nuclear ribonucleoprotein A3	P51991	NSFL1 (p97) cofactor (p47)	Q9UNZ2			keratin 9	P35527	heterogeneous nuclear ribonucleoprotein A3	P51991	pyruvate kinase, liver and RBC	P30613	guanine monphosphate synthetase	P49915	ubiquitin A-52 residue ribosomal protein fusion product 1	P62979	phosphatidylinositol binding clathrin assembly protein	Q13492
heterogeneous nuclear ribonucleoprotein F	P52597	heterogeneous nuclear ribonucleoprotein C (C1/C2)	P07910	nucleophosmin 1 (nucleolar phosphoprotein B23, numatrin) pseudogene 21; hypothetical LOC100131044; similar to nucleophosmin 1; nucleophosmin (nucleolar phosphoprotein B23, numatrin)	P06748			KH-type splicing regulatory protein	Q92945	heterogeneous nuclear ribonucleoprotein C (C1/C2)	P07910	ribosomal protein L36a pseudogene 51; ribosomal protein L36a pseudogene 37; ribosomal protein L36a pseudogene 49; heterogeneous nuclear ribonucleoprotein H2 (H'); ribosomal protein L36a	P55795	guanine nucleotide binding protein (G protein), beta polypeptide 2	P62879	ubiquitin B	P62979	phosphoenolpyruvate carboxykinase 2 (mitochondrial)	Q16822
heterogeneous nuclear ribonucleoprotein H1 (H)	P31943	heterogeneous nuclear ribonucleoprotein C-like; heterogeneous nuclear ribonucleoprotein C-like 1; similar to Heterogeneous nuclear ribonucleoprotein C-like dJ845O24.4 (hnRNP core protein C-like)	O60812	olfactomedin-like 1	Q6UWY5			lactate dehydrogenase A	P00338	heterogeneous nuclear ribonucleoprotein C-like; heterogeneous nuclear ribonucleoprotein C-like 1; similar to Heterogeneous nuclear ribonucleoprotein C-like dJ845O24.4 (hnRNP core protein C-like)	O60812	ribosomal protein L5 pseudogene 34; ribosomal protein L5 pseudogene 1; ribosomal protein L5	P46777	guanine nucleotide binding protein (G protein), beta polypeptide 2-like 1	P63244	ubiquitin C	P62979	phosphoglycerate kinase 1	P00558
heterogeneous nuclear ribonucleoprotein H3 (2H9)	P31942	heterogeneous nuclear ribonucleoprotein D (AU-rich element RNA binding protein 1, 37kDa)	Q14103	olfactomedin-like 3	Q9NRN5			laminin, alpha 5	O15230	heterogeneous nuclear ribonucleoprotein D (AU-rich element RNA binding protein 1, 37kDa)	Q14103	ribosomal protein S16 pseudogene 1; ribosomal protein S16 pseudogene 10; ribosomal protein S16	P62249	H2A histone family, member Z	P0C0S5	ubiquitin specific peptidase 9, X-linked	Q93008	phosphoglycerate mutase family member 4	Q8N0Y7
heterogeneous nuclear ribonucleoprotein K; similar to heterogeneous nuclear ribonucleoprotein K	P61978	heterogeneous nuclear ribonucleoprotein D-like	O14979	osteoglycin	P20774			laminin, beta 2 (laminin S)	P55268	heterogeneous nuclear ribonucleoprotein D-like	O14979	ribosomal protein S5	P46782	heat shock 105kDa/110kDa protein 1	Q92598	uveal autoantigen with coiled-coil domains and ankyrin repeats	Q9BZF9	phosphorylase, glycogen; brain	P11216
heterogeneous nuclear ribonucleoprotein M	P52272	heterogeneous nuclear ribonucleoprotein F	P52597	OTU domain, ubiquitin aldehyde binding 1	Q96FW1			laminin, gamma 1 (formerly LAMB2)	P11047	heterogeneous nuclear ribonucleoprotein F	P52597	RNA binding protein, autoantigenic (hnRNP-associated with lethal yellow homolog (mouse))	Q9UKM9	heat shock 27kDa protein-like 2 pseudogene; heat shock 27kDa protein 1	P04792	versican	P13611	pim-1 oncogene	P11309
heterogeneous nuclear ribonucleoprotein R	O43390	heterogeneous nuclear ribonucleoprotein H1 (H)	P31943	palladin, cytoskeletal associated protein	Q8WX93			lanosterol synthase (2,3-oxidosqualene-lanosterol cyclase)	P48449	heterogeneous nuclear ribonucleoprotein H1 (H)	P31943	ROD1 regulator of differentiation 1 (S. pombe)	O95758	heat shock 60kDa protein 1 (chaperonin) pseudogene 5; heat shock 60kDa protein 1 (chaperonin) pseudogene 6; heat shock 60kDa protein 1 (chaperonin) pseudogene 1; heat shock 60kDa protein 1 (chaperonin) pseudogene 4; heat shock 60kDa protein 1 (chaperonin)	P10809	vimentin	P08670	poly(A) binding protein, cytoplasmic 1-like	Q4VXU2
heterogeneous nuclear ribonucleoprotein U (scaffold attachment factor A)	Q00839	heterogeneous nuclear ribonucleoprotein H3 (2H9)	P31942	PDZ and LIM domain 1	O00151			latent transforming growth factor beta binding protein 1	Q14766	heterogeneous nuclear ribonucleoprotein H3 (2H9)	P31942	S100 calcium binding protein A11; S100 calcium binding protein A11 pseudogene	P31949	heat shock 70kDa protein 1A; heat shock 70kDa protein 1B	P08107	vitronectin	P04004	poly(A) binding protein, cytoplasmic 1-like 2A; poly(A) binding protein, cytoplasmic 1-like 2B	Q5JQF8
high density lipoprotein binding protein	Q00341	heterogeneous nuclear ribonucleoprotein K; similar to heterogeneous nuclear ribonucleoprotein K	P61978	PDZ and LIM domain 3	Q53GG5			lectin, galactoside-binding, soluble, 4	P56470	heterogeneous nuclear ribonucleoprotein K; similar to heterogeneous nuclear ribonucleoprotein K	P61978	S100 calcium binding protein A8	P05109	heat shock 70kDa protein 1-like	P34931	X-prolyl aminopeptidase (aminopeptidase P) 1, soluble	Q9NQW7	poly(A) binding protein, cytoplasmic 3	Q9H361
high-mobility group box 1-like 1	B2RPK0	heterogeneous nuclear ribonucleoprotein M	P52272	PDZ and LIM domain 5	Q96HC4			LIM and SH3 protein 1	Q14847	heterogeneous nuclear ribonucleoprotein M	P52272	S100 calcium binding protein A9	P06702	heat shock 70kDa protein 4	P34932	zinc finger, BED-type containing 4	O75132	poly(A) binding protein, cytoplasmic 4 (inducible form)	Q13310
histidine triad nucleotide binding protein 2	Q9BX68	heterogeneous nuclear ribonucleoprotein R	O43390	PDZ and LIM domain 7 (enigma)	Q9NR12			lipase, hepatic	P11150	heterogeneous nuclear ribonucleoprotein R	O43390	Sec23 homolog A (S. cerevisiae)	Q15436	heat shock 70kDa protein 7 (HSP70B); heat shock 70kDa protein 6 (HSP70B')	P48741			poly(A) binding protein, cytoplasmic 5	Q96DU9
histidine-rich glycoprotein	P04196	heterogeneous nuclear ribonucleoprotein U (scaffold attachment factor A)	Q00839	periostin, osteoblast specific factor	Q15063			lumican	P51884	heterogeneous nuclear ribonucleoprotein U (scaffold attachment factor A)	Q00839	Sec23 homolog B (S. cerevisiae)	Q15437	heat shock 70kDa protein 7 (HSP70B); heat shock 70kDa protein 6 (HSP70B')	P17066			poly(A) binding protein, cytoplasmic pseudogene 5; poly(A) binding protein, cytoplasmic 1	P11940
histone cluster 1, H2ag; histone cluster 1, H2ah; histone cluster 1, H2ai; histone cluster 1, H2ak; histone cluster 1, H2al; histone cluster 1, H2am	P0C0S8	high density lipoprotein binding protein	Q00341	peroxiredoxin 1	Q06830			lysozyme (renal amyloidosis)	P61626	heterogeneous nuclear ribonucleoprotein U-like 1	Q9BUJ2	SEC31 homolog A (S. cerevisiae)	O94979	heat shock 70kDa protein 8	P11142			poly(rC) binding protein 1	Q15365
histone cluster 1, H4l; histone cluster 1, H4k; histone cluster 4, H4; histone cluster 1, H4h; histone cluster 1, H4j; histone cluster 1, H4i; histone cluster 1, H4d; histone cluster 1, H4c; histone cluster 1, H4f; histone cluster 1, H4e; histone cluster 1, H4b; histone cluster 1, H4a; histone cluster 2, H4a; histone cluster 2, H4b	P62805	histidine triad nucleotide binding protein 2	Q9BX68	peroxiredoxin 2	P32119			malate dehydrogenase 2, NAD (mitochondrial)	P40926	heterogeneous nuclear ribonucleoprotein U-like 2	Q1KMD3	septin 2	Q15019	heat shock 70kDa protein 9 (mortalin)	P38646			poly(rC) binding protein 2	Q15366
histone cluster 2, H2bf	Q5QNW6	histidine-rich glycoprotein	P04196	peroxiredoxin 4	Q13162			mannosyl (alpha-1,3-)-glycoprotein beta-1,2-N-acetylglucosaminyltransferase	P26572	high density lipoprotein binding protein	Q00341	septin 7	Q16181	heat shock protein 90kDa alpha (cytosolic), class A member 2; heat shock protein 90kDa alpha (cytosolic), class A member 1	P07900			poly(rC) binding protein 3	P57721
histone deacetylase 6	Q9UBN7	histone cluster 1, H4l; histone cluster 1, H4k; histone cluster 4, H4; histone cluster 1, H4h; histone cluster 1, H4j; histone cluster 1, H4i; histone cluster 1, H4d; histone cluster 1, H4c; histone cluster 1, H4f; histone cluster 1, H4e; histone cluster 1, H4b; histone cluster 1, H4a; histone cluster 2, H4a; histone cluster 2, H4b	P62805	phenylalanine hydroxylase	P00439			matrix metallopeptidase 23A (pseudogene); matrix metallopeptidase 23B	O75900	histidine-rich glycoprotein	P04196	serpin peptidase inhibitor, clade A (alpha-1 antiproteinase, antitrypsin), member 1	P01009	heat shock protein 90kDa alpha (cytosolic), class A member 2; heat shock protein 90kDa alpha (cytosolic), class A member 1	Q14568			polymerase I and transcript release factor	Q6NZI2
histone H3-like	Q6NXT2	histone cluster 2, H2bf	Q5QNW6	phosphate cytidylyltransferase 2, ethanolamine	Q99447			mercaptopyruvate sulfurtransferase	P25325	histone cluster 1, H4l; histone cluster 1, H4k; histone cluster 4, H4; histone cluster 1, H4h; histone cluster 1, H4j; histone cluster 1, H4i; histone cluster 1, H4d; histone cluster 1, H4c; histone cluster 1, H4f; histone cluster 1, H4e; histone cluster 1, H4b; histone cluster 1, H4a; histone cluster 2, H4a; histone cluster 2, H4b	P62805	serpin peptidase inhibitor, clade B (ovalbumin), member 1	P30740	heat shock protein 90kDa alpha (cytosolic), class B member 1	P08238			polypyrimidine tract binding protein 1	P26599
hydroxyprostaglandin dehydrogenase 15-(NAD)	P15428	histone deacetylase 6	Q9UBN7	phosphatidylinositol binding clathrin assembly protein	Q13492			mesoderm specific transcript homolog (mouse)	Q5EB52	histone cluster 2, H2bf	Q5QNW6	signal recognition particle 14kDa (homologous Alu RNA binding protein) pseudogene 1; signal recognition particle 14kDa (homologous Alu RNA binding protein)	P37108	heat shock protein 90kDa alpha (cytosolic), class B member 2 (pseudogene)	Q58FF8			POTE ankyrin domain family, member E	Q6S8J3
hydroxysteroid (17-beta) dehydrogenase 10	Q99714	HLA-B associated transcript 1	Q13838	phosphoenolpyruvate carboxykinase 2 (mitochondrial)	Q16822			methionine adenosyltransferase I, alpha	Q00266	HLA-B associated transcript 1	Q13838	similar to actin related protein 2/3 complex subunit 3; hypothetical LOC729841; actin related protein 2/3 complex, subunit 3, 21kDa	O15145	heat shock protein 90kDa alpha (cytosolic), class B member 3 (pseudogene)	Q58FF7			POTE ankyrin domain family, member F	A5A3E0
hydroxysteroid (17-beta) dehydrogenase 4	P51659	hydroxyprostaglandin dehydrogenase 15-(NAD)	P15428	phosphoglycerate dehydrogenase	O43175			methylenetetrahydrofolate dehydrogenase (NADP+ dependent) 1, methenyltetrahydrofolate cyclohydrolase, formyltetrahydrofolate synthetase	P11586	HtrA serine peptidase 1	Q92743	similar to Complement C3 precursor; complement component 3; hypothetical protein LOC100133511	P01024	heat shock protein 90kDa alpha (cytosolic), class B member 4 (pseudogene)	Q58FF6			POTE ankyrin domain family, member K	Q9BYX7
hydroxysteroid (17-beta) dehydrogenase 8	Q92506	hydroxysteroid (17-beta) dehydrogenase 10	Q99714	plasminogen	P00747			methylmalonic aciduria (cobalamin deficiency) cblB type	Q96EY8	hydroxyacyl-Coenzyme A dehydrogenase/3-ketoacyl-Coenzyme A thiolase/enoyl-Coenzyme A hydratase (trifunctional protein), alpha subunit	P40939	similar to eukaryotic translation initiation factor 4A2; eukaryotic translation initiation factor 4A, isoform 2	Q14240	heat shock protein 90kDa beta (Grp94), member 1	P14625			profilin 1	P07737
hypothetical gene supported by AF081484; NM_006082; tubulin, alpha 1b	P68363	hydroxysteroid (17-beta) dehydrogenase 4	P51659	poly(A) binding protein, cytoplasmic 1-like	Q4VXU2			methyltransferase like 7A	Q9H8H3	hydroxysteroid (17-beta) dehydrogenase 10	Q99714	similar to Ewing sarcoma breakpoint region 1; Ewing sarcoma breakpoint region 1	Q01844	hemoglobin, alpha 2; hemoglobin, alpha 1	P69905			proline/arginine-rich end leucine-rich repeat protein	P51888
hypothetical gene supported by BC000665; t-complex 1	P17987	hypothetical gene supported by AF081484; NM_006082; tubulin, alpha 1b	P68363	poly(A) binding protein, cytoplasmic 3	Q9H361			microfibrillar-associated protein 2	P55001	hydroxysteroid (17-beta) dehydrogenase 4	P51659	similar to hCG26659; immunoglobulin kappa constant; similar to Ig kappa chain V-I region HK102 precursor	P01834	hemoglobin, beta	P68871			protein phosphatase 1, catalytic subunit, beta isoform; speedy homolog A (Xenopus laevis)	P62140
hypothetical LOC100128526; target of myb1 (chicken)	O60784	hypothetical gene supported by BC000665; t-complex 1	P17987	poly(A) binding protein, cytoplasmic 4 (inducible form)	Q13310			microfibrillar-associated protein 4	P55083	hypothetical gene supported by AF081484; NM_006082; tubulin, alpha 1b	P68363	similar to heterogeneous nuclear ribonucleoprotein L-like; heterogeneous nuclear ribonucleoprotein L	P14866	hemoglobin, delta	P02042			protein phosphatase 1, catalytic subunit, gamma isoform	P36873
hypothetical LOC100129500; apolipoprotein E	P02649	hypothetical LOC100128526; target of myb1 (chicken)	O60784	poly(A) binding protein, cytoplasmic 5	Q96DU9			molybdenum cofactor sulfurase	Q96EN8	hypothetical gene supported by AF216292; NM_005347; heat shock 70kDa protein 5 (glucose-regulated protein, 78kDa)	P11021	similar to Pyruvate kinase, isozymes M1/M2 (Pyruvate kinase muscle isozyme) (Cytosolic thyroid hormone-binding protein) (CTHBP) (THBP1); pyruvate kinase, muscle	P14618	hemoglobin, epsilon 1	P02100			proteoglycan 2, bone marrow (natural killer cell activator, eosinophil granule major basic protein)	P13727
hypothetical LOC648603; acetyl-Coenzyme A acyltransferase 2	P42765	hypothetical LOC100129500; apolipoprotein E	P02649	poly(A) binding protein, cytoplasmic pseudogene 5; poly(A) binding protein, cytoplasmic 1	P11940			myeloperoxidase	P05164	hypothetical gene supported by BC000665; t-complex 1	P17987	similar to RNA binding motif protein 39; RNA binding motif protein 39	Q14498	heparan sulfate proteoglycan 2	P98160			proteoglycan 3	Q9Y2Y8
hypothetical protein LOC100129652; ezrin	P15311	hypothetical protein LOC100129652; ezrin	P15311	poly(rC) binding protein 1	Q15365			myosin, heavy chain 11, smooth muscle	P35749	hypothetical LOC100128526; target of myb1 (chicken)	O60784	similar to TRIMCyp; peptidylprolyl isomerase A (cyclophilin A); peptidylprolyl isomerase A (cyclophilin A)-like 3	P62937	heterogeneous nuclear ribonucleoprotein A/B	Q99729			PYD and CARD domain containing	Q9ULZ3
hypothetical protein LOC100133770; vacuolar protein sorting 35 homolog (S. cerevisiae)	Q96QK1	immunoglobulin heavy constant alpha 1	P01876	poly(rC) binding protein 2	Q15366			myosin, heavy chain 9, non-muscle	P35579	hypothetical protein LOC100129652; ezrin	P15311	solute carrier family 25 (mitochondrial carrier; adenine nucleotide translocator), member 4	P12235	heterogeneous nuclear ribonucleoprotein A0	Q13151			pyridoxal (pyridoxine, vitamin B6) kinase	O00764
immunoglobulin heavy constant alpha 1	P01876	immunoglobulin heavy constant gamma 1 (G1m marker); immunoglobulin heavy constant mu; immunoglobulin heavy variable 3-7; immunoglobulin heavy constant gamma 3 (G3m marker); immunoglobulin heavy variable 3-11 (gene/pseudogene); immunoglobulin heavy variable 4-31; immunoglobulin heavy locus	P01857	poly(rC) binding protein 3	P57721			nephronectin	Q6UXI9	immunoglobulin heavy constant gamma 1 (G1m marker); immunoglobulin heavy constant mu; immunoglobulin heavy variable 3-7; immunoglobulin heavy constant gamma 3 (G3m marker); immunoglobulin heavy variable 3-11 (gene/pseudogene); immunoglobulin heavy variable 4-31; immunoglobulin heavy locus	P01857	solute carrier family 25 (mitochondrial carrier; adenine nucleotide translocator), member 5; solute carrier family 25 (mitochondrial carrier; adenine nucleotide translocator), member 5 pseudogene 8	P05141	heterogeneous nuclear ribonucleoprotein A1-like 2	Q32P51			pyruvate carboxylase	P11498
immunoglobulin heavy constant alpha 2 (A2m marker)	P01877	immunoglobulin heavy constant gamma 1 (G1m marker); immunoglobulin heavy constant mu; immunoglobulin heavy variable 3-7; immunoglobulin heavy constant gamma 3 (G3m marker); immunoglobulin heavy variable 3-11 (gene/pseudogene); immunoglobulin heavy variable 4-31; immunoglobulin heavy locus	P01860	polypyrimidine tract binding protein 1	P26599			nicotinamide phosphoribosyltransferase	P43490	immunoglobulin heavy constant gamma 1 (G1m marker); immunoglobulin heavy constant mu; immunoglobulin heavy variable 3-7; immunoglobulin heavy constant gamma 3 (G3m marker); immunoglobulin heavy variable 3-11 (gene/pseudogene); immunoglobulin heavy variable 4-31; immunoglobulin heavy locus	P01860	splicing factor, arginine/serine-rich 3	P84103	heterogeneous nuclear ribonucleoprotein A2/B1	P22626			pyruvate kinase, liver and RBC	P30613
immunoglobulin heavy constant gamma 1 (G1m marker); immunoglobulin heavy constant mu; immunoglobulin heavy variable 3-7; immunoglobulin heavy constant gamma 3 (G3m marker); immunoglobulin heavy variable 3-11 (gene/pseudogene); immunoglobulin heavy variable 4-31; immunoglobulin heavy locus	P01857	immunoglobulin heavy constant gamma 2 (G2m marker)	P01859	POTE ankyrin domain family, member E	Q6S8J3			NSFL1 (p97) cofactor (p47)	Q9UNZ2	immunoglobulin heavy constant gamma 2 (G2m marker)	P01859	sterol carrier protein 2	P22307	heterogeneous nuclear ribonucleoprotein A3	P51991			RAB1B, member RAS oncogene family	Q9H0U4
immunoglobulin heavy constant gamma 1 (G1m marker); immunoglobulin heavy constant mu; immunoglobulin heavy variable 3-7; immunoglobulin heavy constant gamma 3 (G3m marker); immunoglobulin heavy variable 3-11 (gene/pseudogene); immunoglobulin heavy variable 4-31; immunoglobulin heavy locus	P01860	immunoglobulin heavy constant gamma 4 (G4m marker)	P01861	POTE ankyrin domain family, member F	A5A3E0			PDZ and LIM domain 1	O00151	immunoglobulin heavy constant gamma 4 (G4m marker)	P01861	succinate-CoA ligase, alpha subunit	P53597	heterogeneous nuclear ribonucleoprotein C (C1/C2)	P07910			RAD23 homolog B (S. cerevisiae)	P54727
immunoglobulin heavy constant gamma 2 (G2m marker)	P01859	inhibin, beta E	P58166	POTE ankyrin domain family, member K	Q9BYX7			periostin, osteoblast specific factor	Q15063	inhibin, beta E	P58166	TAF15 RNA polymerase II, TATA box binding protein (TBP)-associated factor, 68kDa	Q92804	heterogeneous nuclear ribonucleoprotein C-like; heterogeneous nuclear ribonucleoprotein C-like 1; similar to Heterogeneous nuclear ribonucleoprotein C-like dJ845O24.4 (hnRNP core protein C-like)	O60812			ribosomal protein L36a pseudogene 51; ribosomal protein L36a pseudogene 37; ribosomal protein L36a pseudogene 49; heterogeneous nuclear ribonucleoprotein H2 (H'); ribosomal protein L36a	P55795
immunoglobulin heavy constant gamma 4 (G4m marker)	P01861	integrin-linked kinase	Q13418	programmed cell death 5	O14737			peroxiredoxin 1	Q06830	insulin-like growth factor 2 mRNA binding protein 2	Q9Y6M1	talin 1	Q9Y490	heterogeneous nuclear ribonucleoprotein D (AU-rich element RNA binding protein 1, 37kDa)	Q14103			ribosomal protein S16 pseudogene 1; ribosomal protein S16 pseudogene 10; ribosomal protein S16	P62249
inhibin, beta E	P58166	inter-alpha (globulin) inhibitor H2	P19823	programmed cell death 6 interacting protein	Q8WUM4			peroxiredoxin 2	P32119	integrin-linked kinase	Q13418	TAR DNA binding protein	Q13148	heterogeneous nuclear ribonucleoprotein F	P52597			ribosomal protein S27a pseudogene 12; ribosomal protein S27a; ribosomal protein S27a pseudogene 11; ribosomal protein S27a pseudogene 16	P62979
integrin-linked kinase	Q13418	inter-alpha (globulin) inhibitor H3	Q06033	proline/arginine-rich end leucine-rich repeat protein	P51888			peroxiredoxin 3	P30048	inter-alpha (globulin) inhibitor H1	P19827	tenascin C	P24821	heterogeneous nuclear ribonucleoprotein H1 (H)	P31943			ribosomal protein S4X pseudogene 6; ribosomal protein S4X pseudogene 13; ribosomal protein S4, X-linked	P62701
inter-alpha (globulin) inhibitor H4 (plasma Kallikrein-sensitive glycoprotein)	Q14624	inter-alpha (globulin) inhibitor H4 (plasma Kallikrein-sensitive glycoprotein)	Q14624	propionyl Coenzyme A carboxylase, beta polypeptide	P05166			peroxiredoxin 4	Q13162	intersectin 1 (SH3 domain protein)	Q15811	thioredoxin	P10599	heterogeneous nuclear ribonucleoprotein H3 (2H9)	P31942			RNA binding motif protein 12; copine I	Q99829
IQ motif containing GTPase activating protein 1	P46940	intersectin 1 (SH3 domain protein)	Q15811	protease, serine, 23	O95084			peroxiredoxin 6	P30041	IQ motif containing GTPase activating protein 1	P46940	thrombospondin 1	P07996	heterogeneous nuclear ribonucleoprotein K; similar to heterogeneous nuclear ribonucleoprotein K	P61978			RNA binding protein, autoantigenic (hnRNP-associated with lethal yellow homolog (mouse))	Q9UKM9
IQ motif containing GTPase activating protein 2	Q13576	IQ motif containing GTPase activating protein 1	P46940	protein kinase, AMP-activated, alpha 1 catalytic subunit	Q13131			phenylalanine hydroxylase	P00439	isocitrate dehydrogenase 2 (NADP+), mitochondrial	P48735	thrombospondin 2	P35442	heterogeneous nuclear ribonucleoprotein M	P52272			ROD1 regulator of differentiation 1 (S. pombe)	O95758
isocitrate dehydrogenase 2 (NADP+), mitochondrial	P48735	IQ motif containing GTPase activating protein 2	Q13576	proteoglycan 4	Q92954			phosphatidylethanolamine binding protein 1	P30086	isocitrate dehydrogenase 3 (NAD+) beta	O43837	thrombospondin, type I, domain containing 4	Q6ZMP0	heterogeneous nuclear ribonucleoprotein R	O43390			S100 calcium binding protein A11; S100 calcium binding protein A11 pseudogene	P31949
karyopherin alpha 1 (importin alpha 5)	P52294	isochorismatase domain containing 2	Q96AB3	PTK2 protein tyrosine kinase 2	Q05397			phosphatidylinositol binding clathrin assembly protein	Q13492	junction plakoglobin	P14923	TIA1 cytotoxic granule-associated RNA binding protein	P31483	heterogeneous nuclear ribonucleoprotein U (scaffold attachment factor A)	Q00839			S100 calcium binding protein A4	P26447
keratin 1	P04264	isocitrate dehydrogenase 2 (NADP+), mitochondrial	P48735	pyruvate carboxylase	P11498			phosphoenolpyruvate carboxykinase 1 (soluble)	P35558	karyopherin (importin) beta 1	Q14974	TIA1 cytotoxic granule-associated RNA binding protein-like 1	Q01085	histidine-rich glycoprotein	P04196			S100 calcium binding protein A9	P06702
keratin 10	P13645	keratin 1	P04264	RAD23 homolog B (S. cerevisiae)	P54727			phosphoenolpyruvate carboxykinase 2 (mitochondrial)	Q16822	keratin 1	P04264	toll interacting protein	Q9H0E2	histone cluster 1, H4l; histone cluster 1, H4k; histone cluster 4, H4; histone cluster 1, H4h; histone cluster 1, H4j; histone cluster 1, H4i; histone cluster 1, H4d; histone cluster 1, H4c; histone cluster 1, H4f; histone cluster 1, H4e; histone cluster 1, H4b; histone cluster 1, H4a; histone cluster 2, H4a; histone cluster 2, H4b	P62805			SAM domain and HD domain 1	Q9Y3Z3
keratin 12	Q99456	keratin 18; keratin 18 pseudogene 26; keratin 18 pseudogene 19	P05783	regulator of G-protein signaling 8	P57771			phosphoglycerate dehydrogenase	O43175	keratin 19	P08727	transforming growth factor beta 1 induced transcript 1	O43294	histone cluster 2, H2bf	Q5QNW6			Sec23 homolog A (S. cerevisiae)	Q15436
keratin 14	P02533	keratin 2	P35908	ribonuclease, RNase A family, 4	P34096			phosphoglycerate kinase 1	P00558	keratin 75	O95678	transforming growth factor, beta-induced, 68kDa	Q15582	HLA-B associated transcript 1	Q13838			SEC23 interacting protein	Q9Y6Y8
keratin 18; keratin 18 pseudogene 26; keratin 18 pseudogene 19	P05783	keratin 8 pseudogene 9; similar to keratin 8; keratin 8	P05787	ribosomal protein L36a pseudogene 51; ribosomal protein L36a pseudogene 37; ribosomal protein L36a pseudogene 49; heterogeneous nuclear ribonucleoprotein H2 (H'); ribosomal protein L36a	P55795			phosphoglycerate mutase family member 4	Q8N0Y7	keratin 8 pseudogene 9; similar to keratin 8; keratin 8	P05787	transgelin	Q01995	HtrA serine peptidase 1	Q92743			SEC31 homolog A (S. cerevisiae)	O94979
keratin 19	P08727	keratin 9	P35527	ribosome binding protein 1 homolog 180kDa (dog)	Q9P2E9			phospholipase A2, group IIA (platelets, synovial fluid)	P14555	KH-type splicing regulatory protein	Q92945	transgelin 2	P37802	hydroxyacyl-Coenzyme A dehydrogenase/3-ketoacyl-Coenzyme A thiolase/enoyl-Coenzyme A hydratase (trifunctional protein), alpha subunit	P40939			septin 2	Q15019
keratin 2	P35908	KH domain containing, RNA binding, signal transduction associated 1	Q07666	ROD1 regulator of differentiation 1 (S. pombe)	O95758			plasminogen	P00747	KIAA0494	O75071	transglutaminase 2 (C polypeptide, protein-glutamine-gamma-glutamyltransferase)	P21980	hydroxysteroid (17-beta) dehydrogenase 10	Q99714			septin 6	Q14141
keratin 36	O76013	KH-type splicing regulatory protein	Q92945	S100 calcium binding protein A11; S100 calcium binding protein A11 pseudogene	P31949			poly(A) binding protein, cytoplasmic 1-like	Q4VXU2	lamin B receptor	Q14739	Tu translation elongation factor, mitochondrial	P49411	hydroxysteroid (17-beta) dehydrogenase 12	Q53GQ0			septin 7	Q16181
keratin 75	O95678	laminin, alpha 3	Q16787	Sec23 homolog A (S. cerevisiae)	Q15436			poly(A) binding protein, cytoplasmic 1-like 2A; poly(A) binding protein, cytoplasmic 1-like 2B	Q5JQF8	laminin, alpha 4	Q16363	tubulin, alpha 1a	Q71U36	hydroxysteroid (17-beta) dehydrogenase 4	P51659			serpin peptidase inhibitor, clade A (alpha-1 antiproteinase, antitrypsin), member 1	P01009
keratin 77	Q7Z794	laminin, alpha 5	O15230	SEC24 family, member B (S. cerevisiae)	O95487			poly(A) binding protein, cytoplasmic 4 (inducible form)	Q13310	laminin, alpha 5	O15230	tubulin, alpha 1c	Q9BQE3	hydroxysteroid dehydrogenase like 2	Q6YN16			serpin peptidase inhibitor, clade H (heat shock protein 47), member 1, (collagen binding protein 1)	P50454
keratin 8 pseudogene 9; similar to keratin 8; keratin 8	P05787	laminin, beta 2 (laminin S)	P55268	SEC24 family, member C (S. cerevisiae)	P53992			poly(A) binding protein, cytoplasmic pseudogene 5; poly(A) binding protein, cytoplasmic 1	P11940	laminin, beta 1	P07942	tubulin, alpha 3d; tubulin, alpha 3c	Q13748	hypothetical gene supported by AF081484; NM_006082; tubulin, alpha 1b	P68363			signal recognition particle 14kDa (homologous Alu RNA binding protein) pseudogene 1; signal recognition particle 14kDa (homologous Alu RNA binding protein)	P37108
keratin 82	Q9NSB4	laminin, gamma 1 (formerly LAMB2)	P11047	SEC24 family, member D (S. cerevisiae)	O94855			poly(rC) binding protein 1	Q15365	laminin, beta 2 (laminin S)	P55268	tubulin, alpha 3e	Q6PEY2	hypothetical gene supported by AF216292; NM_005347; heat shock 70kDa protein 5 (glucose-regulated protein, 78kDa)	P11021			signal transducer and activator of transcription 1, 91kDa	P42224
keratin 9	P35527	latent transforming growth factor beta binding protein 1	Q14766	SEC31 homolog A (S. cerevisiae)	O94979			poly(rC) binding protein 3	P57721	laminin, beta 3	Q13751	tubulin, alpha 4a	P68366	hypothetical gene supported by BC000665; t-complex 1	P17987			similar to Complement C3 precursor; complement component 3; hypothetical protein LOC100133511	P01024
KH domain containing, RNA binding, signal transduction associated 2	Q5VWX1	lectin, galactoside-binding, soluble, 4	P56470	secretory leukocyte peptidase inhibitor	P03973			polypyrimidine tract binding protein 1	P26599	laminin, gamma 1 (formerly LAMB2)	P11047	tubulin, alpha 4b (pseudogene)	Q9H853	hypothetical LOC100128526; target of myb1 (chicken)	O60784			similar to eukaryotic translation initiation factor 4A2; eukaryotic translation initiation factor 4A, isoform 2	Q14240
KH-type splicing regulatory protein	Q92945	leucine rich repeat containing 47	Q8N1G4	selenophosphate synthetase 2	Q99611			POTE ankyrin domain family, member E	Q6S8J3	latent transforming growth factor beta binding protein 1	Q14766	tubulin, alpha 8	Q9NY65	hypothetical LOC100129500; apolipoprotein E	P02649			similar to Ewing sarcoma breakpoint region 1; Ewing sarcoma breakpoint region 1	Q01844
KIAA1107	Q9UPP5	leucine rich repeat containing 59	Q96AG4	sema domain, immunoglobulin domain (Ig), short basic domain, secreted, (semaphorin) 3B	Q13214			POTE ankyrin domain family, member F	A5A3E0	latent transforming growth factor beta binding protein 2	Q14767	tubulin, alpha-like 3	A6NHL2	hypothetical protein LOC100129652; ezrin	P15311			similar to hCG26659; immunoglobulin kappa constant; similar to Ig kappa chain V-I region HK102 precursor	P01834
KIAA1128	Q9H7U1	LIM and SH3 protein 1	Q14847	serine dehydratase	P20132			POTE ankyrin domain family, member K	Q9BYX7	latent transforming growth factor beta binding protein 3	Q9NS15	tubulin, beta 1	Q9H4B7	hypothetical protein LOC100133770; vacuolar protein sorting 35 homolog (S. cerevisiae)	Q96QK1			similar to heterogeneous nuclear ribonucleoprotein L-like; heterogeneous nuclear ribonucleoprotein L	P14866
kinesin family member 13B	Q9NQT8	LIM domain containing preferred translocation partner in lipoma	Q93052	serine/threonine kinase 24 (STE20 homolog, yeast)	Q9Y6E0			pregnancy-zone protein	P20742	lectin, galactoside-binding, soluble, 3	P17931	tubulin, beta 2A	Q13885	ilvB (bacterial acetolactate synthase)-like	A1L0T0			similar to Plectin 1 (PLTN) (PCN) (Hemidesmosomal protein 1) (HD1); plectin 1, intermediate filament binding protein 500kDa	Q15149
kinesin family member 5A	Q12840	lon peptidase 1, mitochondrial	P36776	serpin peptidase inhibitor, clade A (alpha-1 antiproteinase, antitrypsin), member 1	P01009			profilin 1	P07737	lectin, galactoside-binding, soluble, 4	P56470	tubulin, beta 2C	P68371	immunoglobulin heavy constant gamma 1 (G1m marker); immunoglobulin heavy constant mu; immunoglobulin heavy variable 3-7; immunoglobulin heavy constant gamma 3 (G3m marker); immunoglobulin heavy variable 3-11 (gene/pseudogene); immunoglobulin heavy variable 4-31; immunoglobulin heavy locus	P01857			similar to Pyruvate kinase, isozymes M1/M2 (Pyruvate kinase muscle isozyme) (Cytosolic thyroid hormone-binding protein) (CTHBP) (THBP1); pyruvate kinase, muscle	P14618
La ribonucleoprotein domain family, member 4	Q71RC2	lumican	P51884	similar to Complement C3 precursor; complement component 3; hypothetical protein LOC100133511	P01024			proline/arginine-rich end leucine-rich repeat protein	P51888	leucine-rich PPR-motif containing	P42704	tubulin, beta 3; melanocortin 1 receptor (alpha melanocyte stimulating hormone receptor)	Q13509	immunoglobulin heavy constant gamma 1 (G1m marker); immunoglobulin heavy constant mu; immunoglobulin heavy variable 3-7; immunoglobulin heavy constant gamma 3 (G3m marker); immunoglobulin heavy variable 3-11 (gene/pseudogene); immunoglobulin heavy variable 4-31; immunoglobulin heavy locus	P01860			similar to TRIMCyp; peptidylprolyl isomerase A (cyclophilin A); peptidylprolyl isomerase A (cyclophilin A)-like 3	P62937
laminin, alpha 5	O15230	lysozyme (renal amyloidosis)	P61626	similar to eukaryotic translation initiation factor 4A2; eukaryotic translation initiation factor 4A, isoform 2	Q14240			propionyl Coenzyme A carboxylase, beta polypeptide	P05166	LIM and SH3 protein 1	Q14847	tubulin, beta 4	P04350	immunoglobulin heavy constant gamma 2 (G2m marker)	P01859			sorting nexin 9	Q9Y5X1
laminin, beta 1	P07942	macrophage migration inhibitory factor (glycosylation-inhibiting factor)	P14174	similar to Ewing sarcoma breakpoint region 1; Ewing sarcoma breakpoint region 1	Q01844			proteoglycan 2, bone marrow (natural killer cell activator, eosinophil granule major basic protein)	P13727	lon peptidase 1, mitochondrial	P36776	tubulin, beta 6	Q9BUF5	immunoglobulin heavy constant gamma 4 (G4m marker)	P01861			succinate-CoA ligase, alpha subunit	P53597
laminin, beta 2 (laminin S)	P55268	matrin 3	P43243	similar to hCG26659; immunoglobulin kappa constant; similar to Ig kappa chain V-I region HK102 precursor	P01834			proteoglycan 3	Q9Y2Y8	lumican	P51884	tubulin, beta 8	Q3ZCM7	insulin-like growth factor 2 mRNA binding protein 1	Q9NZI8			synaptotagmin binding, cytoplasmic RNA interacting protein	O60506
laminin, gamma 1 (formerly LAMB2)	P11047	mesoderm specific transcript homolog (mouse)	Q5EB52	sorbin and SH3 domain containing 1	Q9BX66			proteoglycan 4	Q92954	lysophospholipase I	O75608	tubulin, beta; similar to tubulin, beta 5; tubulin, beta pseudogene 2; tubulin, beta pseudogene 1	P07437	inter-alpha (globulin) inhibitor H1	P19827			TAF15 RNA polymerase II, TATA box binding protein (TBP)-associated factor, 68kDa	Q92804
latent transforming growth factor beta binding protein 1	Q14766	metallothionein 1M	Q8N339	sorbin and SH3 domain containing 2	O94875			PYD and CARD domain containing	Q9ULZ3	lysozyme (renal amyloidosis)	P61626	tubulointerstitial nephritis antigen-like 1	Q9GZM7	inter-alpha (globulin) inhibitor H2	P19823			talin 1	Q9Y490
lectin, galactoside-binding, soluble, 4	P56470	methionine adenosyltransferase I, alpha	Q00266	sterol carrier protein 2	P22307			pyruvate carboxylase	P11498	macrophage migration inhibitory factor (glycosylation-inhibiting factor)	P14174	tyrosinase-like (pseudogene); tyrosinase (oculocutaneous albinism IA)	P14679	inverted formin, FH2 and WH2 domain containing	Q27J81			talin 2	Q9Y4G6
leucine rich repeat containing 47	Q8N1G4	methylenetetrahydrofolate dehydrogenase (NADP+ dependent) 1, methenyltetrahydrofolate cyclohydrolase, formyltetrahydrofolate synthetase	P11586	sulfotransferase family, cytosolic, 1A, phenol-preferring, member 1	P50225			RAD23 homolog B (S. cerevisiae)	P54727	malate dehydrogenase 2, NAD (mitochondrial)	P40926	tyrosine 3-monooxygenase/tryptophan 5-monooxygenase activation protein, theta polypeptide	P27348	IQ motif containing GTPase activating protein 1	P46940			TAR DNA binding protein	Q13148
LIM and SH3 protein 1	Q14847	methylmalonic aciduria (cobalamin deficiency) cblB type	Q96EY8	sulfotransferase family, cytosolic, 1A, phenol-preferring, member 4; sulfotransferase family, cytosolic, 1A, phenol-preferring, member 3	P50224			retinol dehydrogenase 16 (all-trans)	O75452	malignant T cell amplified sequence 1	Q9ULC4	tyrosine 3-monooxygenase/tryptophan 5-monooxygenase activation protein, zeta polypeptide	P63104	isochorismatase domain containing 2	Q96AB3			Tax1 (human T-cell leukemia virus type I) binding protein 3	O14907
LIM domain containing preferred translocation partner in lipoma	Q93052	microfibrillar associated protein 5	Q13361	sulfotransferase family, cytosolic, 2A, dehydroepiandrosterone (DHEA)-preferring, member 1	Q06520			ribosomal protein L36a pseudogene 51; ribosomal protein L36a pseudogene 37; ribosomal protein L36a pseudogene 49; heterogeneous nuclear ribonucleoprotein H2 (H'); ribosomal protein L36a	P55795	matrix-remodelling associated 5	Q9NR99	U2 small nuclear RNA auxiliary factor 2	P26368	isocitrate dehydrogenase 2 (NADP+), mitochondrial	P48735			TBC1 domain family, member 5	Q92609
lin-7 homolog A (C. elegans)	O14910	microfibrillar-associated protein 2	P55001	sushi-repeat-containing protein, X-linked	P78539			ribosomal protein S16 pseudogene 1; ribosomal protein S16 pseudogene 10; ribosomal protein S16	P62249	mercaptopyruvate sulfurtransferase	P25325	uveal autoantigen with coiled-coil domains and ankyrin repeats	Q9BZF9	isocitrate dehydrogenase 3 (NAD+) alpha	P50213			tenascin C	P24821
lumican	P51884	microfibrillar-associated protein 4	P55083	TAF15 RNA polymerase II, TATA box binding protein (TBP)-associated factor, 68kDa	Q92804			ribosomal protein SA pseudogene 9; ribosomal protein SA pseudogene 8; ribosomal protein SA pseudogene 58; ribosomal protein SA pseudogene 19; ribosomal protein SA pseudogene 18; ribosomal protein SA; ribosomal protein SA pseudogene 15; ribosomal protein SA pseudogene 61; ribosomal protein SA pseudogene 29; ribosomal protein SA pseudogene 12	P08865	methylenetetrahydrofolate dehydrogenase (NADP+ dependent) 1, methenyltetrahydrofolate cyclohydrolase, formyltetrahydrofolate synthetase	P11586	versican	P13611	isocitrate dehydrogenase 3 (NAD+) beta	O43837			tensin 1	Q9HBL0
lysine-rich coiled-coil 1	Q9NPI7	mucin 2, oligomeric mucus/gel-forming	Q02817	talin 1	Q9Y490			ribosome binding protein 1 homolog 180kDa (dog)	Q9P2E9	microfibrillar associated protein 5	Q13361	vimentin	P08670	junction plakoglobin	P14923			tensin 3	Q68CZ2
lysozyme (renal amyloidosis)	P61626	multimerin 2	Q9H8L6	talin 2	Q9Y4G6			ROD1 regulator of differentiation 1 (S. pombe)	O95758	microfibrillar-associated protein 2	P55001	vitronectin	P04004	karyopherin (importin) beta 1	Q14974			thrombospondin 1	P07996
malate dehydrogenase 2, NAD (mitochondrial)	P40926	myeloperoxidase	P05164	TAR DNA binding protein	Q13148			S100 calcium binding protein A11; S100 calcium binding protein A11 pseudogene	P31949	microfibrillar-associated protein 4	P55083	X-prolyl aminopeptidase (aminopeptidase P) 1, soluble	Q9NQW7	keratin 1	P04264			thrombospondin 2	P35442
matrin 3	P43243	myosin, heavy chain 11, smooth muscle	P35749	TBC1 domain family, member 5	Q92609			S100 calcium binding protein A8	P05109	microtubule-associated protein, RP/EB family, member 1	Q15691	X-ray repair complementing defective repair in Chinese hamster cells 5 (double-strand-break rejoining)	P13010	keratin 10	P13645			TIA1 cytotoxic granule-associated RNA binding protein-like 1	Q01085
membrane protein, palmitoylated 1, 55kDa	Q00013	myosin, heavy chain 9, non-muscle	P35579	tenascin C	P24821			S100 calcium binding protein A9	P06702	moesin	P26038	zinc finger, BED-type containing 4	O75132	keratin 8 pseudogene 9; similar to keratin 8; keratin 8	P05787			TIMP metallopeptidase inhibitor 3	P35625
mercaptopyruvate sulfurtransferase	P25325	NECAP endocytosis associated 2	Q9NVZ3	tenascin XB; tenascin XA pseudogene	Q16473			sarcosine dehydrogenase	Q9UL12	myeloid cell nuclear differentiation antigen	P41218			keratin 9	P35527			TIP41, TOR signaling pathway regulator-like (S. cerevisiae)	O75663
metallothionein 1M	Q8N339	nephronectin	Q6UXI9	tenascin XB; tenascin XA pseudogene	P22105			Sec23 homolog A (S. cerevisiae)	Q15436	myeloperoxidase	P05164			lactate dehydrogenase A	P00338			transforming growth factor beta 1 induced transcript 1	O43294
methionine adenosyltransferase I, alpha	Q00266	neuroblastoma breakpoint family, member 7	P0C2Y1	tetratricopeptide repeat domain 36	A6NLP5			SEC23 interacting protein	Q9Y6Y8	myosin ID	O94832			lamin A/C	P02545			transforming growth factor, beta-induced, 68kDa	Q15582
methylenetetrahydrofolate dehydrogenase (NADP+ dependent) 1, methenyltetrahydrofolate cyclohydrolase, formyltetrahydrofolate synthetase	P11586	nicotinamide phosphoribosyltransferase	P43490	TIA1 cytotoxic granule-associated RNA binding protein-like 1	Q01085			SEC31 homolog A (S. cerevisiae)	O94979	myosin, heavy chain 10, non-muscle	P35580			laminin, alpha 2	P24043			transgelin	Q01995
methylmalonic aciduria (cobalamin deficiency) cblB type	Q96EY8	nidogen 1	P14543	TIMP metallopeptidase inhibitor 3	P35625			selenophosphate synthetase 2	Q99611	myosin, heavy chain 11, smooth muscle	P35749			laminin, alpha 4	Q16363			transgelin 2	P37802
mevalonate kinase	Q03426	nidogen 2 (osteonidogen)	Q14112	toll interacting protein	Q9H0E2			serine dehydratase	P20132	myosin, heavy chain 14	Q7Z406			laminin, alpha 5	O15230			transglutaminase 2 (C polypeptide, protein-glutamine-gamma-glutamyltransferase)	P21980
microfibrillar associated protein 5	Q13361	non-POU domain containing, octamer-binding	Q15233	transferrin	P02787			serine hydroxymethyltransferase 1 (soluble)	P34896	myosin, heavy chain 9, non-muscle	P35579			laminin, beta 1	P07942			TRK-fused gene	Q92734
microfibrillar-associated protein 2	P55001	NSFL1 (p97) cofactor (p47)	Q9UNZ2	transforming growth factor beta 1 induced transcript 1	O43294			serine hydroxymethyltransferase 2 (mitochondrial)	P34897	myosin, light chain 6, alkali, smooth muscle and non-muscle	P60660			laminin, beta 2 (laminin S)	P55268			tubulin, alpha 1a	Q71U36
microfibrillar-associated protein 4	P55083	nucleophosmin 1 (nucleolar phosphoprotein B23, numatrin) pseudogene 21; hypothetical LOC100131044; similar to nucleophosmin 1; nucleophosmin (nucleolar phosphoprotein B23, numatrin)	P06748	transforming growth factor, beta-induced, 68kDa	Q15582			serpin peptidase inhibitor, clade A (alpha-1 antiproteinase, antitrypsin), member 1	P01009	NAD(P)H dehydrogenase, quinone 1	P15559			laminin, gamma 1 (formerly LAMB2)	P11047			tubulin, alpha 1c	Q9BQE3
multimerin 2	Q9H8L6	nudix (nucleoside diphosphate linked moiety X)-type motif 16	Q96DE0	transgelin	Q01995			serpin peptidase inhibitor, clade F (alpha-2 antiplasmin, pigment epithelium derived factor), member 2	P08697	NADH dehydrogenase (ubiquinone) 1 alpha subcomplex, 10, 42kDa	O95299			latent transforming growth factor beta binding protein 1	Q14766			tubulin, alpha 3d; tubulin, alpha 3c	Q13748
myeloperoxidase	P05164	OTU domain, ubiquitin aldehyde binding 1	Q96FW1	transgelin 2	P37802			similar to Complement C3 precursor; complement component 3; hypothetical protein LOC100133511	P01024	neutrophil cytosolic factor 4, 40kDa	Q15080			latent transforming growth factor beta binding protein 2	Q14767			tubulin, alpha 3e	Q6PEY2
myosin IE	Q12965	oxidative-stress responsive 1	O95747	transglutaminase 2 (C polypeptide, protein-glutamine-gamma-glutamyltransferase)	P21980			similar to complement factor H-related 1	Q03591	nicotinamide phosphoribosyltransferase	P43490			lectin, galactoside-binding, soluble, 4	P56470			tubulin, alpha 4a	P68366
myosin light chain kinase	Q15746	palladin, cytoskeletal associated protein	Q8WX93	TRK-fused gene	Q92734			similar to eukaryotic translation initiation factor 4A2; eukaryotic translation initiation factor 4A, isoform 2	Q14240	nidogen 1	P14543			leucine aminopeptidase 3	P28838			tubulin, alpha 4b (pseudogene)	Q9H853
myosin, heavy chain 11, smooth muscle	P35749	paraspeckle component 1; paraspeckle protein 1 pseudogene	Q8WXF1	tropomyosin 3	P06753			similar to Ewing sarcoma breakpoint region 1; Ewing sarcoma breakpoint region 1	Q01844	nidogen 2 (osteonidogen)	Q14112			leucine-rich PPR-motif containing	P42704			tubulin, alpha 8	Q9NY65
myosin, heavy chain 9, non-muscle	P35579	parvin, alpha	Q9NVD7	Tu translation elongation factor, mitochondrial	P49411			similar to hCG26659; immunoglobulin kappa constant; similar to Ig kappa chain V-I region HK102 precursor	P01834	N-myc downstream regulated 1	Q92597			leucyl-tRNA synthetase	Q9P2J5			tubulin, alpha-like 3	A6NHL2
nascent polypeptide-associated complex alpha subunit	Q13765	PDZ and LIM domain 1	O00151	tubulin, alpha 1a	Q71U36			similar to TRIMCyp; peptidylprolyl isomerase A (cyclophilin A); peptidylprolyl isomerase A (cyclophilin A)-like 3	P62937	N-myristoyltransferase 1	P30419			LIM and SH3 protein 1	Q14847			tubulin, beta 1	Q9H4B7
NECAP endocytosis associated 2	Q9NVZ3	PDZ and LIM domain 5	Q96HC4	tubulin, alpha 1c	Q9BQE3			solute carrier family 27 (fatty acid transporter), member 5	Q9Y2P5	non-POU domain containing, octamer-binding	Q15233			lon peptidase 1, mitochondrial	P36776			tubulin, beta 2A	Q13885
nidogen 2 (osteonidogen)	Q14112	penta-EF-hand domain containing 1	Q9UBV8	tubulin, alpha 3d; tubulin, alpha 3c	Q13748			solute carrier family 4, anion exchanger, member 1 (erythrocyte membrane protein band 3, Diego blood group)	P02730	nucleophosmin 1 (nucleolar phosphoprotein B23, numatrin) pseudogene 21; hypothetical LOC100131044; similar to nucleophosmin 1; nucleophosmin (nucleolar phosphoprotein B23, numatrin)	P06748			lumican	P51884			tubulin, beta 2C	P68371
ninein (GSK3B interacting protein)	Q8N4C6	peptidylprolyl isomerase F	P30405	tubulin, alpha 3e	Q6PEY2			sorbitol dehydrogenase	Q00796	Obg-like ATPase 1	Q9NTK5			lysozyme (renal amyloidosis)	P61626			tubulin, beta 3; melanocortin 1 receptor (alpha melanocyte stimulating hormone receptor)	Q13509
N-myristoyltransferase 1	P30419	periostin, osteoblast specific factor	Q15063	tubulin, alpha 4a	P68366			sterol carrier protein 2	P22307	ornithine aminotransferase (gyrate atrophy)	P04181			lysyl-tRNA synthetase	Q15046			tubulin, beta 4	P04350
non-POU domain containing, octamer-binding	Q15233	peroxiredoxin 1	Q06830	tubulin, alpha 4b (pseudogene)	Q9H853			sulfotransferase family, cytosolic, 1A, phenol-preferring, member 1	P50225	osteoclast stimulating factor 1	Q92882			macrophage migration inhibitory factor (glycosylation-inhibiting factor)	P14174			tubulin, beta 6	Q9BUF5
NSFL1 (p97) cofactor (p47)	Q9UNZ2	peroxiredoxin 2	P32119	tubulin, alpha 8	Q9NY65			sulfotransferase family, cytosolic, 1A, phenol-preferring, member 2	P50226	OTU domain, ubiquitin aldehyde binding 1	Q96FW1			malate dehydrogenase 2, NAD (mitochondrial)	P40926			tubulin, beta 8	Q3ZCM7
nucleophosmin 1 (nucleolar phosphoprotein B23, numatrin) pseudogene 21; hypothetical LOC100131044; similar to nucleophosmin 1; nucleophosmin (nucleolar phosphoprotein B23, numatrin)	P06748	peroxiredoxin 4	Q13162	tubulin, alpha-like 3	A6NHL2			sulfotransferase family, cytosolic, 1A, phenol-preferring, member 4; sulfotransferase family, cytosolic, 1A, phenol-preferring, member 3	P50224	P450 (cytochrome) oxidoreductase	P16435			malic enzyme 2, NAD(+)-dependent, mitochondrial	P23368			tubulin, beta; similar to tubulin, beta 5; tubulin, beta pseudogene 2; tubulin, beta pseudogene 1	P07437
nudix (nucleoside diphosphate linked moiety X)-type motif 16	Q96DE0	peroxisomal trans-2-enoyl-CoA reductase	Q9BY49	tubulin, beta 1	Q9H4B7			superoxide dismutase 2, mitochondrial	P04179	palladin, cytoskeletal associated protein	Q8WX93			malignant T cell amplified sequence 1	Q9ULC4			tyrosine 3-monooxygenase/tryptophan 5-monooxygenase activation protein, eta polypeptide	Q04917
nudix (nucleoside diphosphate linked moiety X)-type motif 5	Q9UKK9	phenylalanine hydroxylase	P00439	tubulin, beta 2A	Q13885			sushi-repeat-containing protein, X-linked	P78539	paraspeckle component 1; paraspeckle protein 1 pseudogene	Q8WXF1			matrix metallopeptidase 12 (macrophage elastase)	P39900			ubiquitin A-52 residue ribosomal protein fusion product 1	P62979
Obg-like ATPase 1	Q9NTK5	phosphate cytidylyltransferase 2, ethanolamine	Q99447	tubulin, beta 2C	P68371			TAF15 RNA polymerase II, TATA box binding protein (TBP)-associated factor, 68kDa	Q92804	paxillin	P49023			matrix-remodelling associated 5	Q9NR99			ubiquitin B	P62979
origin recognition complex, subunit 4-like (yeast)	O43929	phosphatidylinositol binding clathrin assembly protein	Q13492	tubulin, beta 3; melanocortin 1 receptor (alpha melanocyte stimulating hormone receptor)	Q13509			talin 1	Q9Y490	PDZ and LIM domain 1	O00151			methionyl-tRNA synthetase	P56192			ubiquitin C	P62979
osteoglycin	P20774	phosphatidylinositol-4-phosphate 5-kinase, type I, gamma	O60331	tubulin, beta 4	P04350			TAR DNA binding protein	Q13148	PDZ and LIM domain 3	Q53GG5			methylenetetrahydrofolate dehydrogenase (NADP+ dependent) 1, methenyltetrahydrofolate cyclohydrolase, formyltetrahydrofolate synthetase	P11586			ubiquitin specific peptidase 9, X-linked	Q93008
OTU domain, ubiquitin aldehyde binding 1	Q96FW1	phosphoenolpyruvate carboxykinase 2 (mitochondrial)	Q16822	tubulin, beta 6	Q9BUF5			tenascin C	P24821	PDZ and LIM domain 5	Q96HC4			mevalonate (diphospho) decarboxylase	P53602			uveal autoantigen with coiled-coil domains and ankyrin repeats	Q9BZF9
oxidative-stress responsive 1	O95747	phosphoglycerate dehydrogenase	O43175	tubulin, beta 8	Q3ZCM7			tenascin XB; tenascin XA pseudogene	Q16473	PDZ and LIM domain 7 (enigma)	Q9NR12			microfibrillar-associated protein 2	P55001			vasodilator-stimulated phosphoprotein	P50552
paraspeckle component 1; paraspeckle protein 1 pseudogene	Q8WXF1	phosphoglycerate mutase family member 4	Q8N0Y7	tubulin, beta; similar to tubulin, beta 5; tubulin, beta pseudogene 2; tubulin, beta pseudogene 1	P07437			tenascin XB; tenascin XA pseudogene	P22105	peptidase (mitochondrial processing) beta	O75439			microfibrillar-associated protein 4	P55083			versican	P13611
paxillin	P49023	phosphomevalonate kinase	Q15126	tubulointerstitial nephritis antigen-like 1	Q9GZM7			tensin 1	Q9HBL0	peptidyl arginine deiminase, type IV	Q9UM07			moesin	P26038			vimentin	P08670
PDZ and LIM domain 1	O00151	plasminogen	P00747	ubiquitin specific peptidase 9, X-linked	Q93008			thioredoxin domain containing 12 (endoplasmic reticulum)	O95831	peptidylprolyl isomerase A (cyclophilin A)-like 4E; peptidylprolyl isomerase A (cyclophilin A)-like 4G; peptidylprolyl isomerase A (cyclophilin A)-like 4F; peptidylprolyl isomerase A (cyclophilin A)-like 4A; peptidylprolyl isomerase A (cyclophilin A)-like 4C; peptidylprolyl isomerase A (cyclophilin A)-like 4B	Q9Y536			mucin 2, oligomeric mucus/gel-forming	Q02817			vitronectin	P04004
PDZ and LIM domain 5	Q96HC4	poly(A) binding protein, cytoplasmic 1-like	Q4VXU2	versican	P13611			thiosulfate sulfurtransferase (rhodanese)	Q16762	periostin, osteoblast specific factor	Q15063			mucin 5B, oligomeric mucus/gel-forming	Q9HC84			X-ray repair complementing defective repair in Chinese hamster cells 5 (double-strand-break rejoining)	P13010
PDZ and LIM domain 7 (enigma)	Q9NR12	poly(A) binding protein, cytoplasmic 1-like 2A; poly(A) binding protein, cytoplasmic 1-like 2B	Q5JQF8	vimentin	P08670			TIA1 cytotoxic granule-associated RNA binding protein-like 1	Q01085	peroxidasin homolog (Drosophila)	Q92626			myosin ID	O94832			zinc finger, BED-type containing 4	O75132
peptidylprolyl isomerase F	P30405	poly(A) binding protein, cytoplasmic 3	Q9H361	vinculin	P18206			TIMP metallopeptidase inhibitor 3	P35625	peroxiredoxin 1	Q06830			myosin VI	Q9UM54
periostin, osteoblast specific factor	Q15063	poly(A) binding protein, cytoplasmic 4 (inducible form)	Q13310	vitronectin	P04004			toll interacting protein	Q9H0E2	peroxiredoxin 4	Q13162			myosin, heavy chain 10, non-muscle	P35580
peroxiredoxin 1	Q06830	poly(A) binding protein, cytoplasmic 5	Q96DU9	X-prolyl aminopeptidase (aminopeptidase P) 1, soluble	Q9NQW7			TPI1 pseudogene; triosephosphate isomerase 1	P60174	peroxiredoxin 5	P30044			myosin, heavy chain 11, smooth muscle	P35749
peroxiredoxin 2	P32119	poly(A) binding protein, cytoplasmic pseudogene 5; poly(A) binding protein, cytoplasmic 1	P11940	zinc finger, BED-type containing 4	O75132			transferrin	P02787	phosphatidylinositol binding clathrin assembly protein	Q13492			myosin, heavy chain 14	Q7Z406
peroxiredoxin 3	P30048	poly(rC) binding protein 1	Q15365					transforming growth factor, beta-induced, 68kDa	Q15582	phosphofructokinase, liver	P17858			myosin, heavy chain 9, non-muscle	P35579
peroxiredoxin 4	Q13162	poly(rC) binding protein 2	Q15366					transgelin 2	P37802	phosphoglycerate kinase 1	P00558			N-acetylneuraminic acid synthase	Q9NR45
peroxiredoxin 5	P30044	poly(rC) binding protein 3	P57721					transglutaminase 2 (C polypeptide, protein-glutamine-gamma-glutamyltransferase)	P21980	phosphoglycerate kinase 2	P07205			NAD(P)H dehydrogenase, quinone 1	P15559
peroxisomal D3,D2-enoyl-CoA isomerase	O75521	polypyrimidine tract binding protein 1	P26599					TRK-fused gene	Q92734	phosphoribosyl pyrophosphate synthetase 2	P11908			NADH dehydrogenase (ubiquinone) 1 alpha subcomplex, 10, 42kDa	O95299
peroxisomal trans-2-enoyl-CoA reductase	Q9BY49	POTE ankyrin domain family, member E	Q6S8J3					tropomyosin 2 (beta)	P07951	phosphoribosylglycinamide formyltransferase, phosphoribosylglycinamide synthetase, phosphoribosylaminoimidazole synthetase	P22102			NADH dehydrogenase (ubiquinone) flavoprotein 1, 51kDa	P49821
phenylalanine hydroxylase	P00439	POTE ankyrin domain family, member F	A5A3E0					tropomyosin 3	P06753	phosphorylase, glycogen, liver	P06737			nicotinamide phosphoribosyltransferase	P43490
phosphate cytidylyltransferase 2, ethanolamine	Q99447	POTE ankyrin domain family, member K	Q9BYX7					Tu translation elongation factor, mitochondrial	P49411	phosphorylase, glycogen; brain	P11216			nidogen 2 (osteonidogen)	Q14112
phosphatidylinositol binding clathrin assembly protein	Q13492	profilin 1	P07737					tubulin, alpha 1a	Q71U36	plasminogen	P00747			N-myc downstream regulated 1	Q92597
phosphoenolpyruvate carboxykinase 2 (mitochondrial)	Q16822	programmed cell death 5	O14737					tubulin, alpha 1c	Q9BQE3	poly(A) binding protein, cytoplasmic 1-like	Q4VXU2			N-myristoyltransferase 1	P30419
phosphoglycerate dehydrogenase	O43175	programmed cell death 6 interacting protein	Q8WUM4					tubulin, alpha 3d; tubulin, alpha 3c	Q13748	poly(A) binding protein, cytoplasmic 1-like 2A; poly(A) binding protein, cytoplasmic 1-like 2B	Q5JQF8			N-myristoyltransferase 2	O60551
phosphoglycerate mutase family member 4	Q8N0Y7	proline/arginine-rich end leucine-rich repeat protein	P51888					tubulin, alpha 3e	Q6PEY2	poly(A) binding protein, cytoplasmic 3	Q9H361			nucleolin	P19338
plasminogen	P00747	prolyl 4-hydroxylase, beta polypeptide	P07237					tubulin, alpha 4a	P68366	poly(A) binding protein, cytoplasmic 4 (inducible form)	Q13310			nucleophosmin 1 (nucleolar phosphoprotein B23, numatrin) pseudogene 21; hypothetical LOC100131044; similar to nucleophosmin 1; nucleophosmin (nucleolar phosphoprotein B23, numatrin)	P06748
plasticity related gene 1	Q7Z2D5	protein kinase, AMP-activated, alpha 1 catalytic subunit	Q13131					tubulin, alpha 4b (pseudogene)	Q9H853	poly(A) binding protein, cytoplasmic 5	Q96DU9			nucleotide binding protein 2 (MinD homolog, E. coli)	Q9Y5Y2
poly(A) binding protein, cytoplasmic 1-like	Q4VXU2	protein kinase, AMP-activated, alpha 2 catalytic subunit	P54646					tubulin, alpha 8	Q9NY65	poly(A) binding protein, cytoplasmic pseudogene 5; poly(A) binding protein, cytoplasmic 1	P11940			olfactomedin 4	Q6UX06
poly(A) binding protein, cytoplasmic 1-like 2A; poly(A) binding protein, cytoplasmic 1-like 2B	Q5JQF8	protein phosphatase 1, catalytic subunit, beta isoform; speedy homolog A (Xenopus laevis)	P62140					tubulin, alpha-like 3	A6NHL2	poly(rC) binding protein 1	Q15365			osteoclast stimulating factor 1	Q92882
poly(A) binding protein, cytoplasmic 3	Q9H361	protein phosphatase 1, catalytic subunit, gamma isoform	P36873					tubulin, beta 2A	Q13885	poly(rC) binding protein 2	Q15366			P450 (cytochrome) oxidoreductase	P16435
poly(A) binding protein, cytoplasmic 4 (inducible form)	Q13310	proteoglycan 2, bone marrow (natural killer cell activator, eosinophil granule major basic protein)	P13727					tubulin, beta 2C	P68371	poly(rC) binding protein 3	P57721			palladin, cytoskeletal associated protein	Q8WX93
poly(A) binding protein, cytoplasmic 5	Q96DU9	proteoglycan 3	Q9Y2Y8					tubulin, beta 3; melanocortin 1 receptor (alpha melanocyte stimulating hormone receptor)	Q13509	polypyrimidine tract binding protein 1	P26599			paxillin	P49023
poly(A) binding protein, cytoplasmic pseudogene 5; poly(A) binding protein, cytoplasmic 1	P11940	proteoglycan 4	Q92954					tubulin, beta 4	P04350	POTE ankyrin domain family, member E	Q6S8J3			PDZ and LIM domain 1	O00151
poly(rC) binding protein 1	Q15365	PTK2 protein tyrosine kinase 2	Q05397					tubulin, beta 6	Q9BUF5	POTE ankyrin domain family, member F	A5A3E0			PDZ and LIM domain 3	Q53GG5
poly(rC) binding protein 3	P57721	purine-rich element binding protein A	Q00577					tubulin, beta 8	Q3ZCM7	POTE ankyrin domain family, member K	Q9BYX7			PDZ and LIM domain 7 (enigma)	Q9NR12
polypyrimidine tract binding protein 1	P26599	PYD and CARD domain containing	Q9ULZ3					tubulin, beta; similar to tubulin, beta 5; tubulin, beta pseudogene 2; tubulin, beta pseudogene 1	P07437	premature ovarian failure, 1B	Q8WVV4			peptidase (mitochondrial processing) beta	O75439
potassium channel tetramerisation domain containing 12	Q96CX2	pyruvate carboxylase	P11498					tubulointerstitial nephritis antigen-like 1	Q9GZM7	profilin 1	P07737			peptidyl arginine deiminase, type IV	Q9UM07
POTE ankyrin domain family, member E	Q6S8J3	RAD23 homolog B (S. cerevisiae)	P54727					UDP-glucose pyrophosphorylase 2	Q16851	programmed cell death 6 interacting protein	Q8WUM4			peptidylprolyl isomerase A (cyclophilin A)-like 4E; peptidylprolyl isomerase A (cyclophilin A)-like 4G; peptidylprolyl isomerase A (cyclophilin A)-like 4F; peptidylprolyl isomerase A (cyclophilin A)-like 4A; peptidylprolyl isomerase A (cyclophilin A)-like 4C; peptidylprolyl isomerase A (cyclophilin A)-like 4B	Q9Y536
POTE ankyrin domain family, member F	A5A3E0	Ras association (RalGDS/AF-6) and pleckstrin homology domains 1	Q70E73					vimentin	P08670	proline/arginine-rich end leucine-rich repeat protein	P51888			periostin, osteoblast specific factor	Q15063
POTE ankyrin domain family, member K	Q9BYX7	regulator of G-protein signaling 8	P57771					vitronectin	P04004	prostaglandin E synthase 3 (cytosolic)	Q15185			peroxiredoxin 1	Q06830
profilin 1	P07737	retinoblastoma binding protein 5	Q15291							proteasome (prosome, macropain) 26S subunit, non-ATPase, 12	O00232			peroxiredoxin 2	P32119
programmed cell death 5	O14737	retinoblastoma binding protein 8	Q99708							protein disulfide isomerase family A, member 3	P30101			peroxiredoxin 5	P30044
programmed cell death 6 interacting protein	Q8WUM4	Rho guanine nucleotide exchange factor (GEF) 10-like	Q9HCE6							protein disulfide isomerase family A, member 6	Q15084			peroxiredoxin 6	P30041
proline synthetase co-transcribed homolog (bacterial)	O94903	ribokinase	Q9H477							protein phosphatase 1, catalytic subunit, beta isoform; speedy homolog A (Xenopus laevis)	P62140			phenylalanyl-tRNA synthetase, beta subunit	Q9NSD9
proline/arginine-rich end leucine-rich repeat protein	P51888	ribosomal protein L36a pseudogene 51; ribosomal protein L36a pseudogene 37; ribosomal protein L36a pseudogene 49; heterogeneous nuclear ribonucleoprotein H2 (H'); ribosomal protein L36a	P55795							protein phosphatase 1, catalytic subunit, gamma isoform	P36873			phosphoenolpyruvate carboxykinase 2 (mitochondrial)	Q16822
propionyl Coenzyme A carboxylase, beta polypeptide	P05166	ribosomal protein S27a pseudogene 12; ribosomal protein S27a; ribosomal protein S27a pseudogene 11; ribosomal protein S27a pseudogene 16	P62979							protein tyrosine phosphatase, non-receptor type 6	P29350			phosphofructokinase, liver	P17858
protein disulfide isomerase family A, member 6	Q15084	ribosomal protein S5	P46782							proteinase 3	P24158			phosphofructokinase, muscle	P08237
protein kinase C, gamma	P05129	ribosome binding protein 1 homolog 180kDa (dog)	Q9P2E9							proteoglycan 2, bone marrow (natural killer cell activator, eosinophil granule major basic protein)	P13727			phosphofructokinase, platelet	Q01813
protein kinase, AMP-activated, alpha 1 catalytic subunit	Q13131	RNA binding protein, autoantigenic (hnRNP-associated with lethal yellow homolog (mouse))	Q9UKM9							proteoglycan 3	Q9Y2Y8			phosphoglucomutase 3	O95394
protein kinase, AMP-activated, alpha 2 catalytic subunit	P54646	ROD1 regulator of differentiation 1 (S. pombe)	O95758							PTK2 protein tyrosine kinase 2	Q05397			phosphogluconate dehydrogenase	P52209
protein phosphatase 1, regulatory (inhibitor) subunit 7	Q15435	S100 calcium binding protein A11; S100 calcium binding protein A11 pseudogene	P31949							PYD and CARD domain containing	Q9ULZ3			phosphoglycerate kinase 1	P00558
proteoglycan 2, bone marrow (natural killer cell activator, eosinophil granule major basic protein)	P13727	SAM domain and HD domain 1	Q9Y3Z3							pyrophosphatase (inorganic) 1	Q15181			phosphoglycerate kinase 2	P07205
proteoglycan 3	Q9Y2Y8	SAR1 homolog B (S. cerevisiae)	Q9Y6B6							pyruvate kinase, liver and RBC	P30613			phosphoglycerate mutase family member 4	Q8N0Y7
proteoglycan 4	Q92954	sarcosine dehydrogenase	Q9UL12							RAB10, member RAS oncogene family	P61026			phosphoribosyl pyrophosphate synthetase 2	P11908
PTK2 protein tyrosine kinase 2	Q05397	SCY1-like 1 (S. cerevisiae)	Q96KG9							RAB13, member RAS oncogene family; similar to hCG24991	P51153			phosphoribosylglycinamide formyltransferase, phosphoribosylglycinamide synthetase, phosphoribosylaminoimidazole synthetase	P22102
purine-rich element binding protein A	Q00577	Sec23 homolog A (S. cerevisiae)	Q15436							RAB1B, member RAS oncogene family	Q9H0U4			plasma glutamate carboxypeptidase	Q9Y646
pyruvate carboxylase	P11498	Sec23 homolog B (S. cerevisiae)	Q15437							ras homolog gene family, member C	P08134			plasminogen	P00747
RAD23 homolog B (S. cerevisiae)	P54727	SEC23 interacting protein	Q9Y6Y8							ras-related C3 botulinum toxin substrate 2 (rho family, small GTP binding protein Rac2)	P15153			platelet-activating factor acetylhydrolase, isoform Ib, subunit 2 (30kDa)	P68402
Rho GDP dissociation inhibitor (GDI) alpha	P52565	SEC24 family, member A (S. cerevisiae)	O95486							retinoblastoma binding protein 8	Q99708			poly(A) binding protein, cytoplasmic 1-like	Q4VXU2
ribokinase	Q9H477	SEC24 family, member C (S. cerevisiae)	P53992							ribosomal protein L10; ribosomal protein L10 pseudogene 15; ribosomal protein L10 pseudogene 6; ribosomal protein L10 pseudogene 16; ribosomal protein L10 pseudogene 9	P27635			poly(A) binding protein, cytoplasmic 1-like 2A; poly(A) binding protein, cytoplasmic 1-like 2B	Q5JQF8
ribosomal protein L36a pseudogene 51; ribosomal protein L36a pseudogene 37; ribosomal protein L36a pseudogene 49; heterogeneous nuclear ribonucleoprotein H2 (H'); ribosomal protein L36a	P55795	SEC24 family, member D (S. cerevisiae)	O94855							ribosomal protein L11	P62913			poly(A) binding protein, cytoplasmic 3	Q9H361
ribosomal protein S27a pseudogene 12; ribosomal protein S27a; ribosomal protein S27a pseudogene 11; ribosomal protein S27a pseudogene 16	P62979	SEC31 homolog A (S. cerevisiae)	O94979							ribosomal protein L12 pseudogene 2; ribosomal protein L12 pseudogene 32; ribosomal protein L12 pseudogene 35; ribosomal protein L12 pseudogene 19; ribosomal protein L12 pseudogene 6; ribosomal protein L12; ribosomal protein L12 pseudogene 14	P30050			poly(A) binding protein, cytoplasmic 4 (inducible form)	Q13310
ribosomal protein S27-like	Q71UM5	selenophosphate synthetase 2	Q99611							ribosomal protein L17 pseudogene 22; ribosomal protein L17 pseudogene 36; ribosomal protein L17 pseudogene 20; similar to ribosomal protein L17; ribosomal protein L17 pseudogene 33; ribosomal protein L17 pseudogene 34; ribosomal protein L17 pseudogene 9; ribosomal protein L17; ribosomal protein L17 pseudogene 18; ribosomal protein L17 pseudogene 7; ribosomal protein L17 pseudogene 39	P18621			poly(A) binding protein, cytoplasmic 5	Q96DU9
ribosomal protein SA pseudogene 9; ribosomal protein SA pseudogene 8; ribosomal protein SA pseudogene 58; ribosomal protein SA pseudogene 19; ribosomal protein SA pseudogene 18; ribosomal protein SA; ribosomal protein SA pseudogene 15; ribosomal protein SA pseudogene 61; ribosomal protein SA pseudogene 29; ribosomal protein SA pseudogene 12	P08865	septin 2	Q15019							ribosomal protein L23 pseudogene 6; ribosomal protein L23	P62829			poly(A) binding protein, cytoplasmic pseudogene 5; poly(A) binding protein, cytoplasmic 1	P11940
ribosome binding protein 1 homolog 180kDa (dog)	Q9P2E9	septin 6	Q14141							ribosomal protein L3; similar to 60S ribosomal protein L3 (L4)	P39023			poly(rC) binding protein 1	Q15365
RNA binding motif protein 14; RNA binding motif protein 4	Q96PK6	septin 7	Q16181							ribosomal protein L36a pseudogene 51; ribosomal protein L36a pseudogene 37; ribosomal protein L36a pseudogene 49; heterogeneous nuclear ribonucleoprotein H2 (H'); ribosomal protein L36a	P55795			poly(rC) binding protein 2	Q15366
RNA binding motif protein, X-linked-like 2	O75526	serine dehydratase	P20132							ribosomal protein L5 pseudogene 34; ribosomal protein L5 pseudogene 1; ribosomal protein L5	P46777			poly(rC) binding protein 3	P57721
RNA binding protein, autoantigenic (hnRNP-associated with lethal yellow homolog (mouse))	Q9UKM9	serine hydroxymethyltransferase 2 (mitochondrial)	P34897							ribosomal protein S16 pseudogene 1; ribosomal protein S16 pseudogene 10; ribosomal protein S16	P62249			polypyrimidine tract binding protein 1	P26599
ROD1 regulator of differentiation 1 (S. pombe)	O95758	serpin peptidase inhibitor, clade A (alpha-1 antiproteinase, antitrypsin), member 1	P01009							ribosomal protein S27a pseudogene 12; ribosomal protein S27a; ribosomal protein S27a pseudogene 11; ribosomal protein S27a pseudogene 16	P62979			POTE ankyrin domain family, member E	Q6S8J3
S100 calcium binding protein A11; S100 calcium binding protein A11 pseudogene	P31949	signal recognition particle 14kDa (homologous Alu RNA binding protein) pseudogene 1; signal recognition particle 14kDa (homologous Alu RNA binding protein)	P37108							ribosomal protein S3 pseudogene 3; ribosomal protein S3	P23396			POTE ankyrin domain family, member F	A5A3E0
SAM domain and HD domain 1	Q9Y3Z3	signal recognition particle 72kDa	O76094							ribosomal protein S4X pseudogene 6; ribosomal protein S4X pseudogene 13; ribosomal protein S4, X-linked	P62701			POTE ankyrin domain family, member K	Q9BYX7
sarcosine dehydrogenase	Q9UL12	signal recognition particle receptor (docking protein)	P08240							ribosomal protein S5	P46782			premature ovarian failure, 1B	Q8WVV4
SCY1-like 1 (S. cerevisiae)	Q96KG9	similar to 14-3-3 protein epsilon (14-3-3E) (Mitochondrial import stimulation factor L subunit) (MSF L); tyrosine 3-monooxygenase/tryptophan 5-monooxygenase activation protein, epsilon polypeptide	P62258							ribosomal protein S6 kinase, 90kDa, polypeptide 3	P51812			profilin 1	P07737
Sec23 homolog A (S. cerevisiae)	Q15436	similar to chaperonin containing TCP1, subunit 8 (theta); chaperonin containing TCP1, subunit 8 (theta)	P50990							ribosomal protein S7; ribosomal protein S7 pseudogene 11; ribosomal protein S7 pseudogene 4; ribosomal protein S7 pseudogene 10	P62081			programmed cell death 6 interacting protein	Q8WUM4
Sec23 homolog B (S. cerevisiae)	Q15437	similar to Complement C3 precursor; complement component 3; hypothetical protein LOC100133511	P01024							ribosomal protein, large, P0 pseudogene 2; ribosomal protein, large, P0 pseudogene 3; ribosomal protein, large, P0 pseudogene 6; ribosomal protein, large, P0	Q8NHW5			proliferating cell nuclear antigen	P12004
SEC23 interacting protein	Q9Y6Y8	similar to eukaryotic translation initiation factor 4A; small nucleolar RNA, H/ACA box 67; eukaryotic translation initiation factor 4A, isoform 1	P60842							RNA binding motif protein 12; copine I	Q99829			proline/arginine-rich end leucine-rich repeat protein	P51888
SEC24 family, member A (S. cerevisiae)	O95486	similar to Ewing sarcoma breakpoint region 1; Ewing sarcoma breakpoint region 1	Q01844							RNA binding motif protein, X-linked-like 2	O75526			prolyl endopeptidase	P48147
SEC24 family, member B (S. cerevisiae)	O95487	similar to hCG26659; immunoglobulin kappa constant; similar to Ig kappa chain V-I region HK102 precursor	P01834							RNA binding protein, autoantigenic (hnRNP-associated with lethal yellow homolog (mouse))	Q9UKM9			prostaglandin E synthase 3 (cytosolic)	Q15185
SEC24 family, member C (S. cerevisiae)	P53992	similar to heterogeneous nuclear ribonucleoprotein L-like; heterogeneous nuclear ribonucleoprotein L	P14866							ROD1 regulator of differentiation 1 (S. pombe)	O95758			protease, serine, 23	O95084
SEC24 family, member D (S. cerevisiae)	O94855	similar to Pyruvate kinase, isozymes M1/M2 (Pyruvate kinase muscle isozyme) (Cytosolic thyroid hormone-binding protein) (CTHBP) (THBP1); pyruvate kinase, muscle	P14618							S100 calcium binding protein A10	P60903			proteasome (prosome, macropain) 26S subunit, ATPase, 3	P17980
SEC31 homolog A (S. cerevisiae)	O94979	sorbin and SH3 domain containing 1	Q9BX66							S100 calcium binding protein A11; S100 calcium binding protein A11 pseudogene	P31949			proteasome (prosome, macropain) 26S subunit, ATPase, 6	P62333
selenium binding protein 1	Q13228	sorbin and SH3 domain containing 2	O94875							S100 calcium binding protein A8	P05109			proteasome (prosome, macropain) 26S subunit, non-ATPase, 12	O00232
selenophosphate synthetase 1; similar to selenophosphate synthetase 1	P49903	sorbitol dehydrogenase	Q00796							S100 calcium binding protein A9	P06702			protein arginine methyltransferase 1	Q99873
selenophosphate synthetase 2	Q99611	sorting nexin 12	Q9UMY4							Sec23 homolog A (S. cerevisiae)	Q15436			protein disulfide isomerase family A, member 3	P30101
septin 10	Q9P0V9	sorting nexin 17	Q15036							Sec23 homolog B (S. cerevisiae)	Q15437			protein kinase C, iota	P41743
septin 11	Q9NVA2	sorting nexin 5	Q9Y5X3							SEC24 family, member C (S. cerevisiae)	P53992			protein phosphatase 1, catalytic subunit, alpha isoform	P62136
septin 2	Q15019	sorting nexin 6	Q9UNH7							SEC31 homolog A (S. cerevisiae)	O94979			protein phosphatase 1, catalytic subunit, beta isoform; speedy homolog A (Xenopus laevis)	P62140
septin 6	Q14141	splicing factor proline/glutamine-rich (polypyrimidine tract binding protein associated)	P23246							sepiapterin reductase (7,8-dihydrobiopterin:NADP+ oxidoreductase)	P35270			protein phosphatase 1, catalytic subunit, gamma isoform	P36873
serine dehydratase	P20132	sterol carrier protein 2	P22307							septin 2	Q15019			protein phosphatase 2 (formerly 2A), catalytic subunit, beta isoform	P62714
serine/threonine kinase receptor associated protein	Q9Y3F4	strawberry notch homolog 1 (Drosophila)	A3KN83							septin 6	Q14141			protein phosphatase 2 (formerly 2A), regulatory subunit A, alpha isoform	P30153
serpin peptidase inhibitor, clade A (alpha-1 antiproteinase, antitrypsin), member 1	P01009	sulfotransferase family, cytosolic, 1A, phenol-preferring, member 1	P50225							septin 7	Q16181			protein phosphatase 2 (formerly 2A), regulatory subunit A, beta isoform	P30154
serpin peptidase inhibitor, clade H (heat shock protein 47), member 1, (collagen binding protein 1)	P50454	sulfotransferase family, cytosolic, 1A, phenol-preferring, member 2	P50226							serine threonine kinase 39 (STE20/SPS1 homolog, yeast)	Q9UEW8			PRP19/PSO4 pre-mRNA processing factor 19 homolog (S. cerevisiae)	Q9UMS4
serrate RNA effector molecule homolog (Arabidopsis)	Q9BXP5	sulfotransferase family, cytosolic, 1A, phenol-preferring, member 4; sulfotransferase family, cytosolic, 1A, phenol-preferring, member 3	P50224							serine/threonine kinase 4	Q13043			pyridoxal (pyridoxine, vitamin B6) kinase	O00764
SH3-domain GRB2-like 1	Q99961	sulfotransferase family, cytosolic, 2A, dehydroepiandrosterone (DHEA)-preferring, member 1	Q06520							serpin peptidase inhibitor, clade A (alpha-1 antiproteinase, antitrypsin), member 1	P01009			pyrophosphatase (inorganic) 1	Q15181
signal recognition particle 14kDa (homologous Alu RNA binding protein) pseudogene 1; signal recognition particle 14kDa (homologous Alu RNA binding protein)	P37108	synaptosomal-associated protein, 91kDa homolog (mouse)	O60641							serpin peptidase inhibitor, clade B (ovalbumin), member 1	P30740			pyruvate dehydrogenase (lipoamide) beta	P11177
signal recognition particle receptor (docking protein)	P08240	synaptotagmin binding, cytoplasmic RNA interacting protein	O60506							serpin peptidase inhibitor, clade H (heat shock protein 47), member 1, (collagen binding protein 1)	P50454			pyruvate kinase, liver and RBC	P30613
signal transducer and activator of transcription 1, 91kDa	P42224	syntrophin, beta 1 (dystrophin-associated protein A1, 59kDa, basic component 1)	Q13884							signal recognition particle 14kDa (homologous Alu RNA binding protein) pseudogene 1; signal recognition particle 14kDa (homologous Alu RNA binding protein)	P37108			RAB13, member RAS oncogene family; similar to hCG24991	P51153
signal transducer and activator of transcription 2, 113kDa	P52630	TAF15 RNA polymerase II, TATA box binding protein (TBP)-associated factor, 68kDa	Q92804							similar to 14-3-3 protein epsilon (14-3-3E) (Mitochondrial import stimulation factor L subunit) (MSF L); tyrosine 3-monooxygenase/tryptophan 5-monooxygenase activation protein, epsilon polypeptide	P62258			RAB1B, member RAS oncogene family	Q9H0U4
signal transducing adaptor molecule (SH3 domain and ITAM motif) 2	O75886	talin 1	Q9Y490							similar to Acidic leucine-rich nuclear phosphoprotein 32 family member B (PHAPI2 protein) (Silver-stainable protein SSP29) (Acidic protein rich in leucines); acidic (leucine-rich) nuclear phosphoprotein 32 family, member B	Q92688			RAD50 homolog (S. cerevisiae)	Q92878
similar to 14-3-3 protein epsilon (14-3-3E) (Mitochondrial import stimulation factor L subunit) (MSF L); tyrosine 3-monooxygenase/tryptophan 5-monooxygenase activation protein, epsilon polypeptide	P62258	talin 2	Q9Y4G6							similar to actin related protein 2/3 complex subunit 3; hypothetical LOC729841; actin related protein 2/3 complex, subunit 3, 21kDa	O15145			RAN, member RAS oncogene family	P62826
similar to chaperonin containing TCP1, subunit 8 (theta); chaperonin containing TCP1, subunit 8 (theta)	P50990	TAR DNA binding protein	Q13148							similar to Complement C3 precursor; complement component 3; hypothetical protein LOC100133511	P01024			ras homolog gene family, member A	P61586
similar to Complement C3 precursor; complement component 3; hypothetical protein LOC100133511	P01024	tenascin C	P24821							similar to eukaryotic translation initiation factor 4A; small nucleolar RNA, H/ACA box 67; eukaryotic translation initiation factor 4A, isoform 1	P60842			ras homolog gene family, member C	P08134
similar to eukaryotic translation initiation factor 4A2; eukaryotic translation initiation factor 4A, isoform 2	Q14240	tenascin XB; tenascin XA pseudogene	P22105							similar to eukaryotic translation initiation factor 4A2; eukaryotic translation initiation factor 4A, isoform 2	Q14240			retinoblastoma binding protein 8	Q99708
similar to eukaryotic translation initiation factor 4H; eukaryotic translation initiation factor 4B	P23588	tenascin XB; tenascin XA pseudogene	Q16473							similar to Ewing sarcoma breakpoint region 1; Ewing sarcoma breakpoint region 1	Q01844			Rho GDP dissociation inhibitor (GDI) beta	P52566
similar to Ewing sarcoma breakpoint region 1; Ewing sarcoma breakpoint region 1	Q01844	tensin 1	Q9HBL0							similar to hCG26659; immunoglobulin kappa constant; similar to Ig kappa chain V-I region HK102 precursor	P01834			ribonuclease/angiogenin inhibitor 1	P13489
similar to hCG26659; immunoglobulin kappa constant; similar to Ig kappa chain V-I region HK102 precursor	P01834	tensin 3	Q68CZ2							similar to heterogeneous nuclear ribonucleoprotein L-like; heterogeneous nuclear ribonucleoprotein L	P14866			ribosomal protein L10; ribosomal protein L10 pseudogene 15; ribosomal protein L10 pseudogene 6; ribosomal protein L10 pseudogene 16; ribosomal protein L10 pseudogene 9	P27635
similar to heterogeneous nuclear ribonucleoprotein L-like; heterogeneous nuclear ribonucleoprotein L	P14866	tensin like C1 domain containing phosphatase (tensin 2)	Q63HR2							similar to Plectin 1 (PLTN) (PCN) (Hemidesmosomal protein 1) (HD1); plectin 1, intermediate filament binding protein 500kDa	Q15149			ribosomal protein L11	P62913
similar to Plectin 1 (PLTN) (PCN) (Hemidesmosomal protein 1) (HD1); plectin 1, intermediate filament binding protein 500kDa	Q15149	tetratricopeptide repeat domain 36	A6NLP5							similar to protein kinase, DNA-activated, catalytic polypeptide; protein kinase, DNA-activated, catalytic polypeptide	P78527			ribosomal protein L12 pseudogene 2; ribosomal protein L12 pseudogene 32; ribosomal protein L12 pseudogene 35; ribosomal protein L12 pseudogene 19; ribosomal protein L12 pseudogene 6; ribosomal protein L12; ribosomal protein L12 pseudogene 14	P30050
similar to RNA binding motif protein 39; RNA binding motif protein 39	Q14498	thioredoxin domain containing 12 (endoplasmic reticulum)	O95831							similar to Pyruvate kinase, isozymes M1/M2 (Pyruvate kinase muscle isozyme) (Cytosolic thyroid hormone-binding protein) (CTHBP) (THBP1); pyruvate kinase, muscle	P14618			ribosomal protein L14	P50914
similar to RNA binding motif protein, X-linked; similar to hCG2011544; RNA binding motif protein, X-linked	P38159	TIA1 cytotoxic granule-associated RNA binding protein	P31483							similar to RNA binding motif protein 39; RNA binding motif protein 39	Q14498			ribosomal protein L15 pseudogene 22; ribosomal protein L15 pseudogene 18; ribosomal protein L15 pseudogene 17; ribosomal protein L15 pseudogene 3; ribosomal protein L15 pseudogene 7; ribosomal protein L15	P61313
similar to signal recognition particle 54kDa; signal recognition particle 54kDa	P61011	TIA1 cytotoxic granule-associated RNA binding protein-like 1	Q01085							similar to RNA binding motif protein, X-linked; similar to hCG2011544; RNA binding motif protein, X-linked	P38159			ribosomal protein L17 pseudogene 22; ribosomal protein L17 pseudogene 36; ribosomal protein L17 pseudogene 20; similar to ribosomal protein L17; ribosomal protein L17 pseudogene 33; ribosomal protein L17 pseudogene 34; ribosomal protein L17 pseudogene 9; ribosomal protein L17; ribosomal protein L17 pseudogene 18; ribosomal protein L17 pseudogene 7; ribosomal protein L17 pseudogene 39	P18621
similar to TRIMCyp; peptidylprolyl isomerase A (cyclophilin A); peptidylprolyl isomerase A (cyclophilin A)-like 3	P62937	TIMP metallopeptidase inhibitor 3	P35625							similar to sucb; succinate-CoA ligase, GDP-forming, beta subunit	Q96I99			ribosomal protein L22 pseudogene 11; ribosomal protein L22	P35268
solute carrier family 4, anion exchanger, member 1 (erythrocyte membrane protein band 3, Diego blood group)	P02730	TIP41, TOR signaling pathway regulator-like (S. cerevisiae)	O75663							similar to TRIMCyp; peptidylprolyl isomerase A (cyclophilin A); peptidylprolyl isomerase A (cyclophilin A)-like 3	P62937			ribosomal protein L23 pseudogene 6; ribosomal protein L23	P62829
sorbin and SH3 domain containing 1	Q9BX66	toll interacting protein	Q9H0E2							solute carrier family 25 (mitochondrial carrier; adenine nucleotide translocator), member 31	Q9H0C2			ribosomal protein L24; ribosomal protein L24 pseudogene 6	P83731
sorbin and SH3 domain containing 2	O94875	transforming growth factor beta 1 induced transcript 1	O43294							solute carrier family 25 (mitochondrial carrier; adenine nucleotide translocator), member 4	P12235			ribosomal protein L27a	P46776
sorting nexin 12	Q9UMY4	transforming growth factor, beta-induced, 68kDa	Q15582							solute carrier family 25 (mitochondrial carrier; adenine nucleotide translocator), member 5; solute carrier family 25 (mitochondrial carrier; adenine nucleotide translocator), member 5 pseudogene 8	P05141			ribosomal protein L3; similar to 60S ribosomal protein L3 (L4)	P39023
sorting nexin 17	Q15036	transgelin 2	P37802							solute carrier family 25 (mitochondrial carrier; adenine nucleotide translocator), member 6	P12236			ribosomal protein L30	P62888
sorting nexin 6	Q9UNH7	transglutaminase 2 (C polypeptide, protein-glutamine-gamma-glutamyltransferase)	P21980							splicing factor proline/glutamine-rich (polypyrimidine tract binding protein associated)	P23246			ribosomal protein L36a pseudogene 51; ribosomal protein L36a pseudogene 37; ribosomal protein L36a pseudogene 49; heterogeneous nuclear ribonucleoprotein H2 (H'); ribosomal protein L36a	P55795
splicing factor proline/glutamine-rich (polypyrimidine tract binding protein associated)	P23246	transglutaminase 4 (prostate)	P49221							succinate dehydrogenase complex, subunit A, flavoprotein (Fp)	P31040			ribosomal protein L5 pseudogene 34; ribosomal protein L5 pseudogene 1; ribosomal protein L5	P46777
staphylococcal nuclease and tudor domain containing 1	Q7KZF4	transportin 1	Q92973							succinate-CoA ligase, alpha subunit	P53597			ribosomal protein L7 pseudogene 26; ribosomal protein L7 pseudogene 16; ribosomal protein L7; ribosomal protein L7 pseudogene 32; ribosomal protein L7 pseudogene 23; ribosomal protein L7 pseudogene 24; ribosomal protein L7 pseudogene 20	P18124
sterol carrier protein 2	P22307	tripartite motif-containing 25	Q14258							sulfotransferase family, cytosolic, 1A, phenol-preferring, member 4; sulfotransferase family, cytosolic, 1A, phenol-preferring, member 3	P50224			ribosomal protein S12; ribosomal protein S12 pseudogene 4; ribosomal protein S12 pseudogene 11; ribosomal protein S12 pseudogene 9	P25398
SUB1 homolog (S. cerevisiae)	P53999	TRK-fused gene	Q92734							surfeit 4	O15260			ribosomal protein S15a pseudogene 17; ribosomal protein S15a pseudogene 19; ribosomal protein S15a pseudogene 12; ribosomal protein S15a pseudogene 24; ribosomal protein S15a pseudogene 11; ribosomal protein S15a	P62244
sulfotransferase family, cytosolic, 1A, phenol-preferring, member 1	P50225	tropomyosin 3	P06753							sushi-repeat-containing protein, X-linked 2	O60687			ribosomal protein S16 pseudogene 1; ribosomal protein S16 pseudogene 10; ribosomal protein S16	P62249
sulfotransferase family, cytosolic, 1A, phenol-preferring, member 2	P50226	Tu translation elongation factor, mitochondrial	P49411							TAF15 RNA polymerase II, TATA box binding protein (TBP)-associated factor, 68kDa	Q92804			ribosomal protein S2 pseudogene 8; ribosomal protein S2 pseudogene 11; ribosomal protein S2 pseudogene 5; ribosomal protein S2 pseudogene 12; ribosomal protein S2 pseudogene 51; ribosomal protein S2 pseudogene 17; ribosomal protein S2 pseudogene 55; ribosomal protein S2 pseudogene 20; ribosomal protein S2	P15880
sulfotransferase family, cytosolic, 1A, phenol-preferring, member 4; sulfotransferase family, cytosolic, 1A, phenol-preferring, member 3	P50224	tubulin, alpha 1a	Q71U36							talin 1	Q9Y490			ribosomal protein S20	P60866
sulfotransferase family, cytosolic, 1B, member 1	O43704	tubulin, alpha 1c	Q9BQE3							TAR DNA binding protein	Q13148			ribosomal protein S23	P62266
sulfotransferase family, cytosolic, 2A, dehydroepiandrosterone (DHEA)-preferring, member 1	Q06520	tubulin, alpha 3d; tubulin, alpha 3c	Q13748							tenascin C	P24821			ribosomal protein S25 pseudogene 8; ribosomal protein S25	P62851
synaptosomal-associated protein, 91kDa homolog (mouse)	O60641	tubulin, alpha 3e	Q6PEY2							tensin 1	Q9HBL0			ribosomal protein S3 pseudogene 3; ribosomal protein S3	P23396
synaptotagmin binding, cytoplasmic RNA interacting protein	O60506	tubulin, alpha 4a	P68366							tensin 3	Q68CZ2			ribosomal protein S3A pseudogene 5; ribosomal protein S3a pseudogene 47; ribosomal protein S3a pseudogene 49; ribosomal protein S3A; hypothetical LOC100131699; hypothetical LOC100130107	P61247
TAF15 RNA polymerase II, TATA box binding protein (TBP)-associated factor, 68kDa	Q92804	tubulin, alpha 4b (pseudogene)	Q9H853							thioredoxin	P10599			ribosomal protein S4X pseudogene 6; ribosomal protein S4X pseudogene 13; ribosomal protein S4, X-linked	P62701
talin 1	Q9Y490	tubulin, alpha 8	Q9NY65							thrombospondin 1	P07996			ribosomal protein S5	P46782
talin 2	Q9Y4G6	tubulin, alpha-like 3	A6NHL2							thrombospondin 2	P35442			ribosomal protein S7; ribosomal protein S7 pseudogene 11; ribosomal protein S7 pseudogene 4; ribosomal protein S7 pseudogene 10	P62081
tankyrase 1 binding protein 1, 182kDa	Q9C0C2	tubulin, beta 1	Q9H4B7							thrombospondin, type I, domain containing 4	Q6ZMP0			ribosomal protein S8; ribosomal protein S8 pseudogene 8; ribosomal protein S8 pseudogene 10	P62241
TAR DNA binding protein	Q13148	tubulin, beta 2A	Q13885							TIA1 cytotoxic granule-associated RNA binding protein	P31483			ribosomal protein SA pseudogene 9; ribosomal protein SA pseudogene 8; ribosomal protein SA pseudogene 58; ribosomal protein SA pseudogene 19; ribosomal protein SA pseudogene 18; ribosomal protein SA; ribosomal protein SA pseudogene 15; ribosomal protein SA pseudogene 61; ribosomal protein SA pseudogene 29; ribosomal protein SA pseudogene 12	P08865
tenascin C	P24821	tubulin, beta 2C	P68371							TIA1 cytotoxic granule-associated RNA binding protein-like 1	Q01085			ribosomal protein, large, P0 pseudogene 2; ribosomal protein, large, P0 pseudogene 3; ribosomal protein, large, P0 pseudogene 6; ribosomal protein, large, P0	Q8NHW5
tenascin XB; tenascin XA pseudogene	P22105	tubulin, beta 3; melanocortin 1 receptor (alpha melanocyte stimulating hormone receptor)	Q13509							TIMP metallopeptidase inhibitor 1	P01033			ribosomal protein, large, P0 pseudogene 2; ribosomal protein, large, P0 pseudogene 3; ribosomal protein, large, P0 pseudogene 6; ribosomal protein, large, P0	P05388
tenascin XB; tenascin XA pseudogene	Q16473	tubulin, beta 4	P04350							TIMP metallopeptidase inhibitor 3	P35625			ribosomal protein, large, P1	P05386
tensin 1	Q9HBL0	tubulin, beta 6	Q9BUF5							toll interacting protein	Q9H0E2			RNA binding protein, autoantigenic (hnRNP-associated with lethal yellow homolog (mouse))	Q9UKM9
tetratricopeptide repeat domain 36	A6NLP5	tubulin, beta 8	Q3ZCM7							TPI1 pseudogene; triosephosphate isomerase 1	P60174			ROD1 regulator of differentiation 1 (S. pombe)	O95758
thioredoxin domain containing 12 (endoplasmic reticulum)	O95831	tubulin, beta; similar to tubulin, beta 5; tubulin, beta pseudogene 2; tubulin, beta pseudogene 1	P07437							transforming growth factor beta 1 induced transcript 1	O43294			S100 calcium binding protein A10	P60903
TIA1 cytotoxic granule-associated RNA binding protein	P31483	tubulointerstitial nephritis antigen-like 1	Q9GZM7							transforming growth factor, beta-induced, 68kDa	Q15582			S100 calcium binding protein A11; S100 calcium binding protein A11 pseudogene	P31949
TIA1 cytotoxic granule-associated RNA binding protein-like 1	Q01085	tyrosine aminotransferase	P17735							transgelin	Q01995			S100 calcium binding protein A8	P05109
tight junction protein 1 (zona occludens 1)	Q07157	U2 small nuclear RNA auxiliary factor 2	P26368							transgelin 2	P37802			S100 calcium binding protein A9	P06702
tight junction protein 2 (zona occludens 2)	Q9UDY2	ubiquitin A-52 residue ribosomal protein fusion product 1	P62979							transglutaminase 2 (C polypeptide, protein-glutamine-gamma-glutamyltransferase)	P21980			Sec23 homolog A (S. cerevisiae)	Q15436
TIMP metallopeptidase inhibitor 3	P35625	ubiquitin B	P62979							translocase of inner mitochondrial membrane 44 homolog (yeast)	O43615			Sec23 homolog B (S. cerevisiae)	Q15437
toll interacting protein	Q9H0E2	ubiquitin C	P62979							tropomyosin 3	P06753			septin 2	Q15019
torsin A interacting protein 1	Q5JTV8	ubiquitin specific peptidase 9, X-linked	Q93008							Tu translation elongation factor, mitochondrial	P49411			septin 6	Q14141
transcription elongation factor A (SII), 3	O75764	ubiquitin specific peptidase 9, Y-linked	O00507							tubulin, alpha 1a	Q71U36			septin 7	Q16181
transferrin	P02787	UDP-galactose-4-epimerase	Q14376							tubulin, alpha 1c	Q9BQE3			serine hydroxymethyltransferase 2 (mitochondrial)	P34897
transforming growth factor beta 1 induced transcript 1	O43294	UDP-glucose pyrophosphorylase 2	Q16851							tubulin, alpha 3d; tubulin, alpha 3c	Q13748			serpin peptidase inhibitor, clade A (alpha-1 antiproteinase, antitrypsin), member 1	P01009
transforming growth factor, beta-induced, 68kDa	Q15582	UPF1 regulator of nonsense transcripts homolog (yeast)	Q92900							tubulin, alpha 3e	Q6PEY2			serpin peptidase inhibitor, clade B (ovalbumin), member 1	P30740
transgelin	Q01995	versican	P13611							tubulin, alpha 4a	P68366			serpin peptidase inhibitor, clade F (alpha-2 antiplasmin, pigment epithelium derived factor), member 2	P08697
transgelin 2	P37802	vimentin	P08670							tubulin, alpha 4b (pseudogene)	Q9H853			signal recognition particle 14kDa (homologous Alu RNA binding protein) pseudogene 1; signal recognition particle 14kDa (homologous Alu RNA binding protein)	P37108
transglutaminase 2 (C polypeptide, protein-glutamine-gamma-glutamyltransferase)	P21980	vitronectin	P04004							tubulin, alpha 8	Q9NY65			similar to 14-3-3 protein epsilon (14-3-3E) (Mitochondrial import stimulation factor L subunit) (MSF L); tyrosine 3-monooxygenase/tryptophan 5-monooxygenase activation protein, epsilon polypeptide	P62258
tripartite motif-containing 25	Q14258	X-prolyl aminopeptidase (aminopeptidase P) 1, soluble	Q9NQW7							tubulin, alpha-like 3	A6NHL2			similar to actin related protein 2/3 complex subunit 3; hypothetical LOC729841; actin related protein 2/3 complex, subunit 3, 21kDa	O15145
TRK-fused gene	Q92734	zyxin	Q15942							tubulin, beta 1	Q9H4B7			similar to chaperonin containing TCP1, subunit 8 (theta); chaperonin containing TCP1, subunit 8 (theta)	P50990
tropomyosin 3	P06753									tubulin, beta 2A	Q13885			similar to Complement C3 precursor; complement component 3; hypothetical protein LOC100133511	P01024
Tu translation elongation factor, mitochondrial	P49411									tubulin, beta 2C	P68371			similar to eukaryotic translation initiation factor 4A; small nucleolar RNA, H/ACA box 67; eukaryotic translation initiation factor 4A, isoform 1	P60842
tubulin, alpha 1a	Q71U36									tubulin, beta 3; melanocortin 1 receptor (alpha melanocyte stimulating hormone receptor)	Q13509			similar to eukaryotic translation initiation factor 4A2; eukaryotic translation initiation factor 4A, isoform 2	Q14240
tubulin, alpha 1c	Q9BQE3									tubulin, beta 4	P04350			similar to hCG26659; immunoglobulin kappa constant; similar to Ig kappa chain V-I region HK102 precursor	P01834
tubulin, alpha 3d; tubulin, alpha 3c	Q13748									tubulin, beta 6	Q9BUF5			similar to heterogeneous nuclear ribonucleoprotein L-like; heterogeneous nuclear ribonucleoprotein L	P14866
tubulin, alpha 3e	Q6PEY2									tubulin, beta 8	Q3ZCM7			similar to Pyruvate kinase, isozymes M1/M2 (Pyruvate kinase muscle isozyme) (Cytosolic thyroid hormone-binding protein) (CTHBP) (THBP1); pyruvate kinase, muscle	P14618
tubulin, alpha 4a	P68366									tubulin, beta; similar to tubulin, beta 5; tubulin, beta pseudogene 2; tubulin, beta pseudogene 1	P07437			similar to sucb; succinate-CoA ligase, GDP-forming, beta subunit	Q96I99
tubulin, alpha 4b (pseudogene)	Q9H853									tubulointerstitial nephritis antigen-like 1	Q9GZM7			similar to TRIMCyp; peptidylprolyl isomerase A (cyclophilin A); peptidylprolyl isomerase A (cyclophilin A)-like 3	P62937
tubulin, alpha 8	Q9NY65									tyrosinase-like (pseudogene); tyrosinase (oculocutaneous albinism IA)	P14679			similar to tumor protein, translationally-controlled 1; tumor protein, translationally-controlled 1	P13693
tubulin, alpha-like 3	A6NHL2									tyrosine 3-monooxygenase/tryptophan 5-monooxygenase activation protein, beta polypeptide	P31946			Sjogren syndrome antigen B (autoantigen La)	P05455
tubulin, beta 1	Q9H4B7									tyrosine 3-monooxygenase/tryptophan 5-monooxygenase activation protein, eta polypeptide	Q04917			solute carrier family 25 (mitochondrial carrier; adenine nucleotide translocator), member 31	Q9H0C2
tubulin, beta 2A	Q13885									tyrosine 3-monooxygenase/tryptophan 5-monooxygenase activation protein, theta polypeptide	P27348			solute carrier family 25 (mitochondrial carrier; adenine nucleotide translocator), member 4	P12235
tubulin, beta 2C	P68371									tyrosine 3-monooxygenase/tryptophan 5-monooxygenase activation protein, zeta polypeptide	P63104			solute carrier family 25 (mitochondrial carrier; adenine nucleotide translocator), member 5; solute carrier family 25 (mitochondrial carrier; adenine nucleotide translocator), member 5 pseudogene 8	P05141
tubulin, beta 3; melanocortin 1 receptor (alpha melanocyte stimulating hormone receptor)	Q13509									U2 small nuclear RNA auxiliary factor 2	P26368			solute carrier family 25 (mitochondrial carrier; adenine nucleotide translocator), member 6	P12236
tubulin, beta 4	P04350									ubiquitin A-52 residue ribosomal protein fusion product 1	P62979			sorbitol dehydrogenase	Q00796
tubulin, beta 6	Q9BUF5									ubiquitin B	P62979			sphingosine-1-phosphate lyase 1	O95470
tubulin, beta 8	Q3ZCM7									ubiquitin C	P62979			splicing factor 3b, subunit 1, 155kDa	O75533
tubulin, beta; similar to tubulin, beta 5; tubulin, beta pseudogene 2; tubulin, beta pseudogene 1	P07437									ubiquitin specific peptidase 7 (herpes virus-associated)	Q93009			splicing factor proline/glutamine-rich (polypyrimidine tract binding protein associated)	P23246
tyrosinase-like (pseudogene); tyrosinase (oculocutaneous albinism IA)	P14679									ubiquitin-like modifier activating enzyme 1	P22314			staphylococcal nuclease and tudor domain containing 1	Q7KZF4
U2 small nuclear RNA auxiliary factor 2	P26368									UDP-galactose-4-epimerase	Q14376			sterol carrier protein 2	P22307
ubiquitin A-52 residue ribosomal protein fusion product 1	P62979									unc-84 homolog B (C. elegans)	Q9UH99			stratifin	P31947
ubiquitin B	P62979									uveal autoantigen with coiled-coil domains and ankyrin repeats	Q9BZF9			succinate dehydrogenase complex, subunit A, flavoprotein (Fp)	P31040
ubiquitin C	P62979									valosin-containing protein	P55072			succinate-CoA ligase, alpha subunit	P53597
ubiquitin carboxyl-terminal esterase L3 (ubiquitin thiolesterase)	P15374									versican	P13611			sulfide quinone reductase-like (yeast)	Q9Y6N5
ubiquitin-conjugating enzyme E2M (UBC12 homolog, yeast); ubiquitin-conjugating enzyme E2M pseudogene 1	P61081									vimentin	P08670			sulfotransferase family, cytosolic, 1A, phenol-preferring, member 4; sulfotransferase family, cytosolic, 1A, phenol-preferring, member 3	P50224
UDP-glucose pyrophosphorylase 2	Q16851									vitronectin	P04004			sushi-repeat-containing protein, X-linked 2	O60687
UPF1 regulator of nonsense transcripts homolog (yeast)	Q92900									voltage-dependent anion channel 3	Q9Y277			synaptotagmin binding, cytoplasmic RNA interacting protein	O60506
utrophin	P46939									X-prolyl aminopeptidase (aminopeptidase P) 1, soluble	Q9NQW7			talin 1	Q9Y490
uveal autoantigen with coiled-coil domains and ankyrin repeats	Q9BZF9									X-ray repair complementing defective repair in Chinese hamster cells 5 (double-strand-break rejoining)	P13010			TAR DNA binding protein	Q13148
vacuolar protein sorting 4 homolog B (S. cerevisiae)	O75351									zyxin	Q15942			tenascin C	P24821
v-akt murine thymoma viral oncogene homolog 2	P31751													tensin 3	Q68CZ2
v-crk sarcoma virus CT10 oncogene homolog (avian)-like	P46109													thioredoxin	P10599
vimentin	P08670													thiosulfate sulfurtransferase (rhodanese)	Q16762
vinculin	P18206													thrombospondin 1	P07996
vitronectin	P04004													thrombospondin 2	P35442
von Willebrand factor	P04275													TIA1 cytotoxic granule-associated RNA binding protein-like 1	Q01085
X-ray repair complementing defective repair in Chinese hamster cells 5 (double-strand-break rejoining)	P13010													TIMP metallopeptidase inhibitor 1	P01033
zinc finger, BED-type containing 4	O75132													TIMP metallopeptidase inhibitor 3	P35625
zyxin	Q15942													TNF receptor-associated protein 1	Q12931
														TPI1 pseudogene; triosephosphate isomerase 1	P60174
														transforming growth factor beta 1 induced transcript 1	O43294
														transforming growth factor, beta-induced, 68kDa	Q15582
														transgelin	Q01995
														transgelin 2	P37802
														transglutaminase 2 (C polypeptide, protein-glutamine-gamma-glutamyltransferase)	P21980
														transketolase	P29401
														transmembrane 9 superfamily member 3	Q9HD45
														transportin 1	Q92973
														Ts translation elongation factor, mitochondrial	P43897
														Tu translation elongation factor, mitochondrial	P49411
														tubulin tyrosine ligase-like family, member 12	Q14166
														tubulin, alpha 1a	Q71U36
														tubulin, alpha 1c	Q9BQE3
														tubulin, alpha 3d; tubulin, alpha 3c	Q13748
														tubulin, alpha 3e	Q6PEY2
														tubulin, alpha 4a	P68366
														tubulin, alpha 4b (pseudogene)	Q9H853
														tubulin, alpha 8	Q9NY65
														tubulin, alpha-like 3	A6NHL2
														tubulin, beta 1	Q9H4B7
														tubulin, beta 2A	Q13885
														tubulin, beta 2C	P68371
														tubulin, beta 3; melanocortin 1 receptor (alpha melanocyte stimulating hormone receptor)	Q13509
														tubulin, beta 4	P04350
														tubulin, beta 6	Q9BUF5
														tubulin, beta 8	Q3ZCM7
														tubulin, beta; similar to tubulin, beta 5; tubulin, beta pseudogene 2; tubulin, beta pseudogene 1	P07437
														tubulointerstitial nephritis antigen-like 1	Q9GZM7
														tyrosine 3-monooxygenase/tryptophan 5-monooxygenase activation protein, beta polypeptide	P31946
														tyrosine 3-monooxygenase/tryptophan 5-monooxygenase activation protein, eta polypeptide	Q04917
														tyrosine 3-monooxygenase/tryptophan 5-monooxygenase activation protein, theta polypeptide	P27348
														tyrosine 3-monooxygenase/tryptophan 5-monooxygenase activation protein, zeta polypeptide	P63104
														ubiquitin specific peptidase 5 (isopeptidase T)	P45974
														ubiquitin specific peptidase 7 (herpes virus-associated)	Q93009
														ubiquitin-like modifier activating enzyme 1	P22314
														UDP-galactose-4-epimerase	Q14376
														valosin-containing protein	P55072
														versican	P13611
														villin 1	P09327
														vimentin	P08670
														vitronectin	P04004
														voltage-dependent anion channel 2	P45880
														WD repeat domain 1	O75083
														WD repeat domain 48	Q8TAF3
														WD repeat domain 61	Q9GZS3
														X-prolyl aminopeptidase (aminopeptidase P) 1, soluble	Q9NQW7
														X-prolyl aminopeptidase (aminopeptidase P) 3, putative	Q9NQH7
														X-ray repair complementing defective repair in Chinese hamster cells 5 (double-strand-break rejoining)	P13010
														zinc finger protein 501	Q96CX3
														zinc finger, BED-type containing 4	O75132
														zyxin	Q15942

## Sheet: B. The Matrisome
Supplementary Table 1. b. Selection of matrisomal proteins identified in at least 1 sample.
Glycoproteins		Proteoglycans		Collagens		ECM Regulators		ECM-Affiliated Proteins		Secreted Factors
AE binding protein 1	Q8IUX7	asporin	Q9BXN1	collagen, type I, alpha 1	P02452	annexin A1	P04083	ADAM metallopeptidase with thrombospondin type 1 motif, 4	O75173	angiopoietin-like 6	Q8NI99
agrin	O00468	biglycan	P21810	collagen, type I, alpha 2	P08123	annexin A11	P50995	ADAMTS-like 4	Q6UY14	chemokine (C-C motif) ligand 21	O00585
dermatopontin	Q07507	decorin	P07585	collagen, type II, alpha 1	P02458	annexin A2 pseudogene 3; annexin A2; annexin A2 pseudogene 1	P07355	alpha-1-microglobulin/bikunin precursor	P02760	chemokine (C-C motif) ligand 28	Q9NRJ3
EGF-containing fibulin-like extracellular matrix protein 1	Q12805	fibromodulin	Q06828	collagen, type III, alpha 1	P02461	annexin A4	P09525	alpha-2-macroglobulin	P01023	chemokine (C-X-C motif) ligand 12 (stromal cell-derived factor 1)	P48061
EGF-containing fibulin-like extracellular matrix protein 2	O95967	heparan sulfate proteoglycan 2	P98160	collagen, type IV, alpha 1	P02462	annexin A5	P08758	cathepsin B	P07858	chemokine (C-X-C motif) ligand 13	O43927
elastin	P15502	lumican	P51884	collagen, type IV, alpha 2	P08572	annexin A6	P08133	cathepsin D	P07339	cornulin	Q9UBG3
elastin microfibril interfacer 1	Q9Y6C2	osteoglycin	P20774	collagen, type IV, alpha 3 (Goodpasture antigen)	Q01955	annexin A7	P20073	cathepsin G	P08311	EGF-like-domain, multiple 7	Q9UHF1
elastin microfibril interfacer 2	Q9BXX0	proline/arginine-rich end leucine-rich repeat protein	P51888	collagen, type IV, alpha 5	P29400	complement component 1, q subcomponent, A chain	P02745	coagulation factor II (thrombin)	P00734	growth differentiation factor 15	Q99988
extracellular matrix protein 1	Q16610	proteoglycan 2, bone marrow (natural killer cell activator, eosinophil granule major basic protein)	P13727	collagen, type IV, alpha 6	Q14031	complement component 1, q subcomponent, B chain	P02746	coagulation factor IX	P00740	inhibin, beta E	P58166
fibrillin 1	P35555	proteoglycan 3	Q9Y2Y8	collagen, type IX, alpha 2	Q14055	complement component 1, q subcomponent, C chain	P02747	coagulation factor XIII, B polypeptide	P05160	multiple EGF-like-domains 6	O75095
fibrillin 2	P35556	proteoglycan 4	Q92954	collagen, type V, alpha 1	P20908	C-type lectin domain family 18, member B	Q6UXF7	elastase, neutrophil expressed	P08246	S100 calcium binding protein A10	P60903
fibrillin 3	Q75N90	versican	P13611	collagen, type V, alpha 2	P05997	hemopexin	P02790	histidine-rich glycoprotein	P04196	S100 calcium binding protein A11; S100 calcium binding protein A11 pseudogene	P31949
fibrinogen alpha chain	P02671			collagen, type V, alpha 3	P25940	lectin, galactoside-binding, soluble, 3	P17931	HtrA serine peptidase 1	Q92743	S100 calcium binding protein A4	P26447
fibrinogen beta chain	P02675			collagen, type VI, alpha 1	P12109	lectin, galactoside-binding, soluble, 4	P56470	inter-alpha (globulin) inhibitor H1	P19827	S100 calcium binding protein A8	P05109
fibrinogen gamma chain	P02679			collagen, type VI, alpha 2	P12110	mucin 2, oligomeric mucus/gel-forming	Q02817	inter-alpha (globulin) inhibitor H2	P19823	S100 calcium binding protein A9	P06702
fibronectin 1	P02751			collagen, type VI, alpha 3	P12111	mucin 5B, oligomeric mucus/gel-forming	Q9HC84	inter-alpha (globulin) inhibitor H3	Q06033	transforming growth factor, beta 1	P01137
fibulin 1	P23142			collagen type VI alpha 6	A6NMZ7	sema domain, immunoglobulin domain (Ig), short basic domain, secreted, (semaphorin) 3B	Q13214	inter-alpha (globulin) inhibitor H4 (plasma Kallikrein-sensitive glycoprotein)	Q14624
fibulin 2	P98095			collagen, type VIII, alpha 1	P27658			matrix metallopeptidase 12 (macrophage elastase)	P39900
fibulin 5	Q9UBX5			collagen, type X, alpha 1	Q03692			matrix metallopeptidase 23A (pseudogene); matrix metallopeptidase 23B	O75900
hemicentin 1	Q96RW7			collagen, type XI, alpha 1	P12107			plasminogen	P00747
insulin-like growth factor binding protein 7	Q16270			collagen, type XII, alpha 1	Q99715			pregnancy-zone protein	P20742
laminin, alpha 2	P24043			collagen, type XIV, alpha 1	Q05707			secretory leukocyte peptidase inhibitor	P03973
laminin, alpha 3	Q16787			collagen, type XV, alpha 1	P39059			serpin peptidase inhibitor, clade A (alpha-1 antiproteinase, antitrypsin), member 1	P01009
laminin, alpha 4	Q16363			collagen, type XVI, alpha 1	Q07092			serpin peptidase inhibitor, clade B (ovalbumin), member 1	P30740
laminin, alpha 5	O15230			collagen, type XVIII, alpha 1	P39060			serpin peptidase inhibitor, clade F (alpha-2 antiplasmin, pigment epithelium derived factor), member 2	P08697
laminin, beta 1	P07942			collagen, type XXI, alpha 1	Q96P44			serpin peptidase inhibitor, clade H (heat shock protein 47), member 1, (collagen binding protein 1)	P50454
laminin, beta 2 (laminin S)	P55268			collagen, type XXVIII, alpha 1	Q2UY09			TIMP metallopeptidase inhibitor 1	P01033
laminin, beta 3	Q13751							TIMP metallopeptidase inhibitor 3	P35625
laminin, gamma 1 (formerly LAMB2)	P11047							transglutaminase 2 (C polypeptide, protein-glutamine-gamma-glutamyltransferase)	P21980
laminin, gamma 2	Q13753							transglutaminase 4 (prostate)	P49221
laminin, gamma 3	Q9Y6N6
latent transforming growth factor beta binding protein 1	Q14766
latent transforming growth factor beta binding protein 2	Q14767
latent transforming growth factor beta binding protein 3	Q9NS15
matrix-remodelling associated 5	Q9NR99
microfibrillar associated protein 5	Q13361
microfibrillar-associated protein 2	P55001
microfibrillar-associated protein 4	P55083
multimerin 2	Q9H8L6
nephronectin	Q6UXI9
nidogen 1	P14543
nidogen 2 (osteonidogen)	Q14112
periostin, osteoblast specific factor	Q15063
peroxidasin homolog (Drosophila)	Q92626
similar to growth arrest-specific 6; growth arrest-specific 6	Q14393
sushi-repeat-containing protein, X-linked	P78539
sushi-repeat-containing protein, X-linked 2	O60687
tenascin C	P24821
tenascin XB; tenascin XA pseudogene	P22105
thrombospondin 1	P07996
thrombospondin 2	P35442
thrombospondin, type I, domain containing 4	Q6ZMP0
transforming growth factor, beta-induced, 68kDa	Q15582
tubulointerstitial nephritis antigen-like 1	Q9GZM7
vitronectin	P04004
von Willebrand factor	P04275

## Sheet: C. Specific and Shared Proteins
Supplementary Table 1. c. List of proteins exclusively found in normal liver, liver metastasis, or both.
Normal liver specific		Shared		Liver metastasis specific
asporin	C9JGC9	ADAMTS-like 4	Q6UY14	ADAMTS4	O75173
chemokine (C-C motif) ligand 28	D6RC73	alpha-1-microglobulin/bikunin precursor	P02760	adipocyte enhancer-binding protein 1	C9JLQ8
chemokine (C-X-C motif) ligand 12	P48061	alpha-2-macroglobulin	P01023	agrin	H0Y5U1
chemokine (C-X-C motif) ligand 13	O43927	angiopoietin-like 6	Q8NI99	annexin A2	H0YKL9
coagulation factor XIII, B polypeptide	P05160	annexin A1	P04083	cathepsin D	C9JH19
collagen, type IX, alpha 2	B1AKJ1	annexin A11	P50995	collagen, type X, alpha 1	Q03692
collagen, type V, alpha 3	P25940	annexin A4	P09525	collagen, type XI, alpha 1	C9JMN2
collagen, type VI, alpha 6	A6NMZ7	annexin A5	P08758	collagen, type XV, alpha 1	P39059
collagen, type XXVIII, alpha 1	H7BZU0	annexin A6	P08133	complement component 1, q subcomponent, A chain	P02745
cornulin	Q9UBG3	annexin A7	P20073	complement component 1, q subcomponent, B chain	D6R934
hemopexin	P02790	biglycan	P21810	C-type lectin domain family 18, member B	Q6UXF7
Inter-alpha-trypsin inhibitor heavy chain H3	E7ET33	cathepsin B	P07858	elastase, neutrophil expressed	P08246
Inter-alpha-trypsin inhibitor heavy chain H4	B7ZKJ8	cathepsin G	P08311	fibrillin 3	M0QXL8
matrix metallopeptidase 23B	B4DMZ6	chemokine (C-C motif) ligand 21	O00585	fibromodulin	Q06828
multimerin 2	Q9H8L6	coagulation factor II (thrombin)	P00734	growth arrest-specific 6	J3KP07
osteoglycin	P20774	coagulation factor IX	P00740	growth/differentiation factor 15	Q99988
p53-responsive gene 4	E7EQ48	collagen, type I, alpha 1	P02452	hemicentin 1	Q5TCP6
pregnancy-zone protein	F5GXY0	collagen, type I, alpha 2	P08123	insulin-like growth factor binding protein 7	Q16270
secretory leukocyte peptidase inhibitor	P03973	collagen, type II, alpha 1	P02458	inter-alpha (globulin) inhibitor H1	B5MCP1
Semaphorin-3B	Q13214	collagen, type III, alpha 1	P02461	laminin, alpha 2	P24043
sushi-repeat-containing protein, X-linked	P78539	collagen, type IV, alpha 1	P02462	laminin, alpha 4	E5RFD7
tenascin XB	C9J7W4	collagen, type IV, alpha 2	P08572	laminin, beta 3	Q13751
transglutaminase 4	F8WCU8	collagen, type IV, alpha 3 (Goodpasture antigen)	Q01955	laminin, gamma 2	Q13753
von Willebrand factor	I3L4K4	collagen, type IV, alpha 5	P29400	laminin, gamma 3	H7BY04
		collagen, type IV, alpha 6	Q14031	latent transforming growth factor beta binding protein 2	G3V254
		collagen, type V, alpha 1	P20908	latent transforming growth factor beta binding protein 3	E9PJR2
		collagen, type V, alpha 2	P05997	lectin, galactoside-binding, soluble, 3	G3V3R6
		collagen, type VI, alpha 1	P12109	matrix metallopeptidase 12 (macrophage elastase)	P39900
		collagen, type VI, alpha 2	P12110	matrix-remodelling associated 5	Q9NR99
		collagen, type VI, alpha 3	P12111	mucin 5B	E9PBJ0
		collagen, type VIII, alpha 1	P27658	multiple EGF-like-domains 6	H7C557
		collagen, type XII, alpha 1	Q99715	peroxidasin homolog	C9J4I9
		collagen, type XIV, alpha 1	Q05707	S100A10	P60903
		collagen, type XVI, alpha 1	Q07092	S100A4	P26447
		collagen, type XVIII, alpha 1	P39060	SerpinB1	B4DNT0
		collagen, type XXI, alpha 1	Q96P44	sushi-repeat-containing protein, X-linked 2	O60687
		complement component 1, q subcomponent, C chain	P02747	TGFB1	M0R2S0
		decorin	P07585	thrombospondin 1	A8MZG1
		dermatopontin	Q07507	thrombospondin 2	P35442
		EGF-containing fibulin-like extracellular matrix protein 1	Q12805	thrombospondin, type I, domain containing 4	Q6ZMP0
		EGF-containing fibulin-like extracellular matrix protein 2	O95967	TIMP metallopeptidase inhibitor 1	B4DJK3
		EGF-like-domain, multiple 7	Q9UHF1
		elastin	P15502
		elastin microfibril interfacer 1	Q9Y6C2
		elastin microfibril interfacer 2	Q9BXX0
		extracellular matrix protein 1	Q16610
		fibrillin 1	P35555
		fibrillin 2	P35556
		fibrinogen alpha chain	P02671
		fibrinogen beta chain	P02675
		fibrinogen gamma chain	P02679
		fibronectin 1	P02751
		fibulin 1	P23142
		fibulin 2	P98095
		fibulin 5	Q9UBX5
		heparan sulfate proteoglycan 2	P98160
		histidine-rich glycoprotein	P04196
		HtrA serine peptidase 1	Q92743
		inhibin, beta E	P58166
		inter-alpha (globulin) inhibitor H2	P19823
		laminin, alpha 3	Q16787
		laminin, alpha 5	O15230
		laminin, beta 1	P07942
		laminin, beta 2 (laminin S)	P55268
		laminin, gamma 1 (formerly LAMB2)	P11047
		latent transforming growth factor beta binding protein 1	Q14766
		lectin, galactoside-binding, soluble, 4	P56470
		lumican	P51884
		microfibrillar associated protein 5	Q13361
		microfibrillar-associated protein 2	P55001
		microfibrillar-associated protein 4	P55083
		mucin 2, oligomeric mucus/gel-forming	Q02817
		nephronectin	Q6UXI9
		nidogen 1	P14543
		nidogen 2 (osteonidogen)	Q14112
		periostin, osteoblast specific factor	Q15063
		plasminogen	P00747
		proline/arginine-rich end leucine-rich repeat protein	P51888
		proteoglycan 2, bone marrow (natural killer cell activator, eosinophil granule major basic protein)	P13727
		proteoglycan 3	Q9Y2Y8
		S100 calcium binding protein A11; S100 calcium binding protein A11 pseudogene	P31949
		S100 calcium binding protein A8	P05109
		S100 calcium binding protein A9	P06702
		serpin peptidase inhibitor, clade A (alpha-1 antiproteinase, antitrypsin), member 1	P01009
		serpin peptidase inhibitor, clade F (alpha-2 antiplasmin, pigment epithelium derived factor), member 2	P08697
		serpin peptidase inhibitor, clade H (heat shock protein 47), member 1, (collagen binding protein 1)	P50454
		tenascin C	P24821
		TIMP metallopeptidase inhibitor 3	P35625
		transforming growth factor, beta-induced, 68kDa	Q15582
		transglutaminase 2 (C polypeptide, protein-glutamine-gamma-glutamyltransferase)	P21980
		tubulointerstitial nephritis antigen-like 1	Q9GZM7
		versican	P13611
		vitronectin	P04004

## Sheet: D. Other-GO Enrichment Analysis
Supplementary Table 1. d. Panther enrichment analysis of proteins not categorized as ECM.
Term	Background frequency	Sample frequency	Expected	Overrepresented (+) or underrepresented (-)?	P-value
extracellular vesicle (GO:1903561)	2665	101	21.76	+	1.551e-42
extracellular vesicular exosome (GO:0070062)	2665	101	21.76	+	1.551e-42
extracellular organelle (GO:0043230)	2666	101	21.76	+	1.605e-42
extracellular membrane-bounded organelle (GO:0065010)	2666	101	21.76	+	1.605e-42
membrane-bounded vesicle (GO:0031988)	3372	107	27.53	+	8.961e-39
vesicle (GO:0031982)	3474	108	28.36	+	1.829e-38
extracellular region part (GO:0044421)	3586	104	29.27	+	1.16e-33
extracellular region (GO:0005576)	4285	106	34.98	+	2.121e-28
cytoplasm (GO:0005737)	9866	148	80.54	+	1.835e-22
cytoplasmic part (GO:0044444)	7349	127	59.99	+	1.498e-21
cytosol (GO:0005829)	2823	74	23.05	+	2.759e-18
membrane-bounded organelle (GO:0043227)	11298	152	92.23	+	3.569e-18
organelle (GO:0043226)	12157	154	99.25	+	1.188e-15
intracellular part (GO:0044424)	12739	157	104	+	3.145e-15
intracellular (GO:0005622)	12885	157	105.2	+	1.347e-14
cellular_component (GO:0005575)	17011	174	138.9	+	1.963e-11
cell (GO:0005623)	15016	162	122.6	+	1.51e-09
cell part (GO:0044464)	15016	162	122.6	+	1.51e-09
actin cytoskeleton (GO:0015629)	424	19	3.461	+	3.063e-06
mitochondrion (GO:0005739)	1588	37	12.96	+	6.925e-06
intrinsic component of membrane (GO:0031224)	5323	15	43.46	-	3.613e-05
organelle part (GO:0044422)	7624	98	62.24	+	3.774e-05
integral component of membrane (GO:0016021)	5204	15	42.48	-	8.409e-05
intracellular organelle part (GO:0044446)	7425	95	60.62	+	0.0001057
intracellular organelle (GO:0043229)	11128	125	90.84	+	0.0001667
mitochondrial matrix (GO:0005759)	340	15	2.776	+	0.0001878
blood microparticle (GO:0072562)	115	9	0.9388	+	0.0006261
cell-substrate junction (GO:0030055)	388	15	3.167	+	0.000971
COPII vesicle coat (GO:0030127)	9	4	0.07347	+	0.001216
adherens junction (GO:0005912)	450	16	3.674	+	0.001225
intracellular membrane-bounded organelle (GO:0043231)	10140	114	82.78	+	0.002052
anchoring junction (GO:0070161)	469	16	3.829	+	0.002076
melanosome (GO:0042470)	100	8	0.8164	+	0.002292
pigment granule (GO:0048770)	100	8	0.8164	+	0.002292
cytoskeleton (GO:0005856)	1869	35	15.26	+	0.003346
focal adhesion (GO:0005925)	380	14	3.102	+	0.003936
cell-substrate adherens junction (GO:0005924)	385	14	3.143	+	0.004563
microbody (GO:0042579)	127	8	1.037	+	0.01288
peroxisome (GO:0005777)	127	8	1.037	+	0.01288
cytoplasmic vesicle (GO:0031410)	1099	24	8.972	+	0.01319
cytoskeletal part (GO:0044430)	1343	27	10.96	+	0.01569
cell leading edge (GO:0031252)	319	12	2.604	+	0.01623
ER to Golgi transport vesicle membrane (GO:0012507)	42	5	0.3429	+	0.03104
cytoplasmic membrane-bounded vesicle (GO:0016023)	1014	22	8.278	+	0.03463
vesicle coat (GO:0030120)	44	5	0.3592	+	0.03865
ER to Golgi transport vesicle (GO:0030134)	52	5	0.4245	+	0.08455
transport vesicle membrane (GO:0030658)	85	6	0.6939	+	0.08815
macromolecular complex (GO:0032991)	4582	59	37.41	+	0.1252
stress fiber (GO:0001725)	57	5	0.4653	+	0.1295
actin filament bundle (GO:0032432)	59	5	0.4817	+	0.1519
intracellular non-membrane-bounded organelle (GO:0043232)	3508	48	28.64	+	0.1729
non-membrane-bounded organelle (GO:0043228)	3508	48	28.64	+	0.1729
myosin complex (GO:0016459)	63	5	0.5143	+	0.2054
membrane-enclosed lumen (GO:0031974)	3957	52	32.3	+	0.2328
actomyosin (GO:0042641)	67	5	0.547	+	0.2722
organelle lumen (GO:0043233)	3901	51	31.85	+	0.3124
haptoglobin-hemoglobin complex (GO:0031838)	3	2	0.02449	+	0.3219
myosin II filament (GO:0097513)	3	2	0.02449	+	0.3219
cell junction (GO:0030054)	1104	21	9.013	+	0.3225
mitochondrial part (GO:0044429)	869	18	7.094	+	0.33
protein complex (GO:0043234)	3930	51	32.08	+	0.3744
cytoplasmic vesicle part (GO:0044433)	520	13	4.245	+	0.4234
coated vesicle membrane (GO:0030662)	119	6	0.9715	+	0.5288
membrane coat (GO:0030117)	78	5	0.6368	+	0.5416
coated membrane (GO:0048475)	78	5	0.6368	+	0.5416
peroxisomal part (GO:0044439)	79	5	0.6449	+	0.5735
microbody part (GO:0044438)	79	5	0.6449	+	0.5735
myosin filament (GO:0032982)	21	3	0.1714	+	0.7986
CHOP-C/EBP complex (GO:0036488)	1	0	0.008164	-	1
dendritic tree (GO:0097447)	1	0	0.008164	-	1
gamma-catenin-TCF7L2 complex (GO:0071665)	1	0	0.008164	-	1
intracellular cyclic nucleotide activated cation channel complex (GO:0017071)	1	0	0.008164	-	1
mitochondrial chromosome (GO:0000262)	1	0	0.008164	-	1
ectoplasm (GO:0043265)	1	0	0.008164	-	1
keratohyalin granule (GO:0036457)	1	0	0.008164	-	1
cytoplasmic viral factory (GO:0039714)	1	0	0.008164	-	1
viral factory (GO:0039713)	1	0	0.008164	-	1
Lsd1/2 complex (GO:0033193)	1	0	0.008164	-	1
subapical complex (GO:0035003)	1	0	0.008164	-	1
laminin-8 complex (GO:0043257)	1	0	0.008164	-	1
commitment complex (GO:0000243)	1	0	0.008164	-	1
cortical granule (GO:0060473)	1	0	0.008164	-	1
ERCC4-ERCC1 complex (GO:0070522)	1	0	0.008164	-	1
ARC complex (GO:0033167)	1	0	0.008164	-	1
rod spherule (GO:0044317)	1	0	0.008164	-	1
interphotoreceptor matrix (GO:0033165)	1	0	0.008164	-	1
cone cell pedicle (GO:0044316)	1	0	0.008164	-	1
vacuolar proton-transporting V-type ATPase, V1 domain (GO:0000221)	1	0	0.008164	-	1
NOS2-CD74 complex (GO:0035693)	1	0	0.008164	-	1
TERT-RMRP complex (GO:1990572)	1	0	0.008164	-	1
dentate gyrus mossy fiber (GO:0044302)	1	0	0.008164	-	1
climbing fiber (GO:0044301)	1	0	0.008164	-	1
RNA polymerase I core factor complex (GO:0070860)	1	0	0.008164	-	1
6-phosphofructo-2-kinase/fructose-2,6-biphosphatase complex (GO:0043540)	1	1	0.008164	+	1
katanin complex (GO:0008352)	1	0	0.008164	-	1
prominosome (GO:0071914)	1	0	0.008164	-	1
paraferritin complex (GO:0070826)	1	0	0.008164	-	1
ACF complex (GO:0016590)	1	0	0.008164	-	1
activin A complex (GO:0043509)	1	0	0.008164	-	1
DNA replication preinitiation complex (GO:0031261)	1	0	0.008164	-	1
pseudopodium membrane (GO:0031260)	1	0	0.008164	-	1
uropod membrane (GO:0031259)	1	0	0.008164	-	1
cell trailing edge membrane (GO:0031257)	1	0	0.008164	-	1
chromosome, centromeric core domain (GO:0034506)	1	0	0.008164	-	1
external side of cell outer membrane (GO:0031240)	1	0	0.008164	-	1
intrinsic component of cell outer membrane (GO:0031230)	1	0	0.008164	-	1
centrosomal corona (GO:0031592)	1	0	0.008164	-	1
mitochondrial inner membrane peptidase complex (GO:0042720)	1	0	0.008164	-	1
transverse filament (GO:0000802)	1	0	0.008164	-	1
actin cortical patch (GO:0030479)	1	0	0.008164	-	1
caveolar macromolecular signaling complex (GO:0002095)	1	0	0.008164	-	1
interleukin-18 receptor complex (GO:0045092)	1	1	0.008164	+	1
Bcl3-Bcl10 complex (GO:0032996)	1	0	0.008164	-	1
U6atac snRNP (GO:0005691)	1	0	0.008164	-	1
U4atac snRNP (GO:0005690)	1	0	0.008164	-	1
growth hormone receptor complex (GO:0070195)	1	0	0.008164	-	1
transcription factor TFIIE complex (GO:0005673)	1	0	0.008164	-	1
DRM complex (GO:0070176)	1	0	0.008164	-	1
RNA polymerase transcription factor SL1 complex (GO:0005668)	1	0	0.008164	-	1
nuclear pre-replicative complex (GO:0005656)	1	0	0.008164	-	1
glomerular endothelium fenestra (GO:0036053)	1	0	0.008164	-	1
snRNA-activating protein complex (GO:0019185)	1	0	0.008164	-	1
phagocytic vesicle lumen (GO:0097013)	1	0	0.008164	-	1
TCR signalosome (GO:0036398)	1	0	0.008164	-	1
protein C inhibitor-plasma kallikrein complex (GO:0036030)	1	0	0.008164	-	1
integral component of external side of plasma membrane (GO:0071575)	1	0	0.008164	-	1
protein C inhibitor-KLK3 complex (GO:0036029)	1	0	0.008164	-	1
protein C inhibitor-thrombin complex (GO:0036028)	1	0	0.008164	-	1
protein C inhibitor-PLAU complex (GO:0036027)	1	0	0.008164	-	1
protein C inhibitor-PLAT complex (GO:0036026)	1	0	0.008164	-	1
protein C inhibitor-TMPRSS11E complex (GO:0036025)	1	0	0.008164	-	1
pre-replicative complex (GO:0036387)	1	0	0.008164	-	1
protein C inhibitor-TMPRSS7 complex (GO:0036024)	1	0	0.008164	-	1
other organism membrane (GO:0044279)	1	0	0.008164	-	1
nucleus-vacuole junction (GO:0071561)	1	0	0.008164	-	1
plasma membrane respiratory chain (GO:0070470)	1	0	0.008164	-	1
serine-pyruvate aminotransferase complex (GO:0005969)	1	0	0.008164	-	1
collagen type XIII trimer (GO:0005600)	1	0	0.008164	-	1
glycine cleavage complex (GO:0005960)	1	0	0.008164	-	1
protein kinase CK2 complex (GO:0005956)	1	0	0.008164	-	1
calcium- and calmodulin-dependent protein kinase complex (GO:0005954)	1	0	0.008164	-	1
integrin alphaIIb-beta3 complex (GO:0070442)	1	0	0.008164	-	1
AP-5 adaptor complex (GO:0044599)	1	0	0.008164	-	1
host cell presynaptic membrane (GO:0044231)	1	0	0.008164	-	1
host cell synapse (GO:0044221)	1	0	0.008164	-	1
host cell perinuclear region of cytoplasm (GO:0044220)	1	0	0.008164	-	1
messenger ribonucleoprotein complex (GO:1990124)	1	0	0.008164	-	1
transcription factor TFIIIB complex (GO:0000126)	1	0	0.008164	-	1
DNA ligase III-XRCC1 complex (GO:0070421)	1	0	0.008164	-	1
other organism cell membrane (GO:0044218)	1	0	0.008164	-	1
spanning component of plasma membrane (GO:0044214)	1	0	0.008164	-	1
spot adherens junction (GO:0005914)	1	0	0.008164	-	1
PAS complex (GO:0070772)	1	0	0.008164	-	1
integral component of omegasome membrane (GO:0097631)	1	0	0.008164	-	1
intrinsic component of omegasome membrane (GO:0097630)	1	0	0.008164	-	1
host cell nucleus (GO:0042025)	1	0	0.008164	-	1
interleukin-12 receptor complex (GO:0042022)	1	0	0.008164	-	1
specific granule membrane (GO:0035579)	1	0	0.008164	-	1
DNA polymerase III complex (GO:0009360)	1	0	0.008164	-	1
L-type voltage-gated calcium channel complex (GO:1990454)	1	0	0.008164	-	1
gamma-tubulin small complex (GO:0008275)	1	0	0.008164	-	1
radial spoke (GO:0001534)	1	0	0.008164	-	1
spanning component of membrane (GO:0089717)	1	0	0.008164	-	1
citrate lyase complex (GO:0009346)	1	0	0.008164	-	1
chromaffin granule lumen (GO:0034466)	1	0	0.008164	-	1
nuclear condensin complex (GO:0000799)	1	0	0.008164	-	1
condensin core heterodimer (GO:0000797)	1	0	0.008164	-	1
symmetric synapse (GO:0032280)	1	0	0.008164	-	1
ryanodine receptor complex (GO:1990425)	1	0	0.008164	-	1
cytoplasmic chromatin (GO:0000789)	1	0	0.008164	-	1
Tle3-Aes complex (GO:0070722)	1	0	0.008164	-	1
tumor necrosis factor receptor superfamily complex (GO:0002947)	1	0	0.008164	-	1
outer mucus layer (GO:0070703)	1	0	0.008164	-	1
inner mucus layer (GO:0070702)	1	0	0.008164	-	1
mucus layer (GO:0070701)	1	0	0.008164	-	1
autophagic vacuole lumen (GO:0034423)	1	0	0.008164	-	1
alphav-beta3 integrin-IGF-1-IGF1R complex (GO:0035867)	1	0	0.008164	-	1
lipid tube (GO:0060987)	1	0	0.008164	-	1
cytosolic aryl hydrocarbon receptor complex (GO:0034752)	1	0	0.008164	-	1
actomyosin, actin portion (GO:0042643)	1	0	0.008164	-	1
myosin VII complex (GO:0031477)	1	0	0.008164	-	1
host cell membrane (GO:0033644)	1	0	0.008164	-	1
septin complex (GO:0031105)	1	0	0.008164	-	1
egg coat (GO:0035805)	1	0	0.008164	-	1
short-chain collagen trimer (GO:0005598)	1	0	0.008164	-	1
collagen type XVI trimer (GO:0005597)	1	0	0.008164	-	1
collagen type XIV trimer (GO:0005596)	1	0	0.008164	-	1
collagen type XII trimer (GO:0005595)	1	0	0.008164	-	1
collagen type VIII trimer (GO:0005591)	1	0	0.008164	-	1
collagen type VII trimer (GO:0005590)	1	0	0.008164	-	1
collagen type III trimer (GO:0005586)	1	0	0.008164	-	1
collagen type II trimer (GO:0005585)	1	0	0.008164	-	1
collagen type XV trimer (GO:0005582)	1	0	0.008164	-	1
box H/ACA snoRNP complex (GO:0031429)	1	0	0.008164	-	1
Noc1p-Noc2p complex (GO:0030690)	1	0	0.008164	-	1
NF-kappaB complex (GO:0071159)	1	0	0.008164	-	1
mitochondrial ribonuclease P complex (GO:0030678)	1	0	0.008164	-	1
SMAD3-SMAD4 protein complex (GO:0071146)	1	0	0.008164	-	1
alpha9-beta1 integrin-ADAM8 complex (GO:0071133)	1	0	0.008164	-	1
interleukin-13 receptor complex (GO:0005898)	1	0	0.008164	-	1
interleukin-5 receptor complex (GO:0005895)	1	0	0.008164	-	1
plasma membrane respiratory chain complex I (GO:0045272)	1	0	0.008164	-	1
transcription export complex 2 (GO:0070390)	1	0	0.008164	-	1
proton-transporting ATP synthase, catalytic core (GO:0045267)	1	0	0.008164	-	1
other organism presynaptic membrane (GO:0072556)	1	0	0.008164	-	1
primosome complex (GO:1990077)	1	0	0.008164	-	1
TRAPPIII protein complex (GO:1990072)	1	0	0.008164	-	1
TRAPPII protein complex (GO:1990071)	1	0	0.008164	-	1
sperm cytoplasmic droplet (GO:0097598)	1	0	0.008164	-	1
sperm end piece (GO:0097229)	1	0	0.008164	-	1
sperm mitochondrial sheath (GO:0097226)	1	0	0.008164	-	1
viral integration complex (GO:0019035)	1	0	0.008164	-	1
sperm connecting piece (GO:0097224)	1	0	0.008164	-	1
nascent polypeptide-associated complex (GO:0005854)	1	0	0.008164	-	1
viral capsid (GO:0019028)	1	0	0.008164	-	1
collagen type VII anchoring fibril (GO:0098652)	1	0	0.008164	-	1
host cell viral assembly compartment (GO:0072517)	1	0	0.008164	-	1
collagen anchoring fibril (GO:0098648)	1	0	0.008164	-	1
collagen sheet (GO:0098646)	1	0	0.008164	-	1
parallel fiber (GO:1990032)	1	0	0.008164	-	1
pinceau fiber (GO:1990031)	1	0	0.008164	-	1
terminal cisterna lumen (GO:0014804)	1	0	0.008164	-	1
isoamylase complex (GO:0043033)	1	0	0.008164	-	1
integral component of cell outer membrane (GO:0045203)	1	0	0.008164	-	1
macropinocytic cup (GO:0070685)	1	0	0.008164	-	1
transmembrane collagen trimer (GO:0030936)	1	0	0.008164	-	1
sheet-forming collagen trimer (GO:0030935)	1	0	0.008164	-	1
glucosidase II complex (GO:0017177)	1	1	0.008164	+	1
hexameric IgM immunoglobulin complex (GO:0071757)	1	0	0.008164	-	1
pentameric IgM immunoglobulin complex (GO:0071756)	1	0	0.008164	-	1
IgM immunoglobulin complex, circulating (GO:0071754)	1	0	0.008164	-	1
IgM immunoglobulin complex (GO:0071753)	1	0	0.008164	-	1
granular vesicle (GO:1990005)	1	0	0.008164	-	1
sumoylated E2 ligase complex (GO:1990356)	1	0	0.008164	-	1
eukaryotic 80S initiation complex (GO:0033291)	1	0	0.008164	-	1
chloroplast part (GO:0044434)	1	0	0.008164	-	1
DNA polymerase processivity factor complex (GO:0044796)	1	0	0.008164	-	1
chylomicron remnant (GO:0034360)	1	0	0.008164	-	1
translation initiation complex (GO:0070992)	1	0	0.008164	-	1
telomerase catalytic core complex (GO:0000333)	1	0	0.008164	-	1
mature chylomicron (GO:0034359)	1	0	0.008164	-	1
TFIIK complex (GO:0070985)	1	0	0.008164	-	1
endocytic patch (GO:0061645)	1	0	0.008164	-	1
CORVET complex (GO:0033263)	1	0	0.008164	-	1
presequence translocase-associated import motor (GO:0001405)	1	0	0.008164	-	1
mitochondrial sorting and assembly machinery complex (GO:0001401)	1	0	0.008164	-	1
Grb2-Sos complex (GO:0070618)	1	0	0.008164	-	1
rhabdomere (GO:0016028)	1	0	0.008164	-	1
thylakoid (GO:0009579)	1	0	0.008164	-	1
septin cytoskeleton (GO:0032156)	1	0	0.008164	-	1
sublamina densa (GO:0061618)	1	0	0.008164	-	1
BRCA2-MAGE-D1 complex (GO:0033593)	1	0	0.008164	-	1
4-aminobutyrate transaminase complex (GO:0032144)	1	1	0.008164	+	1
integrin alpha6-beta4 complex (GO:0034676)	1	0	0.008164	-	1
NLS-dependent protein nuclear import complex (GO:0042564)	1	0	0.008164	-	1
dense core granule membrane (GO:0032127)	1	0	0.008164	-	1
Ctf18 RFC-like complex (GO:0031390)	1	0	0.008164	-	1
PCNA complex (GO:0043626)	1	0	0.008164	-	1
cytoplasmic side of mitochondrial outer membrane (GO:0032473)	1	0	0.008164	-	1
activin complex (GO:0048180)	1	0	0.008164	-	1
interphase microtubule organizing center (GO:0031021)	1	0	0.008164	-	1
nuclear RNA-directed RNA polymerase complex (GO:0031380)	1	0	0.008164	-	1
chloroplast (GO:0009507)	1	0	0.008164	-	1
mitochondrial endopeptidase Clp complex (GO:0009841)	1	0	0.008164	-	1
extrinsic component of mitochondrial outer membrane (GO:0031315)	1	0	0.008164	-	1
integral component of nuclear outer membrane (GO:0031309)	1	0	0.008164	-	1
intrinsic component of nuclear outer membrane (GO:0031308)	1	0	0.008164	-	1
intrinsic component of endosome membrane (GO:0031302)	1	0	0.008164	-	1
protein C inhibitor-coagulation factor XI complex (GO:0097183)	1	0	0.008164	-	1
protein C inhibitor-coagulation factor Xa complex (GO:0097182)	1	0	0.008164	-	1
G-protein coupled receptor homodimeric complex (GO:0038038)	1	0	0.008164	-	1
protein C inhibitor-coagulation factor V complex (GO:0097181)	1	0	0.008164	-	1
serine protease inhibitor complex (GO:0097180)	1	0	0.008164	-	1
protease inhibitor complex (GO:0097179)	1	0	0.008164	-	1
nuclear stress granule (GO:0097165)	1	0	0.008164	-	1
kinesin I complex (GO:0016938)	1	0	0.008164	-	1
catalytic step 1 spliceosome (GO:0071012)	1	0	0.008164	-	1
prespliceosome (GO:0071010)	1	0	0.008164	-	1
presynaptic active zone membrane (GO:0048787)	1	0	0.008164	-	1
perivitelline space (GO:0098595)	1	0	0.008164	-	1
mucin granule (GO:0098594)	1	0	0.008164	-	1
myosin I complex (GO:0045160)	1	0	0.008164	-	1
BAX complex (GO:0097144)	1	0	0.008164	-	1
BIM-BCL-2 complex (GO:0097141)	1	0	0.008164	-	1
BIM-BCL-xl complex (GO:0097140)	1	0	0.008164	-	1
U2-type catalytic step 1 spliceosome (GO:0071006)	1	0	0.008164	-	1
U2-type prespliceosome (GO:0071004)	1	0	0.008164	-	1
U4atac/U6atac snRNP (GO:0071002)	1	0	0.008164	-	1
RES complex (GO:0070274)	1	0	0.008164	-	1
plastid thylakoid (GO:0031976)	1	0	0.008164	-	1
granulocyte macrophage colony-stimulating factor receptor complex (GO:0030526)	1	0	0.008164	-	1
multivesicular body, internal vesicle (GO:0097487)	1	0	0.008164	-	1
mitochondrial permeability transition pore complex (GO:0005757)	1	0	0.008164	-	1
mitochondrial proton-transporting ATP synthase, catalytic core (GO:0005754)	1	0	0.008164	-	1
nucleolar chromatin (GO:0030874)	1	0	0.008164	-	1
inward rectifier potassium channel complex (GO:1902937)	1	0	0.008164	-	1
outer dynein arm (GO:0036157)	1	0	0.008164	-	1
ribbon synapse (GO:0097470)	1	0	0.008164	-	1
interchromatin granule (GO:0035061)	1	0	0.008164	-	1
perinucleolar chromocenter (GO:0010370)	1	0	0.008164	-	1
cytoplasmic side of endoplasmic reticulum membrane (GO:0098554)	1	1	0.008164	+	1
nucleolus organizer region (GO:0005731)	1	0	0.008164	-	1
meprin A complex (GO:0017090)	1	0	0.008164	-	1
C zone (GO:0014705)	1	0	0.008164	-	1
Schwann cell microvillus (GO:0097454)	1	0	0.008164	-	1
glial limiting end-foot (GO:0097451)	1	0	0.008164	-	1
fatty acid beta-oxidation multienzyme complex (GO:0036125)	2	0	0.01633	-	1
chiasma (GO:0005712)	2	0	0.01633	-	1
hyaluranon cable (GO:0036117)	2	0	0.01633	-	1
dense body (GO:0097433)	2	0	0.01633	-	1
UBC13-UEV1A complex (GO:0035370)	2	0	0.01633	-	1
PCNA-p21 complex (GO:0070557)	2	0	0.01633	-	1
synaptobrevin 2-SNAP-25-syntaxin-3-complexin complex (GO:0070554)	2	0	0.01633	-	1
guanylate cyclase complex, soluble (GO:0008074)	2	0	0.01633	-	1
phosphatidylinositol 3-kinase complex, class III, type II (GO:0034272)	2	0	0.01633	-	1
phosphatidylinositol 3-kinase complex, class III, type I (GO:0034271)	2	0	0.01633	-	1
Toll-like receptor 2-Toll-like receptor 6 protein complex (GO:0035355)	2	0	0.01633	-	1
Toll-like receptor 1-Toll-like receptor 2 protein complex (GO:0035354)	2	0	0.01633	-	1
dendritic spine neck (GO:0044326)	2	0	0.01633	-	1
cytoplasmic chromosome (GO:0000229)	2	0	0.01633	-	1
intracellular ferritin complex (GO:0008043)	2	0	0.01633	-	1
SPOTS complex (GO:0035339)	2	0	0.01633	-	1
macrophage migration inhibitory factor receptor complex (GO:0035692)	2	0	0.01633	-	1
fibrillar center (GO:0001650)	2	0	0.01633	-	1
Ku70:Ku80 complex (GO:0043564)	2	0	0.01633	-	1
DSIF complex (GO:0032044)	2	0	0.01633	-	1
UDP-N-acetylglucosamine transferase complex (GO:0043541)	2	0	0.01633	-	1
cleavage body (GO:0071920)	2	0	0.01633	-	1
tertiary granule membrane (GO:0070821)	2	0	0.01633	-	1
DBIRD complex (GO:0044609)	2	0	0.01633	-	1
interleukin-12 complex (GO:0043514)	2	0	0.01633	-	1
inhibin A complex (GO:0043512)	2	0	0.01633	-	1
inhibin complex (GO:0043511)	2	0	0.01633	-	1
PAN complex (GO:0031251)	2	0	0.01633	-	1
nuclear proteasome complex (GO:0031595)	2	0	0.01633	-	1
angiogenin-PRI complex (GO:0032311)	2	0	0.01633	-	1
GMP reductase complex (GO:1902560)	2	0	0.01633	-	1
ESCRT II complex (GO:0000814)	2	0	0.01633	-	1
MutSbeta complex (GO:0032302)	2	0	0.01633	-	1
MutSalpha complex (GO:0032301)	2	0	0.01633	-	1
RSF complex (GO:0031213)	2	0	0.01633	-	1
Y chromosome (GO:0000806)	2	0	0.01633	-	1
CHRAC (GO:0008623)	2	0	0.01633	-	1
mitochondrial fatty acid beta-oxidation multienzyme complex (GO:0016507)	2	0	0.01633	-	1
glycocalyx (GO:0030112)	2	0	0.01633	-	1
type III intermediate filament (GO:0045098)	2	0	0.01633	-	1
succinate-CoA ligase complex (GO:0042709)	2	0	0.01633	-	1
Fc-epsilon receptor I complex (GO:0032998)	2	0	0.01633	-	1
Fc receptor complex (GO:0032997)	2	0	0.01633	-	1
CNTFR-CLCF1 complex (GO:0097059)	2	0	0.01633	-	1
TRAF2-GSTP1 complex (GO:0097057)	2	0	0.01633	-	1
Myb complex (GO:0031523)	2	0	0.01633	-	1
transcription factor TFIIF complex (GO:0005674)	2	0	0.01633	-	1
symbiont-containing vacuole membrane (GO:0020005)	2	0	0.01633	-	1
symbiont-containing vacuole (GO:0020003)	2	0	0.01633	-	1
tRNA (m1A) methyltransferase complex (GO:0031515)	2	0	0.01633	-	1
SUMO activating enzyme complex (GO:0031510)	2	0	0.01633	-	1
annulate lamellae (GO:0005642)	2	0	0.01633	-	1
Nem1-Spo7 phosphatase complex (GO:0071595)	2	0	0.01633	-	1
mitochondrial degradosome (GO:0045025)	2	0	0.01633	-	1
MCM8-MCM9 complex (GO:0097362)	2	0	0.01633	-	1
cell wall (GO:0005618)	2	0	0.01633	-	1
neurofilament cytoskeleton (GO:0060053)	2	0	0.01633	-	1
ribonuclease MRP complex (GO:0000172)	2	0	0.01633	-	1
laminin-3 complex (GO:0005608)	2	0	0.01633	-	1
laminin-2 complex (GO:0005607)	2	0	0.01633	-	1
protein farnesyltransferase complex (GO:0005965)	2	0	0.01633	-	1
complement component C1 complex (GO:0005602)	2	0	0.01633	-	1
CAAX-protein geranylgeranyltransferase complex (GO:0005953)	2	0	0.01633	-	1
phagolysosome membrane (GO:0061474)	2	0	0.01633	-	1
6-phosphofructokinase complex (GO:0005945)	2	1	0.01633	+	1
phosphatidylinositol 3-kinase complex, class IB (GO:0005944)	2	0	0.01633	-	1
phosphatidylinositol 3-kinase complex, class IA (GO:0005943)	2	0	0.01633	-	1
elongin complex (GO:0070449)	2	0	0.01633	-	1
Grb2-EGFR complex (GO:0070436)	2	0	0.01633	-	1
Shc-EGFR complex (GO:0070435)	2	0	0.01633	-	1
Rad51C-XRCC3 complex (GO:0033065)	2	0	0.01633	-	1
extrinsic component of autophagic vacuole membrane (GO:0097635)	2	0	0.01633	-	1
nucleotide-excision repair factor 1 complex (GO:0000110)	2	0	0.01633	-	1
extrinsic component of pre-autophagosomal structure membrane (GO:0097632)	2	0	0.01633	-	1
oncostatin-M receptor complex (GO:0005900)	2	0	0.01633	-	1
photoreceptor inner segment membrane (GO:0060342)	2	0	0.01633	-	1
cohesin core heterodimer (GO:0008280)	2	0	0.01633	-	1
azurophil granule lumen (GO:0035578)	2	0	0.01633	-	1
endopeptidase Clp complex (GO:0009368)	2	0	0.01633	-	1
interleukin-23 complex (GO:0070743)	2	0	0.01633	-	1
DUBm complex (GO:0071819)	2	0	0.01633	-	1
Mpp10 complex (GO:0034457)	2	0	0.01633	-	1
UTP-C complex (GO:0034456)	2	0	0.01633	-	1
DNA topoisomerase complex (ATP-hydrolyzing) (GO:0009330)	2	0	0.01633	-	1
cyclin K-CDK13 complex (GO:0002945)	2	0	0.01633	-	1
cyclin K-CDK12 complex (GO:0002944)	2	0	0.01633	-	1
PR-DUB complex (GO:0035517)	2	0	0.01633	-	1
new growing cell tip (GO:0035841)	2	0	0.01633	-	1
nuclear aryl hydrocarbon receptor complex (GO:0034753)	2	0	0.01633	-	1
aryl hydrocarbon receptor complex (GO:0034751)	2	0	0.01633	-	1
Scrib-APC-beta-catenin complex (GO:0034750)	2	0	0.01633	-	1
proteasome regulatory particle, lid subcomplex (GO:0008541)	2	0	0.01633	-	1
host intracellular membrane-bounded organelle (GO:0033648)	2	0	0.01633	-	1
host intracellular organelle (GO:0033647)	2	0	0.01633	-	1
methionine adenosyltransferase complex (GO:0048269)	2	0	0.01633	-	1
CURI complex (GO:0032545)	2	0	0.01633	-	1
cortical endoplasmic reticulum (GO:0032541)	2	0	0.01633	-	1
collagen type XI trimer (GO:0005592)	2	0	0.01633	-	1
BRCA1-BARD1 complex (GO:0031436)	2	0	0.01633	-	1
collagen type I trimer (GO:0005584)	2	0	0.01633	-	1
RNA polymerase II transcription repressor complex (GO:0090571)	2	0	0.01633	-	1
Noc4p-Nop14p complex (GO:0030692)	2	0	0.01633	-	1
NatB complex (GO:0031416)	2	0	0.01633	-	1
SMAD2-SMAD3 protein complex (GO:0071144)	2	0	0.01633	-	1
box H/ACA RNP complex (GO:0072588)	2	0	0.01633	-	1
CERF complex (GO:0090537)	2	0	0.01633	-	1
calcium ion-transporting ATPase complex (GO:0090534)	2	0	0.01633	-	1
hydrogen:potassium-exchanging ATPase complex (GO:0005889)	2	0	0.01633	-	1
endothelial microparticle (GO:0072563)	2	0	0.01633	-	1
plus-end kinesin complex (GO:0005873)	2	0	0.01633	-	1
DNA ligase IV complex (GO:0032807)	2	0	0.01633	-	1
alveolar lamellar body membrane (GO:0097233)	2	0	0.01633	-	1
lamellar body membrane (GO:0097232)	2	0	0.01633	-	1
cortical microtubule cytoskeleton (GO:0030981)	2	0	0.01633	-	1
beta-catenin-TCF7L2 complex (GO:0070369)	2	0	0.01633	-	1
succinate-CoA ligase complex (GDP-forming) (GO:0045244)	2	0	0.01633	-	1
sperm annulus (GO:0097227)	2	0	0.01633	-	1
interleukin-23 receptor complex (GO:0072536)	2	0	0.01633	-	1
perineuronal net (GO:0072534)	2	0	0.01633	-	1
glutamyl-tRNA(Gln) amidotransferase complex (GO:0030956)	2	0	0.01633	-	1
RIC1-RGP1 guanyl-nucleotide exchange factor complex (GO:0034066)	2	0	0.01633	-	1
Lewy body core (GO:1990037)	2	0	0.01633	-	1
molybdopterin synthase complex (GO:0019008)	2	0	0.01633	-	1
longitudinal sarcoplasmic reticulum (GO:0014801)	2	0	0.01633	-	1
ciliary inversin compartment (GO:0097543)	2	0	0.01633	-	1
axonemal basal plate (GO:0097541)	2	0	0.01633	-	1
secretory dimeric IgA immunoglobulin complex (GO:0071752)	2	0	0.01633	-	1
secretory IgA immunoglobulin complex (GO:0071751)	2	0	0.01633	-	1
dimeric IgA immunoglobulin complex (GO:0071750)	2	0	0.01633	-	1
polymeric IgA immunoglobulin complex (GO:0071749)	2	0	0.01633	-	1
monomeric IgA immunoglobulin complex (GO:0071748)	2	0	0.01633	-	1
IgA immunoglobulin complex, circulating (GO:0071746)	2	0	0.01633	-	1
IgA immunoglobulin complex (GO:0071745)	2	0	0.01633	-	1
FACT complex (GO:0035101)	2	0	0.01633	-	1
plastid part (GO:0044435)	2	0	0.01633	-	1
BLOC-3 complex (GO:0031085)	2	0	0.01633	-	1
Bcl3/NF-kappaB2 complex (GO:0033257)	2	0	0.01633	-	1
glutamate-cysteine ligase complex (GO:0017109)	2	0	0.01633	-	1
nucleocytoplasmic shuttling complex (GO:0031074)	2	0	0.01633	-	1
cytoplasmic cyclin-dependent protein kinase holoenzyme complex (GO:0000308)	2	0	0.01633	-	1
extrinsic component of vacuolar membrane (GO:0000306)	2	0	0.01633	-	1
integrin alphaL-beta2 complex (GO:0034687)	2	0	0.01633	-	1
integrin alphav-beta8 complex (GO:0034686)	2	0	0.01633	-	1
integrin alphav-beta5 complex (GO:0034684)	2	0	0.01633	-	1
integrin alphav-beta3 complex (GO:0034683)	2	0	0.01633	-	1
integrin alpha11-beta1 complex (GO:0034681)	2	0	0.01633	-	1
integrin alpha10-beta1 complex (GO:0034680)	2	0	0.01633	-	1
immunoglobulin complex, circulating (GO:0042571)	2	0	0.01633	-	1
TSC1-TSC2 complex (GO:0033596)	2	0	0.01633	-	1
integrin alpha9-beta1 complex (GO:0034679)	2	0	0.01633	-	1
integrin alpha7-beta1 complex (GO:0034677)	2	0	0.01633	-	1
integrin alpha4-beta7 complex (GO:0034669)	2	0	0.01633	-	1
integrin alpha3-beta1 complex (GO:0034667)	2	0	0.01633	-	1
integrin alpha1-beta1 complex (GO:0034665)	2	0	0.01633	-	1
endoplasmic reticulum chaperone complex (GO:0034663)	2	0	0.01633	-	1
SMC loading complex (GO:0032116)	2	0	0.01633	-	1
delta DNA polymerase complex (GO:0043625)	2	0	0.01633	-	1
Slx1-Slx4 complex (GO:0033557)	2	0	0.01633	-	1
RNA-directed RNA polymerase complex (GO:0031379)	2	0	0.01633	-	1
UBC13-MMS2 complex (GO:0031372)	2	0	0.01633	-	1
Swi5-Sfr1 complex (GO:0032798)	2	0	0.01633	-	1
extrinsic component of Golgi membrane (GO:0090498)	2	0	0.01633	-	1
condensed chromosome inner kinetochore (GO:0000939)	2	0	0.01633	-	1
ELL-EAF complex (GO:0032783)	2	0	0.01633	-	1
alpha9-beta1 integrin-vascular cell adhesion molecule-1 complex (GO:0071065)	2	0	0.01633	-	1
Holliday junction resolvase complex (GO:0048476)	2	0	0.01633	-	1
Shu complex (GO:0097196)	2	0	0.01633	-	1
H zone (GO:0031673)	2	0	0.01633	-	1
G-protein coupled receptor heterodimeric complex (GO:0038039)	2	0	0.01633	-	1
presynaptic cytoskeletal matrix assembled at active zones (GO:0048788)	2	0	0.01633	-	1
ferritin complex (GO:0070288)	2	0	0.01633	-	1
mitotic cohesin complex (GO:0030892)	2	0	0.01633	-	1
gamma DNA polymerase complex (GO:0005760)	2	0	0.01633	-	1
polycystin complex (GO:0002133)	2	0	0.01633	-	1
cytoplasmic side of early endosome membrane (GO:0098559)	2	0	0.01633	-	1
microspike (GO:0044393)	2	0	0.01633	-	1
astrocyte end-foot (GO:0097450)	2	0	0.01633	-	1
autosome (GO:0030849)	2	0	0.01633	-	1
nuclear telomeric heterochromatin (GO:0005724)	2	0	0.01633	-	1
apoptosome (GO:0043293)	3	0	0.02449	-	1
sorting endosome (GO:0097443)	3	0	0.02449	-	1
phosphatidylinositol 3-kinase complex, class III (GO:0035032)	3	0	0.02449	-	1
catenin-TCF7L2 complex (GO:0071664)	3	0	0.02449	-	1
microtubule bundle (GO:0097427)	3	0	0.02449	-	1
macropinosome (GO:0044354)	3	0	0.02449	-	1
pinosome (GO:0044352)	3	0	0.02449	-	1
laminin-11 complex (GO:0043260)	3	0	0.02449	-	1
growth factor complex (GO:0036454)	3	0	0.02449	-	1
ASAP complex (GO:0061574)	3	0	0.02449	-	1
laminin-10 complex (GO:0043259)	3	0	0.02449	-	1
Atg12-Atg5-Atg16 complex (GO:0034274)	3	0	0.02449	-	1
microtubule minus-end (GO:0036449)	3	0	0.02449	-	1
PeBoW complex (GO:0070545)	3	0	0.02449	-	1
CAF-1 complex (GO:0033186)	3	0	0.02449	-	1
dolichol-phosphate-mannose synthase complex (GO:0033185)	3	0	0.02449	-	1
astral microtubule (GO:0000235)	3	0	0.02449	-	1
ATF1-ATF4 transcription factor complex (GO:1990590)	3	0	0.02449	-	1
dendritic spine head (GO:0044327)	3	0	0.02449	-	1
axonal spine (GO:0044308)	3	0	0.02449	-	1
tRNA-intron endonuclease complex (GO:0000214)	3	0	0.02449	-	1
cytoskeletal calyx (GO:0033150)	3	0	0.02449	-	1
elastic fiber (GO:0071953)	3	0	0.02449	-	1
XPC complex (GO:0071942)	3	0	0.02449	-	1
replication fork protection complex (GO:0031298)	3	0	0.02449	-	1
tRNA methyltransferase complex (GO:0043527)	3	0	0.02449	-	1
procollagen-proline 4-dioxygenase complex (GO:0016222)	3	0	0.02449	-	1
senescence-associated heterochromatin focus (GO:0035985)	3	0	0.02449	-	1
interleukin-28 receptor complex (GO:0032002)	3	0	0.02449	-	1
extrinsic component of endoplasmic reticulum membrane (GO:0042406)	3	0	0.02449	-	1
B cell receptor complex (GO:0019815)	3	0	0.02449	-	1
cyclin-dependent protein kinase 5 holoenzyme complex (GO:0016533)	3	0	0.02449	-	1
endoribonuclease complex (GO:1902555)	3	0	0.02449	-	1
endoplasmic reticulum Sec complex (GO:0031205)	3	0	0.02449	-	1
actin cap (GO:0030478)	3	0	0.02449	-	1
outer acrosomal membrane (GO:0002081)	3	0	0.02449	-	1
ER membrane insertion complex (GO:0072379)	3	0	0.02449	-	1
CRLF-CLCF1 complex (GO:0097058)	3	0	0.02449	-	1
U6 snRNP (GO:0005688)	3	0	0.02449	-	1
Stn1-Ten1 complex (GO:0070188)	3	0	0.02449	-	1
translocon complex (GO:0071256)	3	0	0.02449	-	1
mannosyltransferase complex (GO:0031501)	3	0	0.02449	-	1
neuronal ribonucleoprotein granule (GO:0071598)	3	0	0.02449	-	1
SREBP-SCAP-Insig complex (GO:0032937)	3	0	0.02449	-	1
MIS complex (GO:0036396)	3	0	0.02449	-	1
ciliary neurotrophic factor receptor complex (GO:0070110)	3	0	0.02449	-	1
mitochondrial pyruvate dehydrogenase complex (GO:0005967)	3	0	0.02449	-	1
acrosomal matrix (GO:0043159)	3	0	0.02449	-	1
G-protein coupled receptor complex (GO:0097648)	3	0	0.02449	-	1
gamma-secretase complex (GO:0070765)	3	0	0.02449	-	1
extrinsic component of omegasome membrane (GO:0097629)	3	0	0.02449	-	1
ATP-sensitive potassium channel complex (GO:0008282)	3	0	0.02449	-	1
azurophil granule membrane (GO:0035577)	3	0	0.02449	-	1
Parkin-FBXW7-Cul1 ubiquitin ligase complex (GO:1990452)	3	0	0.02449	-	1
ribonuclease H2 complex (GO:0032299)	3	0	0.02449	-	1
supraspliceosomal complex (GO:0044530)	3	0	0.02449	-	1
FANCM-MHF complex (GO:0071821)	3	0	0.02449	-	1
BAT3 complex (GO:0071818)	3	0	0.02449	-	1
glycerol-3-phosphate dehydrogenase complex (GO:0009331)	3	0	0.02449	-	1
EKC/KEOPS complex (GO:0000408)	3	0	0.02449	-	1
growing cell tip (GO:0035838)	3	0	0.02449	-	1
proteasome activator complex (GO:0008537)	3	0	0.02449	-	1
Ski complex (GO:0055087)	3	0	0.02449	-	1
collagen type IX trimer (GO:0005594)	3	0	0.02449	-	1
rough endoplasmic reticulum lumen (GO:0048237)	3	0	0.02449	-	1
collagen type VI trimer (GO:0005589)	3	0	0.02449	-	1
collagen type V trimer (GO:0005588)	3	0	0.02449	-	1
NatC complex (GO:0031417)	3	0	0.02449	-	1
Noc complex (GO:0030689)	3	0	0.02449	-	1
tubulin complex (GO:0045298)	3	0	0.02449	-	1
mRNA editing complex (GO:0045293)	3	0	0.02449	-	1
synaptobrevin 2-SNAP-25-syntaxin-1a complex (GO:0070044)	3	0	0.02449	-	1
insulin receptor complex (GO:0005899)	3	1	0.02449	+	1
interleukin-6 receptor complex (GO:0005896)	3	0	0.02449	-	1
synaptobrevin 2-SNAP-25-syntaxin-1a-complexin II complex (GO:0070033)	3	0	0.02449	-	1
axonemal microtubule (GO:0005879)	3	0	0.02449	-	1
synaptic cleft (GO:0043083)	3	0	0.02449	-	1
striated muscle myosin thick filament (GO:0005863)	3	0	0.02449	-	1
intracellular canaliculus (GO:0046691)	3	0	0.02449	-	1
eukaryotic translation initiation factor 2 complex (GO:0005850)	3	0	0.02449	-	1
nuclear cap binding complex (GO:0005846)	3	0	0.02449	-	1
collagen beaded filament (GO:0098647)	3	0	0.02449	-	1
aster (GO:0005818)	3	0	0.02449	-	1
anchoring collagen complex (GO:0030934)	3	0	0.02449	-	1
nuclear RNA export factor complex (GO:0042272)	3	0	0.02449	-	1
discoidal high-density lipoprotein particle (GO:0034365)	3	0	0.02449	-	1
clathrin-sculpted acetylcholine transport vesicle membrane (GO:0060201)	3	0	0.02449	-	1
clathrin-sculpted acetylcholine transport vesicle (GO:0060200)	3	0	0.02449	-	1
zeta DNA polymerase complex (GO:0016035)	3	0	0.02449	-	1
BLOC-2 complex (GO:0031084)	3	0	0.02449	-	1
germinal vesicle (GO:0042585)	3	0	0.02449	-	1
integrin alpha8-beta1 complex (GO:0034678)	3	0	0.02449	-	1
inhibin-betaglycan-ActRII complex (GO:0034673)	3	0	0.02449	-	1
integrin alpha2-beta1 complex (GO:0034666)	3	0	0.02449	-	1
activin receptor complex (GO:0048179)	3	0	0.02449	-	1
CBM complex (GO:0032449)	3	0	0.02449	-	1
activin responsive factor complex (GO:0032444)	3	0	0.02449	-	1
condensed nuclear chromosome outer kinetochore (GO:0000942)	3	0	0.02449	-	1
GARP complex (GO:0000938)	3	0	0.02449	-	1
alphav-beta3 integrin-vitronectin complex (GO:0071062)	3	0	0.02449	-	1
G-protein coupled receptor dimeric complex (GO:0038037)	3	0	0.02449	-	1
MAML1-RBP-Jkappa- ICN1 complex (GO:0002193)	3	0	0.02449	-	1
ribose phosphate diphosphokinase complex (GO:0002189)	3	0	0.02449	-	1
basal cortex (GO:0045180)	3	0	0.02449	-	1
Golgi medial cisterna (GO:0005797)	3	0	0.02449	-	1
manchette (GO:0002177)	3	0	0.02449	-	1
insulin-like growth factor binding protein complex (GO:0016942)	3	0	0.02449	-	1
signal peptidase complex (GO:0005787)	3	0	0.02449	-	1
kinesin II complex (GO:0016939)	3	0	0.02449	-	1
signal recognition particle receptor complex (GO:0005785)	3	0	0.02449	-	1
Sec61 translocon complex (GO:0005784)	3	0	0.02449	-	1
post-mRNA release spliceosomal complex (GO:0071014)	3	0	0.02449	-	1
centralspindlin complex (GO:0097149)	3	0	0.02449	-	1
U2-type post-mRNA release spliceosomal complex (GO:0071008)	3	0	0.02449	-	1
apolipoprotein B mRNA editing enzyme complex (GO:0030895)	3	1	0.02449	+	1
cytoplasmic side of endosome membrane (GO:0010009)	3	0	0.02449	-	1
stereocilium membrane (GO:0060171)	3	0	0.02449	-	1
mitotic spindle pole (GO:0097431)	4	0	0.03265	-	1
early endosome lumen (GO:0031905)	4	0	0.03265	-	1
neurofibrillary tangle (GO:0097418)	4	0	0.03265	-	1
histone locus body (GO:0035363)	4	0	0.03265	-	1
endoplasmic reticulum quality control compartment (GO:0044322)	4	0	0.03265	-	1
vacuolar proton-transporting V-type ATPase, V0 domain (GO:0000220)	4	0	0.03265	-	1
SOSS complex (GO:0070876)	4	0	0.03265	-	1
granular component (GO:0001652)	4	0	0.03265	-	1
MutLalpha complex (GO:0032389)	4	0	0.03265	-	1
NELF complex (GO:0032021)	4	0	0.03265	-	1
nuclear pore nuclear basket (GO:0044615)	4	0	0.03265	-	1
omegasome membrane (GO:1903349)	4	0	0.03265	-	1
Ndc80 complex (GO:0031262)	4	0	0.03265	-	1
cytosolic proteasome complex (GO:0031597)	4	0	0.03265	-	1
ESCRT III complex (GO:0000815)	4	0	0.03265	-	1
AP-3 adaptor complex (GO:0030123)	4	0	0.03265	-	1
smooth muscle contractile fiber (GO:0030485)	4	1	0.03265	+	1
inner acrosomal membrane (GO:0002079)	4	0	0.03265	-	1
host cell cytoplasm (GO:0030430)	4	0	0.03265	-	1
alpha DNA polymerase:primase complex (GO:0005658)	4	0	0.03265	-	1
meiotic spindle (GO:0072687)	4	0	0.03265	-	1
C-fiber (GO:0044299)	4	0	0.03265	-	1
CIA complex (GO:0097361)	4	0	0.03265	-	1
dendritic growth cone (GO:0044294)	4	0	0.03265	-	1
endolysosome lumen (GO:0036021)	4	0	0.03265	-	1
endolysosome membrane (GO:0036020)	4	0	0.03265	-	1
laminin-5 complex (GO:0005610)	4	0	0.03265	-	1
Rab-protein geranylgeranyltransferase complex (GO:0005968)	4	0	0.03265	-	1
phosphorylase kinase complex (GO:0005964)	4	0	0.03265	-	1
DNA-dependent protein kinase-DNA ligase 4 complex (GO:0005958)	4	1	0.03265	+	1
calcineurin complex (GO:0005955)	4	0	0.03265	-	1
Weibel-Palade body (GO:0033093)	4	0	0.03265	-	1
mitochondrial alpha-ketoglutarate dehydrogenase complex (GO:0005947)	4	0	0.03265	-	1
viral membrane (GO:0036338)	4	0	0.03265	-	1
Gtr1-Gtr2 GTPase complex (GO:1990131)	4	0	0.03265	-	1
phosphatidylinositol 3-kinase complex, class I (GO:0097651)	4	0	0.03265	-	1
Rad51B-Rad51C-Rad51D-XRCC2 complex (GO:0033063)	4	0	0.03265	-	1
RNA polymerase I transcription factor complex (GO:0000120)	4	0	0.03265	-	1
omegasome (GO:1990462)	4	0	0.03265	-	1
MIS12/MIND type complex (GO:0000444)	4	0	0.03265	-	1
perinuclear theca (GO:0033011)	4	0	0.03265	-	1
paranodal junction (GO:0033010)	4	0	0.03265	-	1
t-UTP complex (GO:0034455)	4	0	0.03265	-	1
EGO complex (GO:0034448)	4	0	0.03265	-	1
proteasome regulatory particle, base subcomplex (GO:0008540)	4	0	0.03265	-	1
host cell cytoplasm part (GO:0033655)	4	0	0.03265	-	1
Cul7-RING ubiquitin ligase complex (GO:0031467)	4	0	0.03265	-	1
box C/D snoRNP complex (GO:0031428)	4	0	0.03265	-	1
fumarate reductase complex (GO:0045283)	4	0	0.03265	-	1
succinate dehydrogenase complex (GO:0045281)	4	0	0.03265	-	1
cytolytic granule (GO:0044194)	4	0	0.03265	-	1
GABA-A receptor complex (GO:1902711)	4	0	0.03265	-	1
respiratory chain complex II (GO:0045273)	4	0	0.03265	-	1
synaptobrevin 2-SNAP-25-syntaxin-1a-complexin I complex (GO:0070032)	4	0	0.03265	-	1
transforming growth factor beta receptor homodimeric complex (GO:0070022)	4	0	0.03265	-	1
NLRP1 inflammasome complex (GO:0072558)	4	0	0.03265	-	1
succinate dehydrogenase complex (ubiquinone) (GO:0045257)	4	0	0.03265	-	1
oxoglutarate dehydrogenase complex (GO:0045252)	4	0	0.03265	-	1
Rb-E2F complex (GO:0035189)	4	0	0.03265	-	1
muscle thin filament tropomyosin (GO:0005862)	4	0	0.03265	-	1
lipopolysaccharide receptor complex (GO:0046696)	4	0	0.03265	-	1
Cdc48p-Npl4p-Ufd1p AAA ATPase complex (GO:0034098)	4	0	0.03265	-	1
viral envelope (GO:0019031)	4	0	0.03265	-	1
eukaryotic translation elongation factor 1 complex (GO:0005853)	4	0	0.03265	-	1
clathrin complex (GO:0071439)	4	1	0.03265	+	1
epidermal lamellar body (GO:0097209)	4	0	0.03265	-	1
3M complex (GO:1990393)	4	0	0.03265	-	1
terminal cisterna (GO:0014802)	4	0	0.03265	-	1
phosphopyruvate hydratase complex (GO:0000015)	4	0	0.03265	-	1
intermediate-density lipoprotein particle (GO:0034363)	4	0	0.03265	-	1
clathrin-sculpted glutamate transport vesicle membrane (GO:0060203)	4	0	0.03265	-	1
internode region of axon (GO:0033269)	4	0	0.03265	-	1
ULK1-ATG13-FIP200 complex (GO:0070969)	4	0	0.03265	-	1
aminoacyl-tRNA synthetase multienzyme complex (GO:0017101)	4	0	0.03265	-	1
syntrophin complex (GO:0016013)	4	0	0.03265	-	1
Barr body (GO:0001740)	4	0	0.03265	-	1
rDNA heterochromatin (GO:0033553)	4	0	0.03265	-	1
cuticular plate (GO:0032437)	4	0	0.03265	-	1
Piccolo NuA4 histone acetyltransferase complex (GO:0032777)	4	0	0.03265	-	1
extrinsic component of endosome membrane (GO:0031313)	4	0	0.03265	-	1
TAP complex (GO:0042825)	4	0	0.03265	-	1
CCAAT-binding factor complex (GO:0016602)	4	0	0.03265	-	1
flotillin complex (GO:0016600)	4	0	0.03265	-	1
MSL complex (GO:0072487)	4	0	0.03265	-	1
precatalytic spliceosome (GO:0071011)	4	0	0.03265	-	1
VCB complex (GO:0030891)	4	0	0.03265	-	1
U4/U6 snRNP (GO:0071001)	4	0	0.03265	-	1
nuclear pericentric heterochromatin (GO:0031618)	4	0	0.03265	-	1
Bcl-2 family protein complex (GO:0097136)	4	0	0.03265	-	1
stereocilia ankle link complex (GO:0002142)	4	0	0.03265	-	1
stereocilia ankle link (GO:0002141)	4	0	0.03265	-	1
stereocilia coupling link (GO:0002139)	4	0	0.03265	-	1
clathrin-sculpted glutamate transport vesicle (GO:0060199)	4	0	0.03265	-	1
mitochondrial respiratory chain complex II, succinate dehydrogenase complex (ubiquinone) (GO:0005749)	4	0	0.03265	-	1
telomeric heterochromatin (GO:0031933)	4	0	0.03265	-	1
GAIT complex (GO:0097452)	4	0	0.03265	-	1
perichromatin fibrils (GO:0005726)	4	0	0.03265	-	1
deuterosome (GO:0098536)	5	0	0.04082	-	1
mitochondrial proton-transporting ATP synthase complex, catalytic core F(1) (GO:0000275)	5	0	0.04082	-	1
tubular endosome (GO:0097422)	5	0	0.04082	-	1
BRISC complex (GO:0070552)	5	0	0.04082	-	1
Lewy body (GO:0097413)	5	0	0.04082	-	1
uniplex complex (GO:1990246)	5	0	0.04082	-	1
ATG1/UKL1 signaling complex (GO:0034273)	5	0	0.04082	-	1
Ragulator complex (GO:0071986)	5	0	0.04082	-	1
female germ cell nucleus (GO:0001674)	5	0	0.04082	-	1
lateral loop (GO:0043219)	5	0	0.04082	-	1
positive transcription elongation factor complex b (GO:0008024)	5	0	0.04082	-	1
cell body fiber (GO:0070852)	5	0	0.04082	-	1
alpha-beta T cell receptor complex (GO:0042105)	5	0	0.04082	-	1
NURF complex (GO:0016589)	5	0	0.04082	-	1
early phagosome (GO:0032009)	5	0	0.04082	-	1
GPI-anchor transamidase complex (GO:0042765)	5	0	0.04082	-	1
immunoglobulin complex (GO:0019814)	5	0	0.04082	-	1
Hrd1p ubiquitin ligase complex (GO:0000836)	5	0	0.04082	-	1
ER ubiquitin ligase complex (GO:0000835)	5	0	0.04082	-	1
epsilon DNA polymerase complex (GO:0008622)	5	0	0.04082	-	1
AP-1 adaptor complex (GO:0030121)	5	0	0.04082	-	1
mitochondrial intermembrane space protein transporter complex (GO:0042719)	5	0	0.04082	-	1
U2 snRNP (GO:0005686)	5	0	0.04082	-	1
transcription factor TFIIA complex (GO:0005672)	5	0	0.04082	-	1
MPP7-DLG1-LIN7 complex (GO:0097025)	5	0	0.04082	-	1
kinocilium (GO:0060091)	5	0	0.04082	-	1
lamin filament (GO:0005638)	5	0	0.04082	-	1
piP-body (GO:0071547)	5	0	0.04082	-	1
interleukin-1 receptor complex (GO:0045323)	5	1	0.04082	+	1
Golgi trans cisterna (GO:0000138)	5	0	0.04082	-	1
Golgi cis cisterna (GO:0000137)	5	0	0.04082	-	1
muscle tendon junction (GO:0005927)	5	0	0.04082	-	1
spermatoproteasome complex (GO:1990111)	5	0	0.04082	-	1
nuclear cohesin complex (GO:0000798)	5	0	0.04082	-	1
MMXD complex (GO:0071817)	5	0	0.04082	-	1
host intracellular part (GO:0033646)	5	0	0.04082	-	1
Cul4B-RING E3 ubiquitin ligase complex (GO:0031465)	5	0	0.04082	-	1
TRAPP complex (GO:0030008)	5	0	0.04082	-	1
clathrin-sculpted monoamine transport vesicle membrane (GO:0070083)	5	0	0.04082	-	1
clathrin-sculpted monoamine transport vesicle (GO:0070081)	5	0	0.04082	-	1
NatA complex (GO:0031415)	5	0	0.04082	-	1
preribosome, large subunit precursor (GO:0030687)	5	0	0.04082	-	1
cell envelope (GO:0030313)	5	0	0.04082	-	1
SMAD protein complex (GO:0071141)	5	0	0.04082	-	1
Flemming body (GO:0090543)	5	0	0.04082	-	1
GABA receptor complex (GO:1902710)	5	0	0.04082	-	1
IPAF inflammasome complex (GO:0072557)	5	0	0.04082	-	1
pyruvate dehydrogenase complex (GO:0045254)	5	0	0.04082	-	1
integral component of cytoplasmic side of endoplasmic reticulum membrane (GO:0071458)	5	0	0.04082	-	1
LUBAC complex (GO:0071797)	5	0	0.04082	-	1
virion (GO:0019012)	5	0	0.04082	-	1
FHF complex (GO:0070695)	5	0	0.04082	-	1
polar microtubule (GO:0005827)	5	0	0.04082	-	1
actomyosin contractile ring (GO:0005826)	5	1	0.04082	+	1
ciliary transition fiber (GO:0097539)	5	0	0.04082	-	1
external encapsulating structure part (GO:0044462)	5	0	0.04082	-	1
cell outer membrane (GO:0009279)	5	0	0.04082	-	1
virion part (GO:0044423)	5	0	0.04082	-	1
platelet dense granule membrane (GO:0031088)	5	0	0.04082	-	1
intracellular region of host (GO:0043656)	5	0	0.04082	-	1
chromosome passenger complex (GO:0032133)	5	0	0.04082	-	1
myelin sheath adaxonal region (GO:0035749)	5	0	0.04082	-	1
nuclear meiotic cohesin complex (GO:0034991)	5	0	0.04082	-	1
protein phosphatase 4 complex (GO:0030289)	5	0	0.04082	-	1
HULC complex (GO:0033503)	5	0	0.04082	-	1
extrinsic component of mitochondrial inner membrane (GO:0031314)	5	0	0.04082	-	1
MHC class I peptide loading complex (GO:0042824)	5	0	0.04082	-	1
checkpoint clamp complex (GO:0030896)	5	0	0.04082	-	1
mitochondrial proton-transporting ATP synthase complex, coupling factor F(o) (GO:0000276)	6	0	0.04898	-	1
smooth endoplasmic reticulum part (GO:0097425)	6	1	0.04898	+	1
serine C-palmitoyltransferase complex (GO:0017059)	6	0	0.04898	-	1
tertiary granule (GO:0070820)	6	0	0.04898	-	1
phagolysosome (GO:0032010)	6	0	0.04898	-	1
polysomal ribosome (GO:0042788)	6	0	0.04898	-	1
glycosylphosphatidylinositol-N-acetylglucosaminyltransferase (GPI-GnT) complex (GO:0000506)	6	0	0.04898	-	1
CD95 death-inducing signaling complex (GO:0031265)	6	0	0.04898	-	1
male pronucleus (GO:0001940)	6	0	0.04898	-	1
endoplasmic reticulum palmitoyltransferase complex (GO:0031211)	6	0	0.04898	-	1
X chromosome (GO:0000805)	6	0	0.04898	-	1
telomerase holoenzyme complex (GO:0005697)	6	1	0.04898	+	1
DNA replication factor C complex (GO:0005663)	6	0	0.04898	-	1
histone pre-mRNA 3'end processing complex (GO:0071204)	6	0	0.04898	-	1
pi-body (GO:0071546)	6	0	0.04898	-	1
transcription factor TFIIIC complex (GO:0000127)	6	0	0.04898	-	1
PCAF complex (GO:0000125)	6	0	0.04898	-	1
SAGA complex (GO:0000124)	6	0	0.04898	-	1
paraspeckles (GO:0042382)	6	0	0.04898	-	1
pre-snoRNP complex (GO:0070761)	6	0	0.04898	-	1
THO complex part of transcription export complex (GO:0000445)	6	0	0.04898	-	1
condensin complex (GO:0000796)	6	0	0.04898	-	1
asymmetric synapse (GO:0032279)	6	0	0.04898	-	1
host (GO:0018995)	6	0	0.04898	-	1
mitochondrial tricarboxylic acid cycle enzyme complex (GO:0030062)	6	0	0.04898	-	1
multivesicular body membrane (GO:0032585)	6	0	0.04898	-	1
host cell part (GO:0033643)	6	0	0.04898	-	1
Cul5-RING ubiquitin ligase complex (GO:0031466)	6	0	0.04898	-	1
pICln-Sm protein complex (GO:0034715)	6	0	0.04898	-	1
FACIT collagen trimer (GO:0005593)	6	0	0.04898	-	1
collagen type IV trimer (GO:0005587)	6	0	0.04898	-	1
preribosome, small subunit precursor (GO:0030688)	6	0	0.04898	-	1
proton-transporting ATP synthase complex, catalytic core F(1) (GO:0045261)	6	0	0.04898	-	1
periciliary membrane compartment (GO:1990075)	6	0	0.04898	-	1
signal recognition particle (GO:0048500)	6	0	0.04898	-	1
eukaryotic translation initiation factor 2B complex (GO:0005851)	6	0	0.04898	-	1
invadopodium membrane (GO:0071438)	6	0	0.04898	-	1
kinetochore microtubule (GO:0005828)	6	0	0.04898	-	1
Pwp2p-containing subcomplex of 90S preribosome (GO:0034388)	6	0	0.04898	-	1
THO complex (GO:0000347)	6	0	0.04898	-	1
glycogen granule (GO:0042587)	6	1	0.04898	+	1
chromaffin granule membrane (GO:0042584)	6	0	0.04898	-	1
sarcoglycan complex (GO:0016012)	6	0	0.04898	-	1
host cell (GO:0043657)	6	0	0.04898	-	1
Elongator holoenzyme complex (GO:0033588)	6	0	0.04898	-	1
CRD-mediated mRNA stability complex (GO:0070937)	6	1	0.04898	+	1
Prp19 complex (GO:0000974)	6	0	0.04898	-	1
cyclin-dependent protein kinase activating kinase holoenzyme complex (GO:0019907)	6	0	0.04898	-	1
platelet dense granule (GO:0042827)	6	0	0.04898	-	1
AIM2 inflammasome complex (GO:0097169)	6	0	0.04898	-	1
signal recognition particle, endoplasmic reticulum targeting (GO:0005786)	6	0	0.04898	-	1
mitochondrial respiratory chain complex IV (GO:0005751)	6	0	0.04898	-	1
Mre11 complex (GO:0030870)	6	0	0.04898	-	1
smooth endoplasmic reticulum membrane (GO:0030868)	6	1	0.04898	+	1
TORC1 complex (GO:0031931)	6	0	0.04898	-	1
astrocyte projection (GO:0097449)	7	0	0.05715	-	1
apical dendrite (GO:0097440)	7	0	0.05715	-	1
cerebellar mossy fiber (GO:0044300)	7	0	0.05715	-	1
prefoldin complex (GO:0016272)	7	0	0.05715	-	1
bleb (GO:0032059)	7	0	0.05715	-	1
axon hillock (GO:0043203)	7	0	0.05715	-	1
guanyl-nucleotide exchange factor complex (GO:0032045)	7	0	0.05715	-	1
Cdc73/Paf1 complex (GO:0016593)	7	0	0.05715	-	1
extrinsic component of external side of plasma membrane (GO:0031232)	7	0	0.05715	-	1
central element (GO:0000801)	7	0	0.05715	-	1
kainate selective glutamate receptor complex (GO:0032983)	7	0	0.05715	-	1
U2-type spliceosomal complex (GO:0005684)	7	0	0.05715	-	1
U7 snRNP (GO:0005683)	7	0	0.05715	-	1
PTW/PP1 phosphatase complex (GO:0072357)	7	0	0.05715	-	1
nucleolar ribonuclease P complex (GO:0005655)	7	0	0.05715	-	1
tRNA-splicing ligase complex (GO:0072669)	7	0	0.05715	-	1
ripoptosome (GO:0097342)	7	0	0.05715	-	1
cytoplasmic exosome (RNase complex) (GO:0000177)	7	0	0.05715	-	1
laminin-1 complex (GO:0005606)	7	0	0.05715	-	1
protein phosphatase type 1 complex (GO:0000164)	7	0	0.05715	-	1
eukaryotic translation initiation factor 3 complex, eIF3m (GO:0071541)	7	0	0.05715	-	1
ER-mitochondrion membrane contact site (GO:0044233)	7	0	0.05715	-	1
DNA recombinase mediator complex (GO:0033061)	7	0	0.05715	-	1
nonhomologous end joining complex (GO:0070419)	7	1	0.05715	+	1
MOZ/MORF histone acetyltransferase complex (GO:0070776)	7	0	0.05715	-	1
H3 histone acetyltransferase complex (GO:0070775)	7	0	0.05715	-	1
gamma-tubulin ring complex (GO:0008274)	7	0	0.05715	-	1
nuclear nucleosome (GO:0000788)	7	0	0.05715	-	1
condensed nuclear chromosome kinetochore (GO:0000778)	7	0	0.05715	-	1
mitochondrial crista (GO:0030061)	7	0	0.05715	-	1
dendritic spine membrane (GO:0032591)	7	0	0.05715	-	1
Cul2-RING ubiquitin ligase complex (GO:0031462)	7	0	0.05715	-	1
RNA polymerase III transcription factor complex (GO:0090576)	7	0	0.05715	-	1
membrane attack complex (GO:0005579)	7	0	0.05715	-	1
multimeric ribonuclease P complex (GO:0030681)	7	0	0.05715	-	1
ribonuclease P complex (GO:0030677)	7	0	0.05715	-	1
junctional membrane complex (GO:0030314)	7	0	0.05715	-	1
respiratory chain complex III (GO:0045275)	7	0	0.05715	-	1
exocytic vesicle (GO:0070382)	7	0	0.05715	-	1
NLRP3 inflammasome complex (GO:0072559)	7	0	0.05715	-	1
intraciliary transport particle A (GO:0030991)	7	0	0.05715	-	1
alveolar lamellar body (GO:0097208)	7	0	0.05715	-	1
endoplasmic reticulum tubular network (GO:0071782)	7	2	0.05715	+	1
collagen network (GO:0098645)	7	0	0.05715	-	1
network-forming collagen trimer (GO:0098642)	7	0	0.05715	-	1
cell tip (GO:0051286)	7	0	0.05715	-	1
mitotic spindle midzone (GO:1990023)	7	0	0.05715	-	1
Smc5-Smc6 complex (GO:0030915)	7	0	0.05715	-	1
platelet alpha granule membrane (GO:0031092)	7	0	0.05715	-	1
chromaffin granule (GO:0042583)	7	0	0.05715	-	1
dystroglycan complex (GO:0016011)	7	0	0.05715	-	1
sex chromatin (GO:0001739)	7	0	0.05715	-	1
myelin sheath abaxonal region (GO:0035748)	7	0	0.05715	-	1
plastid (GO:0009536)	7	0	0.05715	-	1
LINC complex (GO:0034993)	7	0	0.05715	-	1
microtubule organizing center attachment site (GO:0034992)	7	0	0.05715	-	1
gamma-tubulin large complex (GO:0000931)	7	0	0.05715	-	1
tetraspanin-enriched microdomain (GO:0097197)	7	0	0.05715	-	1
apical cortex (GO:0045179)	7	0	0.05715	-	1
meiotic cohesin complex (GO:0030893)	7	0	0.05715	-	1
secondary lysosome (GO:0005767)	7	0	0.05715	-	1
mitochondrial respiratory chain complex III (GO:0005750)	7	0	0.05715	-	1
intercellular canaliculus (GO:0046581)	7	0	0.05715	-	1
micro-ribonucleoprotein complex (GO:0035068)	7	0	0.05715	-	1
semaphorin receptor complex (GO:0002116)	7	0	0.05715	-	1
clathrin-sculpted gamma-aminobutyric acid transport vesicle membrane (GO:0061202)	8	0	0.06531	-	1
clathrin-sculpted gamma-aminobutyric acid transport vesicle (GO:0061200)	8	0	0.06531	-	1
BRCA1-A complex (GO:0070531)	8	0	0.06531	-	1
melanosome membrane (GO:0033162)	8	0	0.06531	-	1
death-inducing signaling complex (GO:0031264)	8	0	0.06531	-	1
female pronucleus (GO:0001939)	8	0	0.06531	-	1
SCAR complex (GO:0031209)	8	0	0.06531	-	1
motile primary cilium (GO:0031512)	8	0	0.06531	-	1
nuclear lamina (GO:0005652)	8	0	0.06531	-	1
slit diaphragm (GO:0036057)	8	1	0.06531	+	1
filtration diaphragm (GO:0036056)	8	1	0.06531	+	1
varicosity (GO:0043196)	8	0	0.06531	-	1
chitosome (GO:0045009)	8	0	0.06531	-	1
ATP-binding cassette (ABC) transporter complex (GO:0043190)	8	0	0.06531	-	1
nuclear exosome (RNase complex) (GO:0000176)	8	0	0.06531	-	1
zonula adherens (GO:0005915)	8	1	0.06531	+	1
outer dense fiber (GO:0001520)	8	0	0.06531	-	1
core TFIIH complex (GO:0000439)	8	0	0.06531	-	1
sarcoplasmic reticulum lumen (GO:0033018)	8	0	0.06531	-	1
unconventional myosin complex (GO:0016461)	8	1	0.06531	+	1
insulin-responsive compartment (GO:0032593)	8	1	0.06531	+	1
growth cone membrane (GO:0032584)	8	0	0.06531	-	1
fibrinogen complex (GO:0005577)	8	0	0.06531	-	1
respiratory chain complex IV (GO:0045277)	8	0	0.06531	-	1
neurofilament (GO:0005883)	8	0	0.06531	-	1
troponin complex (GO:0005861)	8	0	0.06531	-	1
dihydrolipoyl dehydrogenase complex (GO:0045240)	8	0	0.06531	-	1
basement membrane collagen trimer (GO:0098651)	8	0	0.06531	-	1
MLL5-L complex (GO:0070688)	8	0	0.06531	-	1
spherical high-density lipoprotein particle (GO:0034366)	8	0	0.06531	-	1
I-kappaB/NF-kappaB complex (GO:0033256)	8	0	0.06531	-	1
catenin complex (GO:0016342)	8	0	0.06531	-	1
integral component of synaptic vesicle membrane (GO:0030285)	8	0	0.06531	-	1
stereocilium bundle tip (GO:0032426)	8	0	0.06531	-	1
palmitoyltransferase complex (GO:0002178)	8	0	0.06531	-	1
spectrin-associated cytoskeleton (GO:0014731)	8	0	0.06531	-	1
TORC2 complex (GO:0031932)	8	0	0.06531	-	1
CatSper complex (GO:0036128)	9	0	0.07347	-	1
spectrin (GO:0008091)	9	0	0.07347	-	1
proton-transporting V-type ATPase, V1 domain (GO:0033180)	9	0	0.07347	-	1
extraorganismal space (GO:0043245)	9	0	0.07347	-	1
eukaryotic translation initiation factor 4F complex (GO:0016281)	9	0	0.07347	-	1
cell trailing edge (GO:0031254)	9	1	0.07347	+	1
uropod (GO:0001931)	9	1	0.07347	+	1
AMP-activated protein kinase complex (GO:0031588)	9	0	0.07347	-	1
ESCRT I complex (GO:0000813)	9	0	0.07347	-	1
Swr1 complex (GO:0000812)	9	0	0.07347	-	1
origin recognition complex (GO:0000808)	9	0	0.07347	-	1
U4 snRNP (GO:0005687)	9	0	0.07347	-	1
U5 snRNP (GO:0005682)	9	0	0.07347	-	1
chromatin silencing complex (GO:0005677)	9	0	0.07347	-	1
nuclear origin of replication recognition complex (GO:0005664)	9	0	0.07347	-	1
nuclear envelope lumen (GO:0005641)	9	1	0.07347	+	1
inhibitory synapse (GO:0060077)	9	0	0.07347	-	1
endolysosome (GO:0036019)	9	0	0.07347	-	1
cAMP-dependent protein kinase complex (GO:0005952)	9	0	0.07347	-	1
ciliary rootlet (GO:0035253)	9	0	0.07347	-	1
juxtaparanode region of axon (GO:0044224)	9	1	0.07347	+	1
other organism part (GO:0044217)	9	0	0.07347	-	1
other organism cell (GO:0044216)	9	0	0.07347	-	1
other organism (GO:0044215)	9	0	0.07347	-	1
F-actin capping protein complex (GO:0008290)	9	1	0.07347	+	1
proteasome core complex, alpha-subunit complex (GO:0019773)	9	0	0.07347	-	1
hemidesmosome (GO:0030056)	9	2	0.07347	+	1
Cul4A-RING E3 ubiquitin ligase complex (GO:0031464)	9	0	0.07347	-	1
dynactin complex (GO:0005869)	9	0	0.07347	-	1
invadopodium (GO:0071437)	9	0	0.07347	-	1
chaperonin-containing T-complex (GO:0005832)	9	1	0.07347	+	1
HAUS complex (GO:0070652)	9	0	0.07347	-	1
platelet dense tubular network membrane (GO:0031095)	9	0	0.07347	-	1
zymogen granule membrane (GO:0042589)	9	0	0.07347	-	1
contractile ring (GO:0070938)	9	1	0.07347	+	1
Set1C/COMPASS complex (GO:0048188)	9	0	0.07347	-	1
ISWI-type complex (GO:0031010)	9	0	0.07347	-	1
ubiquitin conjugating enzyme complex (GO:0031371)	9	0	0.07347	-	1
filopodium tip (GO:0032433)	9	0	0.07347	-	1
nuclear cyclin-dependent protein kinase holoenzyme complex (GO:0019908)	9	0	0.07347	-	1
mitochondrial inner membrane presequence translocase complex (GO:0005744)	9	0	0.07347	-	1
cell pole (GO:0060187)	9	0	0.07347	-	1
mitochondrial outer membrane translocase complex (GO:0005742)	9	0	0.07347	-	1
laminin complex (GO:0043256)	10	0	0.08164	-	1
proton-transporting V-type ATPase, V0 domain (GO:0033179)	10	0	0.08164	-	1
sperm fibrous sheath (GO:0035686)	10	0	0.08164	-	1
nuclear inclusion body (GO:0042405)	10	0	0.08164	-	1
mismatch repair complex (GO:0032300)	10	0	0.08164	-	1
lateral element (GO:0000800)	10	0	0.08164	-	1
glial cell projection (GO:0097386)	10	0	0.08164	-	1
cell body membrane (GO:0044298)	10	0	0.08164	-	1
dendrite terminus (GO:0044292)	10	0	0.08164	-	1
axon initial segment (GO:0043194)	10	0	0.08164	-	1
cytoplasmic ubiquitin ligase complex (GO:0000153)	10	0	0.08164	-	1
microfibril (GO:0001527)	10	0	0.08164	-	1
BBSome (GO:0034464)	10	0	0.08164	-	1
oligosaccharyltransferase complex (GO:0008250)	10	0	0.08164	-	1
RISC complex (GO:0016442)	10	0	0.08164	-	1
MHC class I protein complex (GO:0042612)	10	0	0.08164	-	1
methylosome (GO:0034709)	10	0	0.08164	-	1
N-terminal protein acetyltransferase complex (GO:0031414)	10	0	0.08164	-	1
external encapsulating structure (GO:0030312)	10	0	0.08164	-	1
neuronal cell body membrane (GO:0032809)	10	0	0.08164	-	1
ER membrane protein complex (GO:0072546)	10	0	0.08164	-	1
sperm midpiece (GO:0097225)	10	0	0.08164	-	1
mRNA cleavage and polyadenylation specificity factor complex (GO:0005847)	10	0	0.08164	-	1
NADPH oxidase complex (GO:0043020)	10	0	0.08164	-	1
Gemini of coiled bodies (GO:0097504)	10	0	0.08164	-	1
nuclear pore outer ring (GO:0031080)	10	0	0.08164	-	1
endoplasmic reticulum exit site (GO:0070971)	10	2	0.08164	+	1
RNAi effector complex (GO:0031332)	10	0	0.08164	-	1
spindle pole centrosome (GO:0031616)	10	0	0.08164	-	1
beta-catenin destruction complex (GO:0030877)	10	0	0.08164	-	1
junctional sarcoplasmic reticulum membrane (GO:0014701)	10	0	0.08164	-	1
Schmidt-Lanterman incisure (GO:0043220)	11	0	0.0898	-	1
IkappaB kinase complex (GO:0008385)	11	0	0.0898	-	1
CD40 receptor complex (GO:0035631)	11	0	0.0898	-	1
clathrin coat of trans-Golgi network vesicle (GO:0030130)	11	1	0.0898	+	1
AP-2 adaptor complex (GO:0030122)	11	0	0.0898	-	1
holo TFIIH complex (GO:0005675)	11	0	0.0898	-	1
perinuclear endoplasmic reticulum (GO:0097038)	11	1	0.0898	+	1
TOR complex (GO:0038201)	11	0	0.0898	-	1
organelle membrane contact site (GO:0044232)	11	0	0.0898	-	1
cohesin complex (GO:0008278)	11	0	0.0898	-	1
sodium:potassium-exchanging ATPase complex (GO:0005890)	11	0	0.0898	-	1
Arp2/3 protein complex (GO:0005885)	11	2	0.0898	+	1
tricarboxylic acid cycle enzyme complex (GO:0045239)	11	0	0.0898	-	1
hemoglobin complex (GO:0005833)	11	2	0.0898	+	1
complex of collagen trimers (GO:0098644)	11	0	0.0898	-	1
N-methyl-D-aspartate selective glutamate receptor complex (GO:0017146)	11	0	0.0898	-	1
paranode region of axon (GO:0033270)	11	0	0.0898	-	1
platelet dense tubular network (GO:0031094)	11	0	0.0898	-	1
MCM complex (GO:0042555)	11	0	0.0898	-	1
apicolateral plasma membrane (GO:0016327)	11	0	0.0898	-	1
SMN complex (GO:0032797)	11	0	0.0898	-	1
zona pellucida receptor complex (GO:0002199)	11	1	0.0898	+	1
HOPS complex (GO:0030897)	11	0	0.0898	-	1
trans-Golgi network transport vesicle membrane (GO:0012510)	12	1	0.09796	+	1
clathrin coat of endocytic vesicle (GO:0030128)	12	0	0.09796	-	1
COPI vesicle coat (GO:0030126)	12	0	0.09796	-	1
axonal growth cone (GO:0044295)	12	0	0.09796	-	1
npBAF complex (GO:0071564)	12	0	0.09796	-	1
chromatoid body (GO:0033391)	12	0	0.09796	-	1
nuclear telomere cap complex (GO:0000783)	12	0	0.09796	-	1
telomere cap complex (GO:0000782)	12	0	0.09796	-	1
vacuolar proton-transporting V-type ATPase complex (GO:0016471)	12	0	0.09796	-	1
proton-transporting ATP synthase complex, coupling factor F(o) (GO:0045263)	12	0	0.09796	-	1
axonemal dynein complex (GO:0005858)	12	0	0.09796	-	1
mRNA cap binding complex (GO:0005845)	12	0	0.09796	-	1
PRC1 complex (GO:0035102)	12	0	0.09796	-	1
lamellar body (GO:0042599)	12	0	0.09796	-	1
zymogen granule (GO:0042588)	12	0	0.09796	-	1
dense core granule (GO:0031045)	12	0	0.09796	-	1
condensed chromosome outer kinetochore (GO:0000940)	12	0	0.09796	-	1
clathrin-sculpted vesicle (GO:0060198)	12	0	0.09796	-	1
chromocenter (GO:0010369)	12	0	0.09796	-	1
U4/U6 x U5 tri-snRNP complex (GO:0046540)	13	0	0.1061	-	1
Fanconi anaemia nuclear complex (GO:0043240)	13	0	0.1061	-	1
fibril (GO:0043205)	13	0	0.1061	-	1
integrator complex (GO:0032039)	13	0	0.1061	-	1
Sin3 complex (GO:0016580)	13	0	0.1061	-	1
RNA cap binding complex (GO:0034518)	13	0	0.1061	-	1
intrinsic component of nuclear inner membrane (GO:0031229)	13	0	0.1061	-	1
integral component of nuclear inner membrane (GO:0005639)	13	0	0.1061	-	1
TCTN-B9D complex (GO:0036038)	13	0	0.1061	-	1
WASH complex (GO:0071203)	13	0	0.1061	-	1
fascia adherens (GO:0005916)	13	1	0.1061	+	1
nucleotide-excision repair complex (GO:0000109)	13	0	0.1061	-	1
chylomicron (GO:0042627)	13	1	0.1061	+	1
fibrillar collagen trimer (GO:0005583)	13	0	0.1061	-	1
axolemma (GO:0030673)	13	1	0.1061	+	1
spliceosomal tri-snRNP complex (GO:0097526)	13	0	0.1061	-	1
spliceosomal snRNP complex (GO:0097525)	13	0	0.1061	-	1
STAGA complex (GO:0030914)	13	0	0.1061	-	1
transcription export complex (GO:0000346)	13	0	0.1061	-	1
Golgi transport complex (GO:0017119)	13	0	0.1061	-	1
azurophil granule (GO:0042582)	13	0	0.1061	-	1
DNA polymerase complex (GO:0042575)	13	0	0.1061	-	1
primary lysosome (GO:0005766)	13	0	0.1061	-	1
DNA-directed RNA polymerase I complex (GO:0005736)	13	0	0.1061	-	1
endosome lumen (GO:0031904)	14	0	0.1143	-	1
T cell receptor complex (GO:0042101)	14	0	0.1143	-	1
intrinsic component of the cytoplasmic side of the plasma membrane (GO:0031235)	14	0	0.1143	-	1
intrinsic component of peroxisomal membrane (GO:0031231)	14	0	0.1143	-	1
U1 snRNP (GO:0005685)	14	0	0.1143	-	1
DNA replication factor A complex (GO:0005662)	14	1	0.1143	+	1
P granule (GO:0043186)	14	0	0.1143	-	1
nBAF complex (GO:0071565)	14	0	0.1143	-	1
voltage-gated sodium channel complex (GO:0001518)	14	0	0.1143	-	1
COPI-coated vesicle membrane (GO:0030663)	14	0	0.1143	-	1
germ plasm (GO:0060293)	14	0	0.1143	-	1
nuclear membrane part (GO:0044453)	14	0	0.1143	-	1
eukaryotic 48S preinitiation complex (GO:0033290)	14	0	0.1143	-	1
low-density lipoprotein particle (GO:0034362)	14	0	0.1143	-	1
transcription factor TFTC complex (GO:0033276)	14	0	0.1143	-	1
specific granule (GO:0042581)	14	0	0.1143	-	1
XY body (GO:0001741)	14	0	0.1143	-	1
DNA helicase complex (GO:0033202)	14	0	0.1143	-	1
Ino80 complex (GO:0031011)	14	0	0.1143	-	1
integral component of peroxisomal membrane (GO:0005779)	14	0	0.1143	-	1
pole plasm (GO:0045495)	14	0	0.1143	-	1
small nucleolar ribonucleoprotein complex (GO:0005732)	14	0	0.1143	-	1
pericentric heterochromatin (GO:0005721)	14	0	0.1143	-	1
microtubule plus-end (GO:0035371)	15	0	0.1225	-	1
ESCRT complex (GO:0036452)	15	0	0.1225	-	1
eukaryotic 43S preinitiation complex (GO:0016282)	15	0	0.1225	-	1
compact myelin (GO:0043218)	15	0	0.1225	-	1
Sin3-type complex (GO:0070822)	15	0	0.1225	-	1
SWI/SNF complex (GO:0016514)	15	0	0.1225	-	1
Ada2/Gcn5/Ada3 transcription activator complex (GO:0005671)	15	0	0.1225	-	1
photoreceptor disc membrane (GO:0097381)	15	0	0.1225	-	1
interstitial matrix (GO:0005614)	15	0	0.1225	-	1
NuA4 histone acetyltransferase complex (GO:0035267)	15	0	0.1225	-	1
pseudopodium (GO:0031143)	15	0	0.1225	-	1
photoreceptor outer segment membrane (GO:0042622)	15	0	0.1225	-	1
CCR4-NOT complex (GO:0030014)	15	0	0.1225	-	1
sperm principal piece (GO:0097228)	15	0	0.1225	-	1
mRNA cleavage factor complex (GO:0005849)	15	0	0.1225	-	1
pre-autophagosomal structure membrane (GO:0034045)	15	1	0.1225	+	1
translation preinitiation complex (GO:0070993)	15	0	0.1225	-	1
gamma-tubulin complex (GO:0000930)	15	0	0.1225	-	1
integral component of mitochondrial inner membrane (GO:0031305)	15	0	0.1225	-	1
male germ cell nucleus (GO:0001673)	16	0	0.1306	-	1
H4 histone acetyltransferase complex (GO:1902562)	16	0	0.1306	-	1
clathrin coat of coated pit (GO:0030132)	16	1	0.1306	+	1
H4/H2A histone acetyltransferase complex (GO:0043189)	16	0	0.1306	-	1
phosphatidylinositol 3-kinase complex (GO:0005942)	16	0	0.1306	-	1
exocyst (GO:0000145)	16	1	0.1306	+	1
condensed nuclear chromosome, centromeric region (GO:0000780)	16	0	0.1306	-	1
dendrite membrane (GO:0032590)	16	0	0.1306	-	1
SMN-Sm protein complex (GO:0034719)	16	0	0.1306	-	1
dendrite cytoplasm (GO:0032839)	16	0	0.1306	-	1
cation-transporting ATPase complex (GO:0090533)	16	0	0.1306	-	1
eukaryotic translation initiation factor 3 complex (GO:0005852)	16	0	0.1306	-	1
proteasome regulatory particle (GO:0005838)	16	0	0.1306	-	1
node of Ranvier (GO:0033268)	16	0	0.1306	-	1
BLOC-1 complex (GO:0031083)	16	0	0.1306	-	1
intrinsic component of mitochondrial inner membrane (GO:0031304)	16	0	0.1306	-	1
ESC/E(Z) complex (GO:0035098)	16	0	0.1306	-	1
endocytic vesicle lumen (GO:0071682)	16	2	0.1306	+	1
pericentriolar material (GO:0000242)	17	1	0.1388	+	1
proton-transporting two-sector ATPase complex, catalytic domain (GO:0033178)	17	0	0.1388	-	1
NuRD complex (GO:0016581)	17	0	0.1388	-	1
filopodium membrane (GO:0031527)	17	0	0.1388	-	1
DNA-directed RNA polymerase II, core complex (GO:0005665)	17	0	0.1388	-	1
phagocytic cup (GO:0001891)	17	0	0.1388	-	1
centriolar satellite (GO:0034451)	17	0	0.1388	-	1
sodium channel complex (GO:0034706)	17	0	0.1388	-	1
CHD-type complex (GO:0090545)	17	0	0.1388	-	1
acetylcholine-gated channel complex (GO:0005892)	17	0	0.1388	-	1
anchored component of external side of plasma membrane (GO:0031362)	17	0	0.1388	-	1
integral component of mitochondrial outer membrane (GO:0031307)	17	0	0.1388	-	1
rough endoplasmic reticulum membrane (GO:0030867)	17	0	0.1388	-	1
pronucleus (GO:0045120)	17	0	0.1388	-	1
lamellipodium membrane (GO:0031258)	18	1	0.1469	+	1
COPI-coated vesicle (GO:0030137)	18	0	0.1469	-	1
DNA-directed RNA polymerase III complex (GO:0005666)	18	0	0.1469	-	1
MHC class II protein complex (GO:0042613)	18	0	0.1469	-	1
cytochrome complex (GO:0070069)	18	0	0.1469	-	1
muscle myosin complex (GO:0005859)	18	1	0.1469	+	1
intrinsic component of mitochondrial outer membrane (GO:0031306)	18	0	0.1469	-	1
transcriptionally active chromatin (GO:0035327)	19	0	0.1551	-	1
site of double-strand break (GO:0035861)	19	0	0.1551	-	1
mast cell granule (GO:0042629)	19	1	0.1551	+	1
nuclear transcriptional repressor complex (GO:0090568)	19	0	0.1551	-	1
intraciliary transport particle B (GO:0030992)	19	0	0.1551	-	1
retromer complex (GO:0030904)	19	0	0.1551	-	1
extrinsic component of organelle membrane (GO:0031312)	19	0	0.1551	-	1
neuronal postsynaptic density (GO:0097481)	19	0	0.1551	-	1
podosome (GO:0002102)	19	2	0.1551	+	1
microvillus membrane (GO:0031528)	20	0	0.1633	-	1
exosome (RNase complex) (GO:0000178)	20	0	0.1633	-	1
protein phosphatase type 2A complex (GO:0000159)	20	0	0.1633	-	1
M band (GO:0031430)	20	1	0.1633	+	1
BAF-type complex (GO:0090544)	20	0	0.1633	-	1
carboxy-terminal domain protein kinase complex (GO:0032806)	20	0	0.1633	-	1
cyclin-dependent protein kinase holoenzyme complex (GO:0000307)	20	0	0.1633	-	1
acrosomal membrane (GO:0002080)	21	0	0.1714	-	1
anaphase-promoting complex (GO:0005680)	21	0	0.1714	-	1
INO80-type complex (GO:0097346)	21	0	0.1714	-	1
connexon complex (GO:0005922)	21	0	0.1714	-	1
germ cell nucleus (GO:0043073)	21	0	0.1714	-	1
exon-exon junction complex (GO:0035145)	21	0	0.1714	-	1
costamere (GO:0043034)	21	1	0.1714	+	1
ciliary base (GO:0097546)	21	0	0.1714	-	1
triglyceride-rich lipoprotein particle (GO:0034385)	21	1	0.1714	+	1
very-low-density lipoprotein particle (GO:0034361)	21	1	0.1714	+	1
BLOC complex (GO:0031082)	21	0	0.1714	-	1
dystrophin-associated glycoprotein complex (GO:0016010)	21	1	0.1714	+	1
proton-transporting two-sector ATPase complex, proton-transporting domain (GO:0033177)	22	0	0.1796	-	1
intrinsic component of external side of plasma membrane (GO:0031233)	22	0	0.1796	-	1
excitatory synapse (GO:0060076)	22	1	0.1796	+	1
autophagic vacuole membrane (GO:0000421)	22	0	0.1796	-	1
ciliary transition zone (GO:0035869)	22	0	0.1796	-	1
striated muscle thin filament (GO:0005865)	22	0	0.1796	-	1
proteasome core complex (GO:0005839)	22	0	0.1796	-	1
organellar large ribosomal subunit (GO:0000315)	22	0	0.1796	-	1
organellar small ribosomal subunit (GO:0000314)	22	0	0.1796	-	1
mitochondrial small ribosomal subunit (GO:0005763)	22	0	0.1796	-	1
mitochondrial large ribosomal subunit (GO:0005762)	22	0	0.1796	-	1
mitochondrial proton-transporting ATP synthase complex (GO:0005753)	22	0	0.1796	-	1
nuclear euchromatin (GO:0005719)	23	0	0.1878	-	1
proton-transporting V-type ATPase complex (GO:0033176)	23	0	0.1878	-	1
clathrin vesicle coat (GO:0030125)	23	1	0.1878	+	1
U12-type spliceosomal complex (GO:0005689)	23	1	0.1878	+	1
transcription factor TFIID complex (GO:0005669)	23	0	0.1878	-	1
nuclear outer membrane (GO:0005640)	23	0	0.1878	-	1
basal lamina (GO:0005605)	23	0	0.1878	-	1
cornified envelope (GO:0001533)	23	1	0.1878	+	1
desmosome (GO:0030057)	23	1	0.1878	+	1
proton-transporting ATP synthase complex (GO:0045259)	23	0	0.1878	-	1
Cul4-RING E3 ubiquitin ligase complex (GO:0080008)	23	0	0.1878	-	1
proteasome accessory complex (GO:0022624)	23	0	0.1878	-	1
ATPase dependent transmembrane transport complex (GO:0098533)	24	0	0.1959	-	1
Cul3-RING ubiquitin ligase complex (GO:0031463)	24	0	0.1959	-	1
90S preribosome (GO:0030686)	24	0	0.1959	-	1
presynaptic active zone (GO:0048786)	24	0	0.1959	-	1
filamentous actin (GO:0031941)	24	1	0.1959	+	1
sex chromosome (GO:0000803)	25	0	0.2041	-	1
myofilament (GO:0036379)	25	0	0.2041	-	1
nuclear chromosome, telomeric region (GO:0000784)	25	1	0.2041	+	1
myosin II complex (GO:0016460)	25	3	0.2041	+	1
spindle midzone (GO:0051233)	25	0	0.2041	-	1
nuclear replisome (GO:0043601)	25	1	0.2041	+	1
MLL1/2 complex (GO:0044665)	26	0	0.2123	-	1
small-subunit processome (GO:0032040)	26	0	0.2123	-	1
trans-Golgi network transport vesicle (GO:0030140)	26	1	0.2123	+	1
cytoplasmic dynein complex (GO:0005868)	26	1	0.2123	+	1
axoneme part (GO:0044447)	26	0	0.2123	-	1
high-density lipoprotein particle (GO:0034364)	26	3	0.2123	+	1
replisome (GO:0030894)	26	1	0.2123	+	1
MLL1 complex (GO:0071339)	26	0	0.2123	-	1
integral component of lumenal side of endoplasmic reticulum membrane (GO:0071556)	27	0	0.2204	-	1
alpha-amino-3-hydroxy-5-methyl-4-isoxazolepropionic acid selective glutamate receptor complex (GO:0032281)	27	0	0.2204	-	1
lumenal side of membrane (GO:0098576)	27	0	0.2204	-	1
lumenal side of endoplasmic reticulum membrane (GO:0098553)	27	0	0.2204	-	1
aggresome (GO:0016235)	28	1	0.2286	+	1
SAGA-type complex (GO:0070461)	28	0	0.2286	-	1
MHC protein complex (GO:0042611)	28	0	0.2286	-	1
stereocilium (GO:0032420)	28	1	0.2286	+	1
smooth endoplasmic reticulum (GO:0005790)	28	2	0.2286	+	1
multivesicular body (GO:0005771)	28	0	0.2286	-	1
photoreceptor connecting cilium (GO:0032391)	29	0	0.2367	-	1
euchromatin (GO:0000791)	29	0	0.2367	-	1
basal plasma membrane (GO:0009925)	29	2	0.2367	+	1
intraciliary transport particle (GO:0030990)	29	0	0.2367	-	1
SCF ubiquitin ligase complex (GO:0019005)	29	0	0.2367	-	1
integrin complex (GO:0008305)	30	2	0.2449	+	1
photoreceptor inner segment (GO:0001917)	30	0	0.2449	-	1
gap junction (GO:0005921)	30	0	0.2449	-	1
synaptonemal complex (GO:0000795)	30	0	0.2449	-	1
protein complex involved in cell adhesion (GO:0098636)	30	2	0.2449	+	1
immunological synapse (GO:0001772)	30	1	0.2449	+	1
clathrin adaptor complex (GO:0030131)	31	0	0.2531	-	1
cytoplasmic stress granule (GO:0010494)	31	0	0.2531	-	1
neuron projection membrane (GO:0032589)	32	1	0.2612	+	1
DNA repair complex (GO:1990391)	32	1	0.2612	+	1
A band (GO:0031672)	32	1	0.2612	+	1
nuclear heterochromatin (GO:0005720)	33	1	0.2694	+	1
endoplasmic reticulum-Golgi intermediate compartment membrane (GO:0033116)	33	0	0.2694	-	1
polysome (GO:0005844)	34	1	0.2776	+	1
COP9 signalosome (GO:0008180)	34	1	0.2776	+	1
microbody lumen (GO:0031907)	35	3	0.2857	+	1
nuclear replication fork (GO:0043596)	35	1	0.2857	+	1
mediator complex (GO:0016592)	35	0	0.2857	-	1
dendritic shaft (GO:0043198)	35	0	0.2857	-	1
pre-autophagosomal structure (GO:0000407)	35	1	0.2857	+	1
heterotrimeric G-protein complex (GO:0005834)	35	0	0.2857	-	1
peroxisomal matrix (GO:0005782)	35	3	0.2857	+	1
anchored component of plasma membrane (GO:0046658)	36	0	0.2939	-	1
cis-Golgi network (GO:0005801)	36	1	0.2939	+	1
nuclear ubiquitin ligase complex (GO:0000152)	37	0	0.3021	-	1
sarcoplasmic reticulum membrane (GO:0033017)	37	0	0.3021	-	1
stereocilium bundle (GO:0032421)	38	1	0.3102	+	1
AP-type membrane coat adaptor complex (GO:0030119)	39	0	0.3184	-	1
mitotic spindle (GO:0072686)	39	0	0.3184	-	1
integral component of mitochondrial membrane (GO:0032592)	39	0	0.3184	-	1
recycling endosome membrane (GO:0055038)	39	1	0.3184	+	1
T-tubule (GO:0030315)	39	0	0.3184	-	1
plasma lipoprotein particle (GO:0034358)	39	3	0.3184	+	1
cortical actin cytoskeleton (GO:0030864)	39	1	0.3184	+	1
sperm flagellum (GO:0036126)	40	0	0.3265	-	1
mitochondrial nucleoid (GO:0042645)	40	1	0.3265	+	1
preribosome (GO:0030684)	40	0	0.3265	-	1
clathrin-coated endocytic vesicle membrane (GO:0030669)	40	1	0.3265	+	1
voltage-gated calcium channel complex (GO:0005891)	40	0	0.3265	-	1
dynein complex (GO:0030286)	40	2	0.3265	+	1
cytosolic small ribosomal subunit (GO:0022627)	40	2	0.3265	+	1
myelin sheath (GO:0043209)	41	2	0.3347	+	1
protein-lipid complex (GO:0032994)	41	3	0.3347	+	1
Golgi-associated vesicle membrane (GO:0030660)	41	1	0.3347	+	1
intrinsic component of mitochondrial membrane (GO:0098573)	41	0	0.3347	-	1
transcription elongation factor complex (GO:0008023)	42	0	0.3429	-	1
trans-Golgi network membrane (GO:0032588)	42	1	0.3429	+	1
nucleoid (GO:0009295)	42	1	0.3429	+	1
basal part of cell (GO:0045178)	42	2	0.3429	+	1
integral component of Golgi membrane (GO:0030173)	43	0	0.351	-	1
PcG protein complex (GO:0031519)	43	0	0.351	-	1
terminal bouton (GO:0043195)	43	1	0.351	+	1
ciliary tip (GO:0097542)	43	0	0.351	-	1
intercellular bridge (GO:0045171)	43	0	0.351	-	1
clathrin coat (GO:0030118)	44	1	0.3592	+	1
brush border membrane (GO:0031526)	44	0	0.3592	-	1
protein serine/threonine phosphatase complex (GO:0008287)	44	0	0.3592	-	1
phosphatase complex (GO:1903293)	44	0	0.3592	-	1
small nuclear ribonucleoprotein complex (GO:0030532)	44	0	0.3592	-	1
nuclear inner membrane (GO:0005637)	45	1	0.3674	+	1
cell surface furrow (GO:0097610)	45	2	0.3674	+	1
cleavage furrow (GO:0032154)	45	2	0.3674	+	1
clathrin-coated endocytic vesicle (GO:0045334)	46	1	0.3755	+	1
cell-cell adherens junction (GO:0005913)	46	3	0.3755	+	1
respiratory chain complex I (GO:0045271)	46	0	0.3755	-	1
NADH dehydrogenase complex (GO:0030964)	46	0	0.3755	-	1
lateral plasma membrane (GO:0016328)	46	1	0.3755	+	1
mitochondrial respiratory chain complex I (GO:0005747)	46	0	0.3755	-	1
Cajal body (GO:0015030)	47	0	0.3837	-	1
intercalated disc (GO:0014704)	47	2	0.3837	+	1
intrinsic component of Golgi membrane (GO:0031228)	48	0	0.3919	-	1
proton-transporting two-sector ATPase complex (GO:0016469)	48	0	0.3919	-	1
chloride channel complex (GO:0034707)	48	0	0.3919	-	1
platelet alpha granule lumen (GO:0031093)	48	0	0.3919	-	1
cell division site part (GO:0032155)	48	2	0.3919	+	1
cell division site (GO:0032153)	48	2	0.3919	+	1
ionotropic glutamate receptor complex (GO:0008328)	50	1	0.4082	+	1
neuromuscular junction (GO:0031594)	50	1	0.4082	+	1
autophagic vacuole (GO:0005776)	50	1	0.4082	+	1
main axon (GO:0044304)	51	2	0.4163	+	1
SNARE complex (GO:0031201)	51	0	0.4163	-	1
synaptic vesicle membrane (GO:0030672)	51	0	0.4163	-	1
nucleolar part (GO:0044452)	51	0	0.4163	-	1
phagocytic vesicle membrane (GO:0030670)	52	1	0.4245	+	1
kinesin complex (GO:0005871)	52	0	0.4245	-	1
cytosolic large ribosomal subunit (GO:0022625)	53	0	0.4327	-	1
microbody membrane (GO:0031903)	54	2	0.4408	+	1
histone deacetylase complex (GO:0000118)	54	1	0.4408	+	1
cytoplasmic microtubule (GO:0005881)	54	2	0.4408	+	1
cytoplasmic side of plasma membrane (GO:0009898)	54	0	0.4408	-	1
peroxisomal membrane (GO:0005778)	54	2	0.4408	+	1
spindle microtubule (GO:0005876)	55	0	0.449	-	1
lipid particle (GO:0005811)	55	0	0.449	-	1
presynaptic membrane (GO:0042734)	57	0	0.4653	-	1
cell-cell contact zone (GO:0044291)	57	2	0.4653	+	1
sarcoplasmic reticulum (GO:0016529)	58	0	0.4735	-	1
chromosome, telomeric region (GO:0000781)	58	2	0.4735	+	1
photoreceptor outer segment (GO:0001750)	58	0	0.4735	-	1
cytoplasmic side of membrane (GO:0098562)	58	1	0.4735	+	1
replication fork (GO:0005657)	59	1	0.4817	+	1
rough endoplasmic reticulum (GO:0005791)	59	0	0.4817	-	1
calcium channel complex (GO:0034704)	60	0	0.4898	-	1
organellar ribosome (GO:0000313)	60	0	0.4898	-	1
mitochondrial ribosome (GO:0005761)	60	0	0.4898	-	1
inclusion body (GO:0016234)	61	1	0.498	+	1
secretory granule lumen (GO:0034774)	62	1	0.5061	+	1
platelet alpha granule (GO:0031091)	62	0	0.5061	-	1
serine/threonine protein kinase complex (GO:1902554)	63	0	0.5143	-	1
cytoplasmic mRNA processing body (GO:0000932)	63	0	0.5143	-	1
perikaryon (GO:0043204)	64	1	0.5225	+	1
sarcoplasm (GO:0016528)	64	0	0.5225	-	1
DNA bending complex (GO:1990104)	64	0	0.5225	-	1
nucleosome (GO:0000786)	64	0	0.5225	-	1
small ribosomal subunit (GO:0015935)	64	2	0.5225	+	1
coated pit (GO:0005905)	65	2	0.5306	+	1
histone methyltransferase complex (GO:0035097)	65	0	0.5306	-	1
cortical cytoskeleton (GO:0030863)	65	3	0.5306	+	1
proteasome complex (GO:0000502)	67	0	0.547	-	1
nuclear pore (GO:0005643)	67	2	0.547	+	1
SWI/SNF superfamily-type complex (GO:0070603)	67	0	0.547	-	1
Golgi-associated vesicle (GO:0005798)	67	1	0.547	+	1
brush border (GO:0005903)	68	2	0.5551	+	1
caveola (GO:0005901)	69	1	0.5633	+	1
plasma membrane raft (GO:0044853)	69	1	0.5633	+	1
mitochondrial intermembrane space (GO:0005758)	69	0	0.5633	-	1
ciliary membrane (GO:0060170)	69	0	0.5633	-	1
transcriptional repressor complex (GO:0017053)	70	1	0.5715	+	1
DNA packaging complex (GO:0044815)	70	0	0.5715	-	1
lysosomal lumen (GO:0043202)	72	0	0.5878	-	1
Golgi cisterna membrane (GO:0032580)	72	0	0.5878	-	1
secretory granule membrane (GO:0030667)	72	0	0.5878	-	1
endoplasmic reticulum-Golgi intermediate compartment (GO:0005793)	72	2	0.5878	+	1
mitochondrial respiratory chain (GO:0005746)	72	0	0.5878	-	1
heterochromatin (GO:0000792)	73	1	0.5959	+	1
ruffle membrane (GO:0032587)	73	1	0.5959	+	1
ciliary cytoplasm (GO:0097014)	74	0	0.6041	-	1
axoneme (GO:0005930)	74	0	0.6041	-	1
actin filament (GO:0005884)	75	4	0.6123	+	1
vacuolar lumen (GO:0005775)	75	0	0.6123	-	1
filopodium (GO:0030175)	76	2	0.6204	+	1
condensed nuclear chromosome (GO:0000794)	76	0	0.6204	-	1
clathrin-coated vesicle membrane (GO:0030665)	76	1	0.6204	+	1
voltage-gated potassium channel complex (GO:0008076)	77	1	0.6286	+	1
organelle envelope lumen (GO:0031970)	78	1	0.6368	+	1
phagocytic vesicle (GO:0045335)	79	1	0.6449	+	1
potassium channel complex (GO:0034705)	79	1	0.6449	+	1
RNA polymerase II transcription factor complex (GO:0090575)	79	0	0.6449	-	1
cytoplasmic membrane-bounded vesicle lumen (GO:0060205)	79	3	0.6449	+	1
vesicle lumen (GO:0031983)	79	3	0.6449	+	1
axon terminus (GO:0043679)	80	1	0.6531	+	1
catalytic step 2 spliceosome (GO:0071013)	80	2	0.6531	+	1
ciliary basal body (GO:0036064)	81	0	0.6613	-	1
histone acetyltransferase complex (GO:0000123)	81	0	0.6613	-	1
methyltransferase complex (GO:0034708)	81	0	0.6613	-	1
large ribosomal subunit (GO:0015934)	81	0	0.6613	-	1
respiratory chain (GO:0070469)	82	0	0.6694	-	1
protein kinase complex (GO:1902911)	82	1	0.6694	+	1
microvillus (GO:0005902)	83	4	0.6776	+	1
pore complex (GO:0046930)	83	2	0.6776	+	1
Golgi lumen (GO:0005796)	83	0	0.6776	-	1
centriole (GO:0005814)	85	1	0.6939	+	1
acrosomal vesicle (GO:0001669)	88	1	0.7184	+	1
collagen trimer (GO:0005581)	88	0	0.7184	-	1
neuron projection terminus (GO:0044306)	89	1	0.7266	+	1
oxidoreductase complex (GO:1990204)	89	0	0.7266	-	1
Golgi cisterna (GO:0031985)	89	0	0.7266	-	1
motile cilium (GO:0031514)	90	0	0.7347	-	1
DNA-directed RNA polymerase II, holoenzyme (GO:0016591)	91	0	0.7429	-	1
protein acetyltransferase complex (GO:0031248)	91	0	0.7429	-	1
condensed chromosome kinetochore (GO:0000777)	91	0	0.7429	-	1
acetyltransferase complex (GO:1902493)	91	0	0.7429	-	1
cell projection cytoplasm (GO:0032838)	92	0	0.7511	-	1
nuclear matrix (GO:0016363)	92	3	0.7511	+	1
PML body (GO:0016605)	92	0	0.7511	-	1
extrinsic component of cytoplasmic side of plasma membrane (GO:0031234)	93	1	0.7592	+	1
basement membrane (GO:0005604)	93	1	0.7592	+	1
organelle subcompartment (GO:0031984)	94	0	0.7674	-	1
late endosome membrane (GO:0031902)	95	0	0.7755	-	1
keratin filament (GO:0045095)	95	0	0.7755	-	1
dendritic spine (GO:0043197)	96	0	0.7837	-	1
early endosome membrane (GO:0031901)	98	1	0.8	+	1
neuron spine (GO:0044309)	98	0	0.8	-	1
condensed chromosome, centromeric region (GO:0000779)	98	0	0.8	-	1
cell cortex part (GO:0044448)	98	4	0.8	+	1
nuclear transcription factor complex (GO:0044798)	101	0	0.8245	-	1
cytosolic ribosome (GO:0022626)	101	2	0.8245	+	1
sarcolemma (GO:0042383)	103	1	0.8409	+	1
Z disc (GO:0030018)	103	5	0.8409	+	1
cullin-RING ubiquitin ligase complex (GO:0031461)	104	0	0.849	-	1
integral component of endoplasmic reticulum membrane (GO:0030176)	108	1	0.8817	+	1
DNA-directed RNA polymerase complex (GO:0000428)	110	0	0.898	-	1
nuclear DNA-directed RNA polymerase complex (GO:0055029)	110	0	0.898	-	1
nuclear periphery (GO:0034399)	110	3	0.898	+	1
occluding junction (GO:0070160)	112	1	0.9143	+	1
tight junction (GO:0005923)	112	1	0.9143	+	1
RNA polymerase complex (GO:0030880)	112	0	0.9143	-	1
intrinsic component of endoplasmic reticulum membrane (GO:0031227)	113	1	0.9225	+	1
nonmotile primary cilium (GO:0031513)	114	0	0.9307	-	1
spindle pole (GO:0000922)	114	0	0.9307	-	1
kinetochore (GO:0000776)	115	0	0.9388	-	1
I band (GO:0031674)	117	5	0.9551	+	1
midbody (GO:0030496)	119	2	0.9715	+	1
recycling endosome (GO:0055037)	119	3	0.9715	+	1
microtubule organizing center part (GO:0044450)	119	2	0.9715	+	1
protein-DNA complex (GO:0032993)	120	1	0.9796	+	1
sperm part (GO:0097223)	120	1	0.9796	+	1
Golgi stack (GO:0005795)	121	1	0.9878	+	1
leading edge membrane (GO:0031256)	122	2	0.996	+	1
cytoplasmic ribonucleoprotein granule (GO:0036464)	123	4	1.004	+	1
synaptic vesicle (GO:0008021)	123	0	1.004	-	1
growth cone (GO:0030426)	123	2	1.004	+	1
ribonucleoprotein granule (GO:0035770)	123	4	1.004	+	1
site of polarized growth (GO:0030427)	126	2	1.029	+	1
extracellular matrix component (GO:0044420)	127	1	1.037	-	1
apical junction complex (GO:0043296)	128	3	1.045	+	1
extrinsic component of plasma membrane (GO:0019897)	128	1	1.045	-	1
postsynaptic density (GO:0014069)	128	2	1.045	+	1
endocytic vesicle membrane (GO:0030666)	129	2	1.053	+	1
clathrin-coated vesicle (GO:0030136)	134	1	1.094	-	1
microtubule associated complex (GO:0005875)	137	2	1.118	+	1
mitochondrial outer membrane (GO:0005741)	138	2	1.127	+	1
axon part (GO:0033267)	139	3	1.135	+	1
anchored component of membrane (GO:0031225)	144	0	1.176	-	1
ribosomal subunit (GO:0044391)	144	2	1.176	+	1
ruffle (GO:0001726)	149	3	1.216	+	1
lamellipodium (GO:0030027)	151	6	1.233	+	1
spliceosomal complex (GO:0005681)	156	2	1.274	+	1
cation channel complex (GO:0034703)	156	1	1.274	-	1
organelle outer membrane (GO:0031968)	160	2	1.306	+	1
trans-Golgi network (GO:0005802)	164	3	1.339	+	1
chromosome, centromeric region (GO:0000775)	166	0	1.355	-	1
outer membrane (GO:0019867)	167	2	1.363	+	1
transport vesicle (GO:0030133)	167	6	1.363	+	1
mitochondrial membrane part (GO:0044455)	169	0	1.38	-	1
nuclear speck (GO:0016607)	174	1	1.42	-	1
sarcomere (GO:0030017)	175	5	1.429	+	1
primary cilium (GO:0072372)	179	1	1.461	-	1
ubiquitin ligase complex (GO:0000151)	184	1	1.502	-	1
condensed chromosome (GO:0000793)	185	0	1.51	-	1
basolateral plasma membrane (GO:0016323)	188	7	1.535	+	1
coated vesicle (GO:0030135)	190	6	1.551	+	1
late endosome (GO:0005770)	190	2	1.551	+	1
endoplasmic reticulum lumen (GO:0005788)	191	1	1.559	-	1
postsynaptic membrane (GO:0045211)	192	1	1.567	-	1
contractile fiber part (GO:0044449)	192	6	1.567	+	1
intermediate filament (GO:0005882)	193	2	1.576	+	1
myofibril (GO:0030016)	199	5	1.625	+	1
cytosolic part (GO:0044445)	201	6	1.641	+	1
cell cortex (GO:0005938)	205	5	1.674	+	1
contractile fiber (GO:0043292)	210	6	1.714	+	1
ribosome (GO:0005840)	212	3	1.731	+	1
external side of plasma membrane (GO:0009897)	217	0	1.772	-	1
nuclear chromatin (GO:0000790)	220	1	1.796	-	1
endocytic vesicle (GO:0030139)	221	5	1.804	+	1
extrinsic component of membrane (GO:0019898)	224	2	1.829	+	1
chromosomal region (GO:0098687)	224	2	1.829	+	1
integral component of organelle membrane (GO:0031301)	228	1	1.861	-	1
membrane raft (GO:0045121)	231	2	1.886	+	1
synaptic membrane (GO:0097060)	239	1	1.951	-	1
intrinsic component of organelle membrane (GO:0031300)	241	1	1.967	-	1
lysosomal membrane (GO:0005765)	244	0	1.992	-	1
intermediate filament cytoskeleton (GO:0045111)	244	3	1.992	+	1
apical plasma membrane (GO:0016324)	251	2	2.049	-	1
early endosome (GO:0005769)	256	4	2.09	+	1
nuclear membrane (GO:0031965)	256	3	2.09	+	1
cell projection membrane (GO:0031253)	262	2	2.139	-	1
ion channel complex (GO:0034702)	265	1	2.163	-	1
transcription factor complex (GO:0005667)	278	1	2.269	-	1
spindle (GO:0005819)	279	2	2.278	-	1
ciliary part (GO:0044441)	280	0	2.286	-	1
vacuolar membrane (GO:0005774)	286	0	2.335	-	1
receptor complex (GO:0043235)	292	6	2.384	+	1
transmembrane transporter complex (GO:1902495)	297	1	2.425	-	1
side of membrane (GO:0098552)	297	1	2.425	-	1
transporter complex (GO:1990351)	302	1	2.465	-	1
secretory granule (GO:0030141)	306	4	2.498	+	1
axon (GO:0030424)	312	7	2.547	+	1
nuclear body (GO:0016604)	323	2	2.637	-	1
apical part of cell (GO:0045177)	328	3	2.678	+	1
nuclear chromosome part (GO:0044454)	335	2	2.735	-	1
proteinaceous extracellular matrix (GO:0005578)	337	1	2.751	-	1
neuronal cell body (GO:0043025)	347	5	2.833	+	1
vacuolar part (GO:0044437)	356	0	2.906	-	1
endosome membrane (GO:0010008)	359	3	2.931	+	1
cell-cell junction (GO:0005911)	368	10	3.004	+	1
dendrite (GO:0030425)	374	2	3.053	-	1
nuclear chromosome (GO:0000228)	376	2	3.07	-	1
nuclear envelope (GO:0005635)	377	5	3.078	+	1
microtubule (GO:0005874)	377	8	3.078	+	1
endosomal part (GO:0044440)	378	3	3.086	-	1
chromatin (GO:0000785)	382	2	3.119	-	1
cell body (GO:0044297)	396	8	3.233	+	1
cytoplasmic vesicle membrane (GO:0030659)	399	10	3.257	+	1
extracellular matrix (GO:0031012)	410	4	3.347	+	1
vesicle membrane (GO:0012506)	413	10	3.372	+	1
cilium (GO:0005929)	425	2	3.47	-	1
synapse part (GO:0044456)	425	3	3.47	-	1
centrosome (GO:0005813)	438	5	3.576	+	1
mitochondrial inner membrane (GO:0005743)	457	5	3.731	+	1
lytic vacuole (GO:0000323)	468	2	3.821	-	1
lysosome (GO:0005764)	468	2	3.821	-	1
plasma membrane region (GO:0098590)	494	9	4.033	+	1
organelle inner membrane (GO:0019866)	502	6	4.098	+	1
vacuole (GO:0005773)	535	2	4.368	-	1
somatodendritic compartment (GO:0036477)	555	5	4.531	+	1
microtubule organizing center (GO:0005815)	567	6	4.629	+	1
perinuclear region of cytoplasm (GO:0048471)	572	13	4.67	+	1
synapse (GO:0045202)	573	5	4.678	+	1
transferase complex (GO:1990234)	579	5	4.727	+	1
Golgi membrane (GO:0000139)	584	10	4.768	+	1
mitochondrial membrane (GO:0031966)	626	7	5.11	+	1
ribonucleoprotein complex (GO:0030529)	649	9	5.298	+	1
nucleoplasm part (GO:0044451)	652	3	5.323	-	1
chromosomal part (GO:0044427)	652	4	5.323	-	1
mitochondrial envelope (GO:0005740)	663	7	5.412	+	1
cell surface (GO:0009986)	674	6	5.502	+	1
endosome (GO:0005768)	711	8	5.804	+	1
chromosome (GO:0005694)	748	5	6.106	-	1
cell projection part (GO:0044463)	777	6	6.343	-	1
neuron projection (GO:0043005)	778	10	6.351	+	1
Golgi apparatus part (GO:0044431)	801	12	6.539	+	1
nucleolus (GO:0005730)	820	8	6.694	+	1
endoplasmic reticulum membrane (GO:0005789)	871	11	7.111	+	1
catalytic complex (GO:1902494)	883	7	7.208	-	1
nuclear outer membrane-endoplasmic reticulum membrane network (GO:0042175)	889	11	7.257	+	1
neuron part (GO:0097458)	960	11	7.837	+	1
microtubule cytoskeleton (GO:0015630)	992	14	8.098	+	1
organelle envelope (GO:0031967)	1020	12	8.327	+	1
envelope (GO:0031975)	1024	12	8.36	+	1
endoplasmic reticulum part (GO:0044432)	1044	14	8.523	+	1
extracellular space (GO:0005615)	1209	16	9.87	+	1
integral component of plasma membrane (GO:0005887)	1317	7	10.75	-	1
Golgi apparatus (GO:0005794)	1360	18	11.1	+	1
intrinsic component of plasma membrane (GO:0031226)	1368	7	11.17	-	1
endoplasmic reticulum (GO:0005783)	1474	16	12.03	+	1
membrane region (GO:0098589)	1477	20	12.06	+	1
cell projection (GO:0042995)	1556	23	12.7	+	1
bounding membrane of organelle (GO:0098588)	2123	21	17.33	+	1
plasma membrane part (GO:0044459)	2241	18	18.29	-	1
nucleoplasm (GO:0005654)	2684	27	21.91	+	1
organelle membrane (GO:0031090)	2836	32	23.15	+	1
nuclear lumen (GO:0031981)	3246	35	26.5	+	1
endomembrane system (GO:0012505)	3456	37	28.21	+	1
nuclear part (GO:0044428)	3586	39	29.27	+	1
intracellular organelle lumen (GO:0070013)	3846	48	31.4	+	1
plasma membrane (GO:0005886)	4600	34	37.55	-	1
cell periphery (GO:0071944)	4690	34	38.29	-	1
membrane part (GO:0044425)	6297	35	51.41	-	1
nucleus (GO:0005634)	6453	61	52.68	+	1
membrane (GO:0016020)	8528	89	69.62	+	1
