# Supplementary material for: Colorectal cancer liver metastatic growth depends on PAD4-driven citrullination of the extracellular matrix
Source: Nat Commun. 2018 Nov 14;9:4783. doi: 10.1038/s41467-018-07306-7 (PMC6235861; doi:10.1038/s41467-018-07306-7)
Supplement: Supplementary file 5 — Supplementary Data 2 [file 41467_2018_7306_MOESM5_ESM.xlsx]

## Sheet: A.  Complete Dataset 
Supplementary Table 2. a. Label-free proteomics analysis of the enriched and decellularized samples from liver metastases and adjacent unaffected livers.
Category	Uniprot	Peptide count	Unique peptides	Confidence score	P value	Max fold change	Highest mean condition	Lowest mean condition	Protein	Normalized abundance										Raw abundance
										Normal liver					Liver metastasis					Normal liver					Liver metastasis
										Patient 1	Patient 2	Patient 3	Patient 4	Patient 5	Patient 1	Patient 2	Patient 3	Patient 4	Patient 5	Patient 1	Patient 2	Patient 3	Patient 4	Patient 5	Patient 1	Patient 2	Patient 3	Patient 4	Patient 5
Glycoproteins	Q8IUX7	2	2	57.82	0.0096409	8.68638	Metastasis	Normal	Adipocyte enhancer-binding protein 1	193.799	201.585	268.424	9.94244	40.6965	1341.57	2373.71	1024.58	989.626	476.481	146.719	201.585	189.988	2.8431	27.5553	1176.04	1268.69	1048.39	327.912	253.507
Glycoproteins	O00468	1	1	26.88	0.0595475	1.96205	Metastasis	Normal	Agrin	110.925	118.456	59.5214	36.8412	89.7709	153.295	214.778	86.446	217.451	143.29	83.9777	118.456	42.1286	10.535	60.7832	134.381	114.794	88.4545	72.0522	76.2362
Glycoproteins	P02749	2	2	64.6	0.0485374	4.16595	Metastasis	Normal	Beta-2-glycoprotein 1	496.485	367.799	686.474	175.915	1407.5	1413.84	1651.23	3478.93	5054.24	1458.55	375.871	367.799	485.879	50.304	953.005	1239.39	882.544	3559.76	1674.72	776.008
Glycoproteins	Q07507	8	8	429.71	0.461359	1.46642	Normal	Metastasis	Dermatopontin	14254.8	16379.6	27020.2	72867	18390	21047.5	34750.3	6629.35	26590	12530.3	10791.8	16379.6	19124.6	20836.7	12451.7	18450.6	18573.3	6783.38	8810.58	6666.64
Glycoproteins	Q12805	15	15	824.03	0.0299816	5.9628	Metastasis	Normal	EGF-containing fibulin-like extracellular matrix protein 1	4095.43	5962.78	5361.8	6563.23	5043.06	21708.2	45334.7	4492.79	69754.3	19862.4	3100.51	5962.78	3795.02	1876.79	3414.62	19029.8	24230.4	4597.18	23113	10567.6
Glycoproteins	O95967	1	1	41.08	0.0750266	3.22721	Metastasis	Normal	EGF-containing fibulin-like extracellular matrix protein 2	500.479	1026.57	1920.42	1004.71	763.919	2421.44	3765.08	933.821	5813.19	3899.92	378.895	1026.57	1359.25	287.304	517.244	2122.67	2012.35	955.518	1926.2	2074.91
Glycoproteins	P15502	17	17	1095.38	0.063632	4.50309	Normal	Metastasis	Elastin	71623.8	54640.7	330084	73609	60080.1	8702.09	16506.7	11294.2	40831.1	53695.3	54223.8	54640.7	233630	21048.9	40679.8	7628.39	8822.47	11556.7	13529.4	28568
Glycoproteins	Q9Y6C2	58	55	3582.12	0.0557703	2.75283	Metastasis	Normal	EMILIN-1	26530.8	28358.8	18259.5	39953.8	21044	27624.5	50934.5	26946.2	155656	108123	20085.5	28358.8	12923.9	11425	14248.7	24216	27223.4	27572.3	51576.6	57525.5
Glycoproteins	Q9BXX0	6	6	300.93	0.0117488	8.71478	Metastasis	Normal	EMILIN-2	118.782	527.532	505.067	689.589	203.969	635.803	1162.69	4036.15	4488.09	7498.46	89.9253	527.532	357.481	197.192	138.106	557.355	621.433	4129.93	1487.12	3989.48
Glycoproteins	Q16610	10	10	418.39	0.6235	1.1799	Normal	Metastasis	Extracellular matrix protein 1	5271.12	4452.46	11667.7	8587.64	10882.6	5984	8019.12	2490.83	10273	7864.46	3990.57	4452.46	8258.29	2455.69	7368.53	5245.67	4286.05	2548.7	3403.94	4184.21
Glycoproteins	P35555	172	159	11747	0.0275943	3.83158	Metastasis	Normal	Fibrillin-1	205314	363133	345699	891408	193191	539752	779971	388289	4.67414e+06	1.2762e+06	155436	363133	244682	254903	130808	473155	416878	397311	1.54877e+06	678988
Glycoproteins	P35556	9	0	465.45			---	---	Fibrillin-2											0	0	0	0	0	0	0	0	0	0
Glycoproteins	P02671	44	43	2866.09	0.0301703	2.05259	Normal	Metastasis	Fibrinogen alpha chain	160959	63565.3	164695	142390	209058	55762.8	67369.6	91455.3	47905.7	98351.3	121857	63565.3	116569	40717.2	141552	48882.6	36007.6	93580.3	15873.5	52326.8
Glycoproteins	P02675	66	66	5062	0.038488	1.95385	Normal	Metastasis	Fibrinogen beta chain	307030	138327	298970	384006	431456	122936	147019	196248	126070	206042	232442	138327	211607	109809	292136	107768	78578.5	200807	41773.4	109623
Glycoproteins	P02679	57	55	4357.82	0.0577785	2.07859	Normal	Metastasis	Fibrinogen gamma chain	336593	170243	369365	488199	532173	136505	203949	213542	114403	244035	254823	170243	261433	139603	360330	119662	109006	218504	37907.3	129836
Glycoproteins	P02751	133	132	8136.15	0.0180768	1.8165	Metastasis	Normal	Fibronectin	67914.7	121719	183853	167148	157470	176991	316478	213994	335682	224962	51415.8	121719	130129	47796.9	106622	155153	169151	218966	111228	119689
Glycoproteins	P23142	7	7	339.72	0.760081	1.45985	Metastasis	Normal	Fibulin-1	1661.23	3409.43	2809.38	3562.87	2788.61	5907.96	9370.59	1545.51	2489.16	1462.63	1257.66	3409.43	1988.45	1018.82	1888.15	5179.01	5008.37	1581.42	824.781	778.18
Glycoproteins	P98095	14	14	716.64	0.0897598	4.59352	Metastasis	Normal	Fibulin-2	1618.79	2824.99	13811.7	2812.78	2039.12	7733.36	13278.8	6073.94	68121.2	10937.1	1225.53	2824.99	9775.78	804.331	1380.67	6779.18	7097.24	6215.06	22571.9	5818.95
Glycoproteins	Q9UBX5	13	13	511.85	0.32879	2.13914	Metastasis	Normal	Fibulin-5	5375.99	12209.6	6419.67	13573.9	4988.46	7711.4	16089.5	2655.42	50178.1	14423.5	4069.97	12209.6	4543.77	3881.53	3377.65	6759.93	8599.48	2717.12	16626.5	7673.89
Glycoproteins	Q14393	2	1	55.02	0.445909	2.55217	Metastasis	Normal	Growth arrest-specific protein 6	3348.75	2613.52	5808.69	4729.01	1814.23	2273.28	3184.27	2751.7	33309.6	5222	2535.22	2613.52	4111.32	1352.29	1228.4	1992.79	1701.93	2815.64	11037.1	2778.31
Glycoproteins	Q96RW7	7	7	299.47	0.00453132	71.5348	Metastasis	Normal	Hemicentin-1	25.6312	3.68795	54.7454	20.4501	31.187	728.926	1279.71	624.803	6399.36	674.592	19.4045	3.68795	38.7482	5.84782	21.1165	638.988	683.977	639.32	2120.42	358.91
Glycoproteins	Q16270	1	1	32.73	0.0272806	25.9635	Metastasis	Normal	Insulin-like growth factor-binding protein 7	189.968	0	0	0	180.549	2914.9	3088.91	573.853	2689.6	352.647	143.818	0	0	0	122.248	2555.24	1650.95	587.187	891.196	187.622
Glycoproteins	P24043	3	3	125.84	0.0284468	14.8464	Metastasis	Normal	Laminin subunit alpha-2	65.3666	78.1776	48.3015	40.8644	37.8144	251.046	531.575	155.605	2953.44	124.634	49.4867	78.1776	34.1873	11.6854	25.6038	220.071	284.115	159.221	978.621	66.3101
Glycoproteins	Q16787	2	1	83.2	0.0405365	24.8131	Metastasis	Normal	Laminin subunit alpha-3	32.0616	43.7017	80.907	67.0825	44.3063	129.5	282.507	88.92	4712.74	1437.7	24.2727	43.7017	57.2651	19.1826	29.9995	113.522	150.994	90.986	1561.56	764.914
Glycoproteins	Q16363	6	6	201.9	0.0322529	9.35364	Metastasis	Normal	Laminin subunit alpha-4	56.5192	164.979	511.806	74.3244	134.742	268.014	835.456	764.147	5294.93	1652.04	42.7887	164.979	362.251	21.2535	91.2326	234.945	446.533	781.901	1754.47	878.951
Glycoproteins	O15230	47	44	2402.15	0.263428	1.68857	Normal	Metastasis	Laminin subunit alpha-5	6484.98	19777.9	29532.7	15629.3	8575.21	3820.57	6073.17	4941.77	15344.9	17197.1	4909.55	19777.9	20902.9	4469.3	5806.21	3349.17	3245.98	5056.59	5084.52	9149.57
Glycoproteins	P07942	12	12	508.34	0.0137066	8.96787	Metastasis	Normal	Laminin subunit beta-1	180.7	396.533	541.99	1064.53	204.107	619.839	1205.68	1360.11	14327.2	3901.23	136.802	396.533	383.614	304.41	138.199	543.36	644.409	1391.71	4747.3	2075.61
Glycoproteins	P55268	24	22	1257.37	0.0842671	3.5258	Normal	Metastasis	Laminin subunit beta-2	4263.76	9870.22	23805.9	10119	6696.83	1506.91	2719.86	616.934	5296.48	5389.81	3227.94	9870.22	16849.5	2893.6	4534.37	1320.98	1453.71	631.269	1754.99	2867.6
Glycoproteins	Q13751	3	3	191.99	0.000471974	109.589	Metastasis	Normal	Laminin subunit beta-3	13.3449	24.3842	11.8632	18.5441	30.4552	916.309	1206.93	280.956	5318.6	3081.75	10.1029	24.3842	8.39663	5.30281	20.621	803.25	645.076	287.484	1762.31	1639.62
Glycoproteins	P11047	23	23	1306.4	0.474023	1.28051	Normal	Metastasis	Laminin subunit gamma-1	5310.7	5194.21	10448.6	4122.5	3350.62	2503.4	3310.43	885.267	10200.3	5300	4020.55	5194.21	7395.38	1178.85	2268.68	2194.52	1769.35	905.836	3379.86	2819.81
Glycoproteins	Q13753	1	1	28.62	0.103605	2.42145	Metastasis	Normal	Laminin subunit gamma-2	77.6721	228.707	376.004	177.526	3142.95	528.894	704.084	275.838	3634.13	4549.78	58.8028	228.707	266.132	50.7645	2128.06	463.636	376.317	282.247	1204.17	2420.66
Glycoproteins	Q9Y6N6	1	1	52.73	0.100978	2166.84	Metastasis	Normal	Laminin subunit gamma-3	0	0	0.875517	0	0	82.2349	228.52	0	1586.35	0	0	0	0.619682	0	0	72.0884	122.139	0	525.637	0
Glycoproteins	Q14766	20	20	1138.49	0.00112739	8.538	Metastasis	Normal	Latent-transforming growth factor beta-binding protein 1	6498.35	4885.38	3653.56	8324.36	4693.53	24427.2	48737.8	16768	108644	40958.4	4919.67	4885.38	2585.95	2380.4	3177.95	21413.3	26049.3	17157.6	35999	21791.5
Glycoproteins	Q14767	7	7	335.17	0.00418525	167.359	Metastasis	Normal	Latent-transforming growth factor beta-binding protein 2	59.1384	28.1496	62.0758	8.6284	43.9946	3899.32	6213.51	1628.57	20555.5	1507.44	44.7716	28.1496	43.9366	2.46734	29.7884	3418.21	3320.99	1666.41	6811.06	802.016
Glycoproteins	Q9NS15	3	3	90.03	0.00396847	133.221	Metastasis	Normal	Latent-transforming growth factor beta-binding protein 3	33.6331	26.5447	0	0	18.6609	1680.84	3224.95	252.628	4170.13	1174.4	25.4624	26.5447	0	0	12.6351	1473.45	1723.67	258.498	1381.77	624.828
Glycoproteins	Q9NR99	1	1	50.02	0.0138793	10.3827	Metastasis	Normal	Matrix-remodeling-associated protein 5	6.5367	123.084	158.385	14.8137	256.797	895.61	1331.25	1128.74	1495.56	959.142	4.94871	123.084	112.103	4.23607	173.875	785.106	711.525	1154.97	495.553	510.302
Glycoproteins	P55083	7	7	580.12	0.282677	2.57749	Normal	Metastasis	Microfibril-associated glycoprotein 4	1614.46	11414.4	29817.4	43129.2	10389.8	3666.01	3312.2	2927.11	11736.2	15745.8	1222.25	11414.4	21104.5	12333	7034.86	3213.68	1770.3	2995.12	3888.76	8377.42
Glycoproteins	P55001	2	2	117.67	0.0185216	2.89452	Metastasis	Normal	Microfibrillar-associated protein 2	17585.7	13186.1	18426.6	33829.6	10534.4	43712.7	44325.8	19106.5	114956	48716.1	13313.5	13186.1	13042.1	9673.76	7132.74	38319.3	23691.2	19550.5	38090.6	25918.9
Glycoproteins	Q13361	3	3	91.48	0.0405533	4.51238	Metastasis	Normal	Microfibrillar-associated protein 5	5580.86	3487.4	2213.58	7951.04	1978.62	7943.12	14733.2	2885.13	64939.8	5213.08	4225.07	3487.4	1566.75	2273.65	1339.71	6963.06	7874.58	2952.16	21517.8	2773.57
Glycoproteins	Q9H8L6	6	6	258.18	0.00112931	6.18416	Normal	Metastasis	Multimerin-2	2332.99	1707.57	2262.32	618.485	872.925	331.193	293.589	213.587	133.85	288.147	1766.23	1707.57	1601.25	176.859	591.051	290.329	156.917	218.55	44.3511	153.305
Glycoproteins	Q6UXI9	3	3	135.26	0.472257	1.99503	Normal	Metastasis	Nephronectin	494.788	726.834	5296.33	1858.34	1481.58	875.483	1114.28	133.639	1840.54	977.286	374.586	726.834	3748.68	531.402	1003.17	767.462	595.56	136.744	609.86	519.955
Glycoproteins	P14543	3	3	112.34	0.501506	1.22115	Normal	Metastasis	Nidogen-1	389.426	964.31	1537.05	845.335	760.613	1025.47	1527.41	438.246	481.823	209.425	294.821	964.31	1087.9	241.729	515.005	898.944	816.366	448.428	159.652	111.423
Glycoproteins	Q14112	3	3	169.03	0.229666	1.75372	Metastasis	Normal	Nidogen-2	707.073	1284.74	2335.83	677.108	645.394	1156.38	1939.64	1028.84	3431.91	2351.97	535.3	1284.74	1653.27	193.623	436.992	1013.7	1036.7	1052.75	1137.16	1251.34
Glycoproteins	Q15063	69	67	5242.95	0.00888429	3.00594	Metastasis	Normal	Periostin	53455.4	105534	55439.8	267247	84242.5	173007	210320	453852	587310	276628	40469.2	105534	39239.6	76420.9	57040	151661	112412	464397	194605	147177
Glycoproteins	Q92626	3	3	160.65	0.00196439	12.9365	Metastasis	Normal	Peroxidasin homolog	33.6228	78.1991	8.90839	30.8925	42.5159	323.477	502.631	353.994	977.188	354.179	25.4546	78.1991	6.30526	8.83391	28.7872	283.565	268.646	362.219	323.791	188.438
Glycoproteins	P78539	4	4	165.35	0.0197792	7.95074	Normal	Metastasis	Sushi repeat-containing protein SRPX	1169.06	380.961	7655.67	3344.59	3082.67	305.13	130.614	267.584	130.371	1132.53	885.056	380.961	5418.6	956.404	2087.25	267.482	69.8101	273.801	43.1982	602.55
Glycoproteins	O60687	1	1	87.79	0.0113298	7.39692	Metastasis	Normal	Sushi repeat-containing protein SRPX2	19.6055	287.525	194.606	266.247	22.2901	1429.07	1502.77	1217.24	1056.7	639.805	14.8427	287.525	137.74	76.1349	15.0925	1252.74	803.2	1245.52	350.137	340.402
Glycoproteins	P24821	27	26	1639.28	0.00353709	4.74561	Metastasis	Normal	Tenascin	5477.82	2493.68	2250.76	857.402	1967.15	13656.2	13553.4	8876.24	3348.11	22481.2	4147.07	2493.68	1593.06	245.179	1331.95	11971.2	7244	9082.48	1109.39	11960.9
Glycoproteins	P22105	35	35	1828.15	0.0203447	3.70314	Normal	Metastasis	Tenascin-X	7875.81	6748.82	3610.1	5179.77	2297.94	1312.88	1187.79	312.365	2574.57	1555.82	5962.49	6748.82	2555.19	1481.19	1555.92	1150.89	634.849	319.623	853.081	827.756
Glycoproteins	Q6ZMP0	1	1	32.37	0.0160424	2.27288	Metastasis	Normal	Thrombospondin type-1 domain-containing protein 4	543.51	745.031	260.667	444.824	372.481	1093.29	1271.45	340.597	1784.02	889.441	411.472	745.031	184.497	127.2	252.204	958.393	679.56	348.511	591.135	473.218
Glycoproteins	P07996	7	5	243.71	0.00235811	13.2865	Metastasis	Normal	Thrombospondin-1	118.77	72.7136	39.7708	34.5032	80.6789	779.475	994.785	1932.26	301.079	595.322	89.9166	72.7136	28.1493	9.86639	54.6271	683.3	531.691	1977.16	99.7623	316.735
Glycoproteins	P35442	12	10	513.79	4.32276e-05	21.3595	Metastasis	Normal	Thrombospondin-2	101.855	434.255	394.626	439.334	311.553	3705.21	6221.84	7246.57	9899.31	8845.63	77.1108	434.255	279.312	125.63	210.95	3248.04	3325.44	7414.94	3280.13	4706.23
Glycoproteins	Q15582	50	48	3205.6	0.0214783	2.70814	Metastasis	Normal	Transforming growth factor-beta-induced protein ig-h3	81888.5	114934	41844.5	90767	34268	148389	216064	77872	285923	256709	61994.8	114934	29617.1	25955.4	23202.6	130080	115482	79681.3	94740.3	136580
Glycoproteins	Q9GZM7	8	8	438.71	0.519881	1.24307	Metastasis	Normal	Tubulointerstitial nephritis antigen-like	507.463	3190.49	6803.21	11042.1	3163.25	3236.61	9881.23	1825.27	12191.6	3577.14	384.182	3190.49	4815.24	3157.55	2141.81	2837.26	5281.3	1867.68	4039.67	1903.18
Glycoproteins	P04004	21	18	1082.2	0.094465	2.12646	Normal	Metastasis	Vitronectin	8079.2	27522.5	75716.1	37313	41807.2	8205.93	8903.38	13928.4	14537.1	43981.6	6116.48	27522.5	53591	10669.9	28307.3	7193.45	4758.66	14252	4816.85	23400
Glycoproteins	P04275	2	2	122.86	0.0424467	3.91059	Normal	Metastasis	von Willebrand factor	1621.64	363.362	142.165	546.556	638.344	211.702	283.955	119.997	104.964	126.331	1227.69	363.362	100.623	156.291	432.218	185.581	151.768	122.785	34.7798	67.2134
Proteoglycans	Q9BXN1	7	7	285.54	0.0487897	4.47084	Normal	Metastasis	Asporin	302.773	233.325	1579.49	455.084	1617.91	148.979	202.04	71.3872	69.2038	445.256	229.219	233.325	1117.94	130.134	1095.47	130.597	107.986	73.0459	22.9306	236.894
Proteoglycans	P98160	139	137	8080.57	0.0793973	2.33287	Normal	Metastasis	Basement membrane-specific heparan sulfate proteoglycan core protein	29374.9	25298.5	57223.3	49673.3	20263.6	9106.26	21967	4082.28	33721.3	9067.22	22238.7	25298.5	40502	14204.4	13720.3	7982.69	11740.9	4177.13	11173.5	4824.12
Proteoglycans	P13727	8	7	335.89	0.75029	1.72638	Metastasis	Normal	Bone marrow proteoglycan	5044.68	5587.21	500.502	4681.06	13495.8	18218.7	24934.8	397	2859.62	4188.82	3819.15	5587.21	354.25	1338.58	9137.92	15970.8	13327.1	406.224	947.532	2228.62
Proteoglycans	P21810	18	18	989.45	0.458905	1.49445	Normal	Metastasis	Biglycan	3802.95	5974.3	23574.6	9467.5	10743.9	4592.82	6984.04	5475.59	9141.85	9647.11	2879.08	5974.3	16685.8	2707.29	7274.6	4026.13	3732.82	5602.82	3029.15	5132.65
Proteoglycans	P07585	13	13	764.08	0.00549019	6.83069	Normal	Metastasis	Decorin	7406.16	5777.36	24940.9	18112.4	7677.7	1676.77	1693.88	1595.3	1784.48	2606.54	5606.94	5777.36	17652.9	5179.35	5198.51	1469.88	905.339	1632.37	591.287	1386.79
Proteoglycans	Q06828	1	1	50.78	0.08089	2.79215	Metastasis	Normal	Fibromodulin	100.752	455.544	1398.62	1132.9	165.348	516.159	1222.27	829.573	4037.99	2477.33	76.2756	455.544	989.927	323.958	111.956	452.473	653.276	848.848	1337.98	1318.04
Proteoglycans	P20774	5	5	230.46	0.00295657	13.2106	Normal	Metastasis	Mimecan	2783	386.659	3245.94	2025.18	3414.72	173.607	151.94	209.204	104.322	258.347	2106.91	386.659	2297.44	579.111	2312.08	152.187	81.2086	214.065	34.5669	137.451
Proteoglycans	P51888	13	13	599.89	0.47533	1.41961	Normal	Metastasis	Prolargin	1258.1	2546.48	10125.2	7851.78	3220.8	1457.37	2081.26	2322	7113.08	4638.43	952.466	2546.48	7166.47	2245.26	2180.78	1277.55	1112.39	2375.95	2356.91	2467.83
Proteoglycans	Q92954	6	6	267.74	0.00419016	12.8043	Normal	Metastasis	Proteoglycan 4	569.547	434.155	3293.23	529.846	1491.49	78.3502	95.2324	90.375	17.0903	212.401	431.184	434.155	2330.91	151.513	1009.87	68.683	50.8997	92.4749	5.66286	113.006
Proteoglycans	P13611	15	15	745.63	0.000604733	22.9647	Metastasis	Normal	Versican core protein	1412.02	1592.2	2822.73	2814.86	2041.14	33492.7	49599.5	21539.3	114313	26386.2	1068.99	1592.2	1997.9	804.925	1382.04	29360.2	26509.8	22039.8	37877.6	14038.5
Collagens	P02452	18	17	965.09	0.954061	1.03472	Metastasis	Normal	Collagen alpha-1(I) chain	999844	571230	544525	2.14433e+06	582279	620488	1.26293e+06	248091	1.93547e+06	943350	756946	571230	385409	613183	394257	543930	675011	253855	641316	501900
Collagens	P02462	21	20	1965.62	0.998242	1.16289	Metastasis	Normal	Collagen alpha-1(IV) chain	264947	322517	284444	802771	246439	267353	560899	129157	1.03649e+06	240156	200582	322517	201326	229557	166862	234366	299788	132157	343441	127772
Collagens	P20908	7	7	518.61	0.00473957	3.55024	Metastasis	Normal	Collagen alpha-1(V) chain	8731.42	4906.93	3750.06	14525.2	6081.66	24757.3	36218	14233.7	27715.4	31968	6610.25	4906.93	2654.25	4153.56	4117.85	21702.6	19357.7	14564.4	9183.48	17008.3
Collagens	P12109	60	59	5031.74	0.0583306	1.46337	Normal	Metastasis	Collagen alpha-1(VI) chain	182366	258320	279992	503699	300738	114464	167802	138167	261444	360313	138063	258320	198175	144036	203628	100341	89686.5	141378	86629.4	191701
Collagens	P27658	4	4	135.79	0.00526434	7.26896	Metastasis	Normal	Collagen alpha-1(VIII) chain	31.2651	120.73	425.003	1055.71	103.42	1135.31	1909.57	1480.17	5478.61	2616.2	23.6697	120.73	300.813	301.887	70.0246	995.227	1020.62	1514.56	1815.33	1391.92
Collagens	Q03692	2	2	114.36	0.0101755	47.4975	Metastasis	Normal	Collagen alpha-1(X) chain	14.2782	115.66	1106.42	237.469	167.328	4568.75	4337.81	2483.65	36257.4	30303.1	10.8095	115.66	783.111	67.9057	113.297	4005.03	2318.47	2541.36	12013.9	16122.5
Collagens	P12107	1	1	29.34	0.000935232	139.832	Metastasis	Normal	Collagen alpha-1(XI) chain	5.4756	0	23.8856	0	0	1163.64	662.104	977.447	710.493	591.942	4.14538	0	16.9059	0	0	1020.06	353.88	1000.16	235.421	314.937
Collagens	Q99715	53	50	2620.92	0.0558508	2.57385	Metastasis	Normal	Collagen alpha-1(XII) chain	6648.29	12742.1	4896.8	12409.6	3018.7	10138.3	16475.8	19349.7	24940.8	31317	5033.19	12742.1	3465.9	3548.59	2043.94	8887.38	8805.95	19799.3	8264.11	16661.9
Collagens	Q05707	44	43	2661.78	0.188368	1.61277	Metastasis	Normal	Collagen alpha-1(XIV) chain	10954.8	19163.1	23282.4	29381.1	10335	10507.3	44334.2	17623.1	45316.1	32394.5	8293.49	19163.1	16479	8401.71	6997.76	9210.85	23695.7	18032.5	15015.5	17235.2
Collagens	P39059	1	1	51.35	0.0464929	5.67424	Metastasis	Normal	Collagen alpha-1(XV) chain	36.8276	31.3518	687.699	82.9541	0.00215223	334.203	801.053	696.084	2474.26	454.148	27.8809	31.3518	486.746	23.7212	0.00145726	292.967	428.145	712.257	819.844	241.625
Collagens	Q07092	3	2	104.63	0.0623401	2.00247	Normal	Metastasis	Collagen alpha-1(XVI) chain	6394.24	5811.29	9015.62	12668.3	5628.65	5547.07	6053.38	2238.05	4388.28	1507.93	4840.85	5811.29	6381.16	3622.58	3811.12	4862.65	3235.4	2290.05	1454.05	802.277
Collagens	P39060	3	3	182.7	0.641755	1.52519	Metastasis	Normal	Collagen alpha-1(XVIII) chain	491.05	1118.35	3484.81	1129.28	1315.25	683.482	1049.15	860.188	6270.43	2634.75	371.757	1118.35	2466.51	322.924	890.544	599.151	560.748	880.174	2077.7	1401.79
Collagens	Q96P44	1	1	64.82	0.0116889	6.23614	Normal	Metastasis	Collagen alpha-1(XXI) chain	4440.95	2578.54	6386.93	7838.1	5712.36	1148.78	1460.26	473.304	413.912	826.425	3362.08	2578.54	4520.6	2241.35	3867.8	1007.04	780.479	484.301	137.149	439.691
Collagens	Q2UY09	1	1	45.21	0.864955	6.67765	Normal	Metastasis	Collagen alpha-1(XXVIII) chain	41.2178	123.079	1971.19	37.5146	0	22.4211	18.0748	16.194	22.5278	246.196	31.2045	123.079	1395.19	10.7275	0	19.6547	9.66057	16.5702	7.46458	130.986
Collagens	P08123	12	12	841.85	0.299223	1.48291	Metastasis	Normal	Collagen alpha-2(I) chain	1.1484e+06	1.12506e+06	1.56647e+06	3.79848e+06	904224	1.84136e+06	3.00422e+06	743682	4.68726e+06	2.39143e+06	869412	1.12506e+06	1.10873e+06	1.0862e+06	612243	1.61417e+06	1.60569e+06	760961	1.55312e+06	1.27234e+06
Collagens	P08572	25	25	1873.19	0.210951	2.30376	Metastasis	Normal	Collagen alpha-2(IV) chain	130005	146253	231484	324035	124979	232569	502520	101850	1.14995e+06	217248	98422.3	146253	163842	92659.6	84622.2	203873	268586	104217	381034	115585
Collagens	P05997	6	6	265.06	0.00223803	2.89717	Metastasis	Normal	Collagen alpha-2(V) chain	29242.1	31390.6	19329.4	101707	20538.8	75046.8	137201	55496.1	212479	105609	22138.1	31390.6	13681.2	29083.9	13906.7	65787.2	73331.1	56785.6	70404.7	56188
Collagens	P12110	53	52	3615.62	0.00887733	2.08862	Normal	Metastasis	Collagen alpha-2(VI) chain	90235.7	95824.9	85676.1	143786	131434	49184	60297.6	56001.7	41646.8	54744.2	68314.2	95824.9	60640.6	41116.3	88992.9	43115.5	32227.7	57302.8	13799.6	29126.1
Collagens	Q01955	1	0	71.59			---	---	Collagen alpha-3(IV) chain											0	0	0	0	0	0	0	0	0	0
Collagens	P25940	1	1	31.36	0.0504022	3.7549	Normal	Metastasis	Collagen alpha-3(V) chain	5403.93	1741.45	3755.06	4951.3	2664.95	1328.29	2223.8	185.063	376.293	817.894	4091.12	1741.45	2657.79	1415.85	1804.42	1164.4	1188.57	189.363	124.684	435.153
Collagens	P12111	173	165	13139.6	0.194604	1.4543	Normal	Metastasis	Collagen alpha-3(VI) chain	95864.3	278133	344885	346879	199525	53251	64393.9	147628	211829	392930	72575.5	278133	244106	99192.2	135097	46680.6	34417.1	151058	70189.4	209054
Collagens	A6NMZ7	10	10	480.18	0.000489331	14.0788	Normal	Metastasis	Collagen alpha-6(VI) chain	3054.22	3956.1	1918.3	6711.77	3116.22	125.141	152.526	163.696	393.975	496.922	2312.24	3956.1	1357.76	1919.27	2109.97	109.701	81.5216	167.5	130.543	264.382
ECM Regulators	Q6UY14	3	3	135.82	0.0227471	1.99973	Normal	Metastasis	ADAMTS-like protein 4	1046.15	1082.61	482.235	1286.1	566.293	548.163	545.89	244.78	369.102	524.069	792.002	1082.61	341.321	367.769	383.433	480.529	291.766	250.467	122.302	278.825
ECM Regulators	P01009	9	9	415.09	0.149268	2.41853	Metastasis	Normal	Alpha-1-antitrypsin	318.292	807.55	1043.65	883.558	1739.52	2778.76	590.125	4595.95	1249.88	2376.28	240.968	807.55	738.685	252.659	1177.82	2435.91	315.409	4702.73	414.147	1264.28
ECM Regulators	P08697	1	1	29.67	0.287315	1.30532	Normal	Metastasis	Alpha-2-antiplasmin	726.232	953.46	1657.93	1118.61	1775.74	1081.28	584.686	1858.93	210.571	1038.82	549.805	953.46	1173.46	319.872	1202.34	947.863	312.502	1902.12	69.7725	552.692
ECM Regulators	P01023	8	8	358.79	0.160618	1.5	Normal	Metastasis	Alpha-2-macroglobulin	815.296	1910.22	2548.13	1070.33	4461.77	555.771	530.117	1801.85	1434.55	2881.54	617.232	1910.22	1803.54	306.067	3021.03	487.197	283.336	1843.72	475.338	1533.09
ECM Regulators	P03973	3	3	109	0.079145	10.3027	Normal	Metastasis	Antileukoproteinase	785.13	188.504	13330.1	639.768	1582.9	295.641	53.3825	208.608	395.334	651.111	594.394	188.504	9434.87	182.945	1071.77	259.163	28.5318	213.455	130.994	346.417
ECM Regulators	P07858	5	5	245.5	0.00790971	3.05939	Metastasis	Normal	Cathepsin B	2469.23	3463.19	1380.4	1106.72	824.046	5483.24	6047.2	6336.44	4560.35	5852.54	1869.37	3463.19	977.033	316.474	557.956	4806.7	3232.1	6483.67	1511.07	3113.78
ECM Regulators	P07339	5	5	216.48	0.0435267	3.85626	Metastasis	Normal	Cathepsin D	128.025	427.41	203.142	348.654	306.591	790.275	600.977	2510.42	1122.71	427.69	96.9234	427.41	143.781	99.6998	207.591	692.767	321.209	2568.74	372.01	227.548
ECM Regulators	P08311	3	3	120.23	0.486433	3.43039	Metastasis	Normal	Cathepsin G	460.535	481.746	740.401	776.668	837.66	3724.07	2109.48	4952.73	138.106	385.651	348.655	481.746	524.048	222.093	567.173	3264.58	1127.47	5067.81	45.7614	205.182
ECM Regulators	P00740	2	2	75.51	0.584958	1.05194	Metastasis	Normal	Coagulation factor IX	49.5632	790.751	354.129	404.746	484.223	403.172	391.665	727.209	263.242	406.333	37.5225	790.751	250.649	115.739	327.864	353.427	209.336	744.106	87.225	216.185
ECM Regulators	P04196	3	3	181.56	0.313188	1.24918	Normal	Metastasis	Histidine-rich glycoprotein	656.023	925.839	1541.91	809.498	1695.19	598.645	775.005	632.555	1023.71	1475.8	496.651	925.839	1091.35	231.481	1147.8	524.782	414.223	647.252	339.204	785.185
ECM Regulators	P19827	10	10	572.81	0.0145782	13.0244	Metastasis	Normal	Inter-alpha-trypsin inhibitor heavy chain H1	259.68	205.512	113.468	143.37	205.498	2997.97	1599.76	6359.97	455.249	667.575	196.595	205.512	80.3117	40.9975	139.141	2628.06	855.035	6507.75	150.846	355.177
ECM Regulators	P19823	8	8	297.19	0.0193237	3.73168	Metastasis	Normal	Inter-alpha-trypsin inhibitor heavy chain H2	414.289	713.908	536.885	273.741	605.136	1209.02	816.659	4225.32	1236.69	2005.54	313.644	713.908	380.001	78.278	409.733	1059.85	436.487	4323.49	409.778	1067.03
ECM Regulators	Q06033	2	2	64.16	0.432346	1.94974	Normal	Metastasis	Inter-alpha-trypsin inhibitor heavy chain H3	42.8619	561.882	438.433	835.383	853.685	170.357	331.214	133.808	230.039	535.92	32.4492	561.882	310.318	238.883	578.024	149.338	177.026	136.917	76.2232	285.131
ECM Regulators	Q14624	2	2	47.92	0.0397826	3.83748	Normal	Metastasis	Inter-alpha-trypsin inhibitor heavy chain H4	36.8969	129.503	331.275	155.564	437.898	33.8519	33.4627	25.9479	71.084	119.991	27.9334	129.503	234.473	44.4844	296.498	29.6751	17.8851	26.5508	23.5536	63.8398
ECM Regulators	P30740	2	2	102.22	0.0405017	6.84403	Metastasis	Normal	Leukocyte elastase inhibitor	195.685	94.192	51.1499	69.3178	198.128	1601	1342.74	842.887	226.788	150.993	148.146	94.192	36.2033	19.8218	134.151	1403.46	717.666	862.472	75.146	80.3345
ECM Regulators	P39900	4	4	228.19	0.0100736	12.0776	Metastasis	Normal	Macrophage metalloelastase	2.68578	3.14799	49.5307	0	181.776	51.5918	5.00577	1272.41	10.3104	1524.77	2.03331	3.14799	35.0573	0	123.079	45.2262	2.67547	1301.98	3.41635	811.236
ECM Regulators	O75900	1	1	34.11	0.00389794	20.8239	Normal	Metastasis	Matrix metalloproteinase-23	251.822	36.4956	1691.33	238.538	1202.92	0	0	48.2393	0	116.049	190.646	36.4956	1197.11	68.2112	814.488	0	0	49.3601	0	61.7425
ECM Regulators	P01033	1	1	33.43	0.00511653	13.0415	Metastasis	Normal	Metalloproteinase inhibitor 1	149.546	143.431	196.875	75.7352	182.392	1870.32	1825.18	970.808	4182.24	906.197	113.216	143.431	139.346	21.6569	123.496	1639.55	975.517	993.364	1385.78	482.133
ECM Regulators	P35625	15	15	641.02	0.00715867	5.49383	Normal	Metastasis	Metalloproteinase inhibitor 3	2918.76	2171.45	26213.2	1678.87	10378.6	835.582	898.213	2295.97	514.199	3348.68	2209.69	2171.45	18553.4	480.081	7027.27	732.484	480.075	2349.32	170.379	1781.63
ECM Regulators	P08246	5	5	291.34	0.726492	4.91404	Metastasis	Normal	Neutrophil elastase	147.15	460.567	148.053	421.397	481.795	2595.15	243.469	5165.38	72.138	76.0612	111.402	460.567	104.791	120.501	326.22	2274.95	130.129	5285.4	23.9029	40.4676
ECM Regulators	Q92882	1	1	63.6	0.0106325	4.37623	Metastasis	Normal	Osteoclast-stimulating factor 1	112.61	193.232	30.9052	83.3645	45.054	573.648	397.282	545.627	272.867	246.249	85.2529	193.232	21.8744	23.8386	30.5058	502.868	212.339	558.305	90.4142	131.014
ECM Regulators	P02760	4	4	193.73	0.0338391	2.65895	Normal	Metastasis	Protein AMBP	7086.22	8913.65	18897.9	19852.8	13279.3	1288.24	2388.38	1436.94	8737.78	11733.9	5364.73	8913.65	13375.7	5677.02	8991.33	1129.29	1276.54	1470.33	2895.26	6242.9
ECM Regulators	P21980	41	40	2606.75	0.117652	1.86675	Normal	Metastasis	Protein-glutamine gamma-glutamyltransferase 2	53567.4	90711.2	70404.6	91759.4	54307.6	37985.1	49259.9	8252.29	28391.8	69361.2	40553.9	90711.2	49831.6	26239.1	36771.3	33298.3	26328.4	8444.03	9407.61	36903
ECM Regulators	P28300	1	1	22.22	0.110559	3.83289	Metastasis	Normal	Protein-lysine 6-oxidase	0	226.783	1589.73	649.693	0.139441	469.57	362.826	1638.51	4171.86	2810.46	0	226.783	1125.19	185.784	0.0944142	411.632	193.922	1676.58	1382.34	1495.28
ECM Regulators	P00734	2	2	97.49	0.302307	2.0008	Metastasis	Normal	Prothrombin	393.2	114.943	166.59	77.0617	586.858	957.97	354.714	1068.82	77.7506	219.114	297.678	114.943	117.91	22.0362	397.357	839.772	189.587	1093.65	25.7626	116.577
ECM Regulators	Q92743	3	3	114.05	0.0424889	2.6505	Metastasis	Normal	Serine protease HTRA1	19.905	124.63	1901	224.765	411.067	837.472	757.503	1628.15	1700.94	2182.9	15.0694	124.63	1345.51	64.2728	278.331	734.141	404.869	1665.98	563.607	1161.39
ECM Regulators	P50454	4	4	151.79	0.282948	2.8545	Normal	Metastasis	Serpin H1	2700.85	5486.67	61050	2760.72	11341.9	9978.07	3015.04	11264.8	819.932	4118.24	2044.72	5486.67	43210.5	789.443	7679.52	8746.93	1611.47	11526.5	271.684	2191.07
ECM-affiliated Proteins	P04083	3	2	232.25	0.138746	1.5024	Metastasis	Normal	Annexin A1	150.349	287.799	199.339	1526.57	179.953	475.713	226.277	563.24	1325.73	930.669	113.824	287.799	141.09	436.53	121.845	417.017	120.94	576.327	439.28	495.153
ECM-affiliated Proteins	P50995	2	2	153.83	0.156464	1.84256	Metastasis	Normal	Annexin A11	33.047	326.761	56.6749	1214.89	101.917	688.848	367.959	1224.35	626.884	285.631	25.0187	326.761	40.1139	347.404	69.0075	603.855	196.666	1252.8	207.718	151.967
ECM-affiliated Proteins	P09525	2	2	97.47	0.0638387	4.63954	Metastasis	Normal	Annexin A4	19.4078	45.4943	113.967	14.7262	318.153	388.104	498.703	644.791	705.126	137.554	14.6929	45.4943	80.6646	4.21103	215.419	340.218	266.546	659.772	233.643	73.1842
ECM-affiliated Proteins	P08133	3	3	157.92	0.176033	2.95276	Metastasis	Normal	Annexin A6	66.8021	81.5477	61.5553	80.3883	750.093	488.257	534.844	1407.2	527.132	114.58	50.5735	81.5477	43.5682	22.9875	507.882	428.013	285.862	1439.9	174.665	60.9609
ECM-affiliated Proteins	P20073	5	5	321.2	0.0408442	2.90382	Normal	Metastasis	Annexin A7	3564.53	5019.25	3150.42	9519.03	3412.43	2225.14	3973.71	706.229	743.571	845.561	2698.58	5019.25	2229.83	2722.02	2310.53	1950.6	2123.86	722.638	246.382	449.872
ECM-affiliated Proteins	P02746	4	4	142.06	0.014348	4.96302	Metastasis	Normal	Complement C1q subcomponent subunit B	101.349	161.488	99.2078	123.911	647.956	856.231	516.55	2323.14	637.198	1294.51	76.7279	161.488	70.2182	35.4329	438.726	750.586	276.085	2377.11	211.135	688.729
ECM-affiliated Proteins	P02747	1	1	56.13	0.0101446	3.15565	Metastasis	Normal	Complement C1q subcomponent subunit C	677.476	461.8	647.674	1168.87	1572.5	2277.67	2146.06	4709.11	2227.47	2929.49	512.893	461.8	458.417	334.244	1064.73	1996.64	1147.02	4818.52	738.069	1558.61
ECM-affiliated Proteins	P01024	33	30	2085.85	0.00891204	4.3696	Normal	Metastasis	Complement C3	6801.75	4348.5	7061.57	15747.9	54535.8	1238.72	2650.32	1567.6	6890.3	7905.58	5149.36	4348.5	4998.1	4503.2	36925.8	1085.88	1416.54	1604.02	2283.1	4206.09
ECM-affiliated Proteins	P0C0L4	15	2	788.74	0.0223391	2.12116	Normal	Metastasis	Complement C4-A	2925.79	2942.26	8455.14	5591.1	6269.06	1421.82	1432.97	1796.9	2366.27	5325.94	2215.02	2942.26	5984.46	1598.81	4244.74	1246.39	765.889	1838.65	784.063	2833.61
ECM-affiliated Proteins	P0C0L5	15	2	747.26	0.0420013	2.05382	Normal	Metastasis	Complement C4-B	1099.57	1209.23	3250.46	1947.68	2562.06	599.321	673.064	563.315	909.126	2157.76	832.448	1209.23	2300.64	556.951	1734.75	525.374	359.738	576.404	301.238	1148.01
ECM-affiliated Proteins	Q99829	1	1	29.46	0.0300854	9.41555	Metastasis	Normal	Copine-1	19.9005	31.0838	0	0	57.017	229.003	57.1249	183.725	74.5128	472.527	15.066	31.0838	0	0	38.6058	200.748	30.532	187.994	24.6898	251.403
ECM-affiliated Proteins	O75131	1	1	25.04	0.853615	2.02382	Metastasis	Normal	Copine-3	102.238	26.2518	595.299	115.653	65.0125	685.91	0	878.646	78.5678	187.334	77.4011	26.2518	421.346	33.0717	44.0195	601.28	0	899.061	26.0334	99.669
ECM-affiliated Proteins	P15924	9	9	498.87	0.0101358	3.30361	Metastasis	Normal	Desmoplakin	576.399	770.117	845.314	942.852	483.995	1907.5	2720.27	1225.34	5106.55	995.031	436.371	770.117	598.304	269.614	327.709	1672.15	1453.93	1253.81	1692.05	529.396
ECM-affiliated Proteins	Q08345	1	1	30.6	0.0117194	17.667	Metastasis	Normal	Epithelial discoidin domain-containing receptor 1	11.3728	122.424	159.57	10.0195	69.2506	781.456	1108.92	390.396	1352.71	2949.9	8.60995	122.424	112.942	2.86513	46.8891	685.037	592.692	399.467	448.221	1569.46
ECM-affiliated Proteins	P17931	4	4	122.76	0.0433205	4.27894	Metastasis	Normal	Galectin-3	514.802	108.251	278.467	0	208.564	1998.34	1390.74	637.557	63.9816	659.351	389.738	108.251	197.096	0	141.217	1751.78	743.322	652.37	21.2002	350.801
ECM-affiliated Proteins	P56470	5	5	243.37	0.868758	1.29856	Metastasis	Normal	Galectin-4	1472.73	1246.48	2276.59	487.861	4266.11	5078.93	3896	2292	262.634	1131.12	1114.95	1246.48	1611.35	139.507	2888.55	4452.27	2082.33	2345.26	87.0235	601.802
ECM-affiliated Proteins	P02790	2	2	102.39	0.0149696	2.00252	Normal	Metastasis	Hemopexin	1799.11	1954.4	1455.37	3135.24	3627.51	542.738	1641.1	468.272	1837.79	1488.37	1362.04	1954.4	1030.09	896.541	2456.16	475.772	877.133	479.152	608.95	791.875
ECM-affiliated Proteins	P14923	6	3	223.01	0.0367382	2.25363	Metastasis	Normal	Junction plakoglobin	374.879	491.164	778.356	1288.56	342.811	1601.59	2009.34	1664.18	1100.91	1006.35	283.808	491.164	550.912	368.47	232.115	1403.98	1073.95	1702.85	364.785	535.421
ECM-affiliated Proteins	P13645	14	12	695.45	0.02518	2.98782	Normal	Metastasis	Keratin, type I cytoskeletal 10	2027.45	1838.38	7714.59	8156.99	5547.97	486.333	1624.8	1178.02	4191.4	982.27	1534.91	1838.38	5460.3	2332.54	3756.49	426.327	868.422	1205.39	1388.82	522.607
ECM-affiliated Proteins	Q99456	2	0	60.72			---	---	Keratin, type I cytoskeletal 12											0	0	0	0	0	0	0	0	0	0
ECM-affiliated Proteins	P13646	6	2	225.33	0.177552	32.3557	Normal	Metastasis	Keratin, type I cytoskeletal 13	34.9568	55.3073	64.9675	10609.3	69.9043	31.6285	74.2652	11.707	184.639	32.6143	26.4646	55.3073	45.9833	3033.78	47.3316	27.7261	39.6931	11.979	61.1799	17.3521
ECM-affiliated Proteins	P02533	4	1	137.64	0.977077	4.95723	Normal	Metastasis	Keratin, type I cytoskeletal 14	0	68.0266	74.0565	1640.88	173.55	55.9254	117.496	20.4809	175.897	24.8791	0	68.0266	52.4164	469.219	117.509	49.025	62.7988	20.9567	58.2833	13.2367
ECM-affiliated Proteins	P19012	5	0	201.07			---	---	Keratin, type I cytoskeletal 15											0	0	0	0	0	0	0	0	0	0
ECM-affiliated Proteins	P05783	8	6	367.48	0.941293	1.12192	Metastasis	Normal	Keratin, type I cytoskeletal 18	1220.72	980.349	4212.46	607.243	552.794	427.495	1045.81	682.685	1513.94	4827.01	924.163	980.349	2981.53	173.645	374.293	374.749	558.961	698.547	501.644	2568.16
ECM-affiliated Proteins	P08727	5	1	184.6	0.000540879	3.53046	Metastasis	Normal	Keratin, type I cytoskeletal 19	63.8727	37.3065	108.596	41.155	32.7469	244.509	89.6617	361.584	136.313	169.444	48.3558	37.3065	76.8633	11.7685	22.1727	214.341	47.9222	369.985	45.1673	90.1509
ECM-affiliated Proteins	P35527	10	9	466.97	0.0991872	1.7523	Normal	Metastasis	Keratin, type I cytoskeletal 9	6458.2	4378.04	10531.4	25199.5	12288.8	2597.21	6762.22	4515.59	15344.7	4368.11	4889.28	4378.04	7454.04	7205.93	8320.62	2276.75	3614.26	4620.51	5084.47	2324.01
ECM-affiliated Proteins	Q9NSB4	1	0	38.41			---	---	Keratin, type II cuticular Hb2											0	0	0	0	0	0	0	0	0	0
ECM-affiliated Proteins	P04264	16	14	874.11	0.137124	2.21297	Normal	Metastasis	Keratin, type II cytoskeletal 1	5138.59	1995.33	6655.88	14359.8	8764.46	1965.57	4254.42	1881.09	7085.42	1494.27	3890.24	1995.33	4710.96	4106.28	5934.35	1723.05	2273.9	1924.79	2347.75	795.011
ECM-affiliated Proteins	P35908	6	2	333	0.149938	4.83612	Normal	Metastasis	Keratin, type II cytoskeletal 2 epidermal	701.212	219.071	391.718	2622.68	940.322	127.279	390.658	84.9165	405.184	0	530.862	219.071	277.254	749.97	636.685	111.575	208.798	86.8895	134.258	0
ECM-affiliated Proteins	P19013	7	5	407.05	0.396741	7.94941	Normal	Metastasis	Keratin, type II cytoskeletal 4	314.656	133.84	333.742	14123.2	491.073	175.446	381.244	218.434	748.069	413.625	238.215	133.84	236.219	4038.62	332.502	153.798	203.766	223.509	247.872	220.065
ECM-affiliated Proteins	P02538	5	2	251.88	0.168241	14.4488	Normal	Metastasis	Keratin, type II cytoskeletal 6A	234.407	54.4203	165.238	6902.7	311.49	111.035	159.291	36.0976	160.541	63.7528	177.461	54.4203	116.953	1973.87	210.907	97.3348	85.1375	36.9363	53.1953	33.919
ECM-affiliated Proteins	P05787	14	11	792.76	0.768252	1.11593	Metastasis	Normal	Keratin, type II cytoskeletal 8	3721.64	1540.35	2823.31	640.907	914.055	2229.39	1874.28	924.865	1109.25	4620.05	2817.52	1540.35	1998.31	183.271	618.9	1954.32	1001.76	946.353	367.548	2458.05
ECM-affiliated Proteins	Q02817	44	44	2196.77	0.0713024	74.2027	Metastasis	Normal	Mucin-2	20.5688	1441.24	22.5416	115.948	140.691	563.951	7233.21	16541	104779	69.6707	15.5719	1441.24	15.9547	33.156	95.2606	494.369	3865.99	16925.3	34718.3	37.0676
ECM-affiliated Proteins	Q13214	1	1	29.71	0.0477938	35.1377	Normal	Metastasis	Semaphorin-3B	43.2321	0	1232.27	62.0179	81.3917	0	0	6.76348	0	33.618	32.7295	0	872.189	17.7344	55.1097	0	0	6.92063	0	17.8861
Secreted Factors	Q8NI99	10	10	686.99	0.01271	5.38932	Normal	Metastasis	Angiopoietin-related protein 6	17158.6	17124.1	5993.32	14907.8	7552.65	966.532	1997.27	306.214	4295.27	4075.62	12990.2	17124.1	4242	4262.98	5113.84	847.277	1067.5	313.329	1423.23	2168.39
Secreted Factors	O00585	1	1	49.88	0.221791	2.15354	Normal	Metastasis	C-C motif chemokine 21	502.656	388.961	3053.1	287.973	1441.32	213.022	318.001	220.25	271.413	1612.05	380.543	388.961	2160.95	82.3476	975.907	186.739	169.964	225.368	89.9325	857.676
Secreted Factors	Q9NRJ3	1	1	53.6	0.0950996	Infinity	Normal	Metastasis	C-C motif chemokine 28	0	16.1731	1901.56	0	254.815	0	0	0	0	0	0	16.1731	1345.9	0	172.533	0	0	0	0	0
Secreted Factors	O43927	2	2	74.27	0.0379231	6.49999	Normal	Metastasis	C-X-C motif chemokine 13	1017.31	405.752	1600.65	416.002	2734.84	170.685	255.986	65.0455	265.587	192.63	770.172	405.752	1132.93	118.958	1851.74	149.625	136.819	66.5568	88.002	102.487
Secreted Factors	Q9UHF1	3	3	73.87	0.17548	1.50168	Normal	Metastasis	Epidermal growth factor-like protein 7	4808.02	4962.66	2410.99	7629.65	1964.81	1111.08	1156.48	889.095	8018.52	3325.96	3639.98	4962.66	1706.47	2181.74	1330.36	973.993	618.115	909.753	2656.93	1769.54
Secreted Factors	P58166	9	9	382.41	0.00371058	7.72094	Normal	Metastasis	Inhibin beta E chain	33505.4	32063.1	21482.7	45739.4	26808.1	4041.76	6435.64	728.548	2775.87	6689.06	25365.7	32063.1	15205.2	13079.4	18151.5	3543.07	3439.71	745.476	919.782	3558.85
Secreted Factors	P18510	1	1	31.08	0.0929319	5.07045	Normal	Metastasis	Interleukin-1 receptor antagonist protein	547.194	307.926	1361.87	458.056	814.399	196.117	143.49	93.8247	0	254.76	414.261	307.926	963.914	130.984	551.423	171.919	76.6924	96.0047	0	135.543
Secreted Factors	O75095	3	3	135.18	0.0112289	7.44128	Metastasis	Normal	Multiple epidermal growth factor-like domains protein 6	14.6453	34.1086	63.4696	1335.91	39.766	853.351	1620.57	176.203	7995.82	425.971	11.0874	34.1086	44.9231	382.013	26.9253	748.061	866.16	180.297	2649.41	226.633
Secreted Factors	Q9UM07	1	1	45.12	0.0386781	10.6818	Metastasis	Normal	Protein-arginine deiminase type-4	37.404	106.901	30.0552	0	31.9634	814.46	118.927	1154.7	32.0076	83.8053	28.3172	106.901	21.2727	0	21.6422	713.968	63.564	1181.53	10.6057	44.5878
Secreted Factors	P60903	2	2	104.48	0.0215055	10.8441	Metastasis	Normal	Protein S100-A10	268.617	78.9897	4.50731	71.6652	99.0585	1650.64	1166.34	1543.6	336.926	972.199	203.361	78.9897	3.19023	20.4931	67.0718	1446.98	623.382	1579.46	111.64	517.249
Secreted Factors	P31949	7	7	345.66	0.00638726	4.48987	Metastasis	Normal	Protein S100-A11	4035.17	4293.02	3769.6	2975.48	3302.13	14418.7	18216.1	6197.24	15866.9	27804.1	3054.88	4293.02	2668.08	850.856	2235.85	12639.7	9736.12	6341.23	5257.47	14792.9
Secreted Factors	P26447	1	1	28.49	0.429072	1.2861	Metastasis	Normal	Protein S100-A4	780.566	171.877	150.833	0	170.175	423.415	33.3482	291.606	98.8542	790.565	590.939	171.877	106.758	0	115.224	371.172	17.8239	298.382	32.7553	420.612
Secreted Factors	P05109	2	2	123.61	0.987391	1.46225	Metastasis	Normal	Protein S100-A8	420.98	512.647	41.9609	985.241	2588.56	2654.12	2439.22	1442.27	83.0447	33.7025	318.709	512.647	29.6994	281.735	1752.7	2326.64	1303.71	1475.78	27.5168	17.9311
Secreted Factors	P06702	3	3	116.38	0.847153	1.32294	Metastasis	Normal	Protein S100-A9	1211.69	1693.3	189.849	2663.85	6250.82	5649.57	5538.71	3755.02	234.545	709.958	917.326	1693.3	134.373	761.744	4232.38	4952.5	2960.32	3842.27	77.7164	377.726
Secreted Factors	P10768	5	5	232.02	0.0404968	4.67813	Metastasis	Normal	S-formylglutathione hydrolase	156.461	291.63	215.981	345.687	311.547	775.313	822.332	3459.48	708.789	415.322	118.451	291.63	152.869	98.8511	210.946	679.652	439.518	3539.86	234.857	220.968
Secreted Factors	P48061	3	3	132.42	0.0329686	5.04332	Normal	Metastasis	Stromal cell-derived factor 1	1075.37	402.724	3907.1	330.956	2529.06	245.571	225.633	756.291	236.977	170.406	814.126	402.724	2765.4	94.6388	1712.41	215.271	120.596	773.863	78.5223	90.6627
Secreted Factors	Q96CX3	1	1	34.78	0.00299186	4.98573	Normal	Metastasis	Zinc finger protein 501	3560.17	2279.1	3054.21	3730.26	2317.57	547.808	450.928	1004.15	292.947	700.98	2695.28	2279.1	2161.74	1066.69	1569.21	480.217	241.011	1027.48	97.0677	372.949
Secreted Factors	O43149	1	1	22.96	0.0151919	3.74136	Normal	Metastasis	Zinc finger ZZ-type and EF-hand domain-containing protein 1	296754	242462	81401.4	679448	196433	25522.3	99298.8	4966.92	185625	84574.5	224662	242462	57615	194292	133003	22373.2	53073	5082.32	61506.7	44997
Other	P31946	3	1	146.57	0.0368325	4.6093	Metastasis	Normal	14-3-3 protein beta/alpha	69.1475	107.255	27.9373	138.588	143.139	444.317	234.56	838.195	249.612	473.744	52.3491	107.255	19.7737	39.63	96.9182	389.495	125.367	857.67	82.7087	252.051
Other	P62258	4	2	196.15	0.811866	1.17853	Metastasis	Normal	14-3-3 protein epsilon	301.096	1019.03	321.731	478.079	429.344	468.105	348.935	1247.1	250.163	690.105	227.949	1019.03	227.718	136.709	290.706	410.348	186.498	1276.08	82.8912	367.163
Other	Q04917	3	1	145.08	0.0448473	4.87258	Metastasis	Normal	14-3-3 protein eta	59.0589	140.165	39.4371	52.4559	107.208	493.637	199.052	799.872	302.532	145.78	44.7114	140.165	27.9132	15.0001	72.59	432.73	106.389	818.457	100.244	77.5606
Other	P27348	3	1	150.16	0.151488	3.37853	Metastasis	Normal	14-3-3 protein theta	63.4902	137.896	58.78	130.16	161.042	520.267	245.886	839.143	122.384	135.133	48.0662	137.896	41.6038	37.22	109.04	456.074	131.421	858.641	40.5518	71.8963
Other	P63104	6	4	301.68	0.0291588	5.65625	Metastasis	Normal	14-3-3 protein zeta/delta	126.991	103.443	66.712	288.802	234.923	977.712	618.157	2044.71	533.141	469.332	96.1407	103.443	47.218	82.5845	159.065	857.078	330.392	2092.22	176.656	249.703
Other	P15428	2	2	108.03	0.000883876	209.99	Normal	Metastasis	15-hydroxyprostaglandin dehydrogenase [NAD(+)]	3367.58	1697.26	1899.38	397.317	3135.24	34.1477	0.500188	14.6991	0	0.639968	2549.47	1697.26	1344.36	113.615	2122.85	29.9344	0.267339	15.0406	0	0.340489
Other	Q9C0C2	1	1	32.59	0.925031	1.15539	Metastasis	Normal	182 kDa tankyrase-1-binding protein	3483.29	1589.05	1022.17	2622.36	1193.4	2753.49	3735.33	1828.39	449.329	2683.66	2637.07	1589.05	723.484	749.879	808.039	2413.75	1996.45	1870.87	148.885	1427.82
Other	Q16698	2	2	77.02	0.67815	1.65825	Metastasis	Normal	2,4-dienoyl-CoA reductase, mitochondrial	616.563	372.167	53.8287	57.7799	268.689	1053.03	0	851.994	39.2256	325.948	466.778	372.167	38.0994	16.5225	181.927	923.099	0	871.79	12.9974	173.417
Other	P17980	1	1	40.16	0.097486	22.4984	Metastasis	Normal	26S protease regulatory subunit 6A	13.029	0	31.872	0	0	221.477	0	639.24	0	149.483	9.86379	0	22.5586	0	0	194.15	0	654.093	0	79.5312
Other	O00232	1	1	82.67	0.390996	13.9144	Metastasis	Normal	26S proteasome non-ATPase regulatory subunit 12	0	21.3697	0	0	29.2171	186.4	0.0988418	476.11	0	41.2754	0	21.3697	0	0	19.7827	163.401	0.0528288	487.172	0	21.9602
Other	O43598	2	2	76.32	0.106731	2.10933	Normal	Metastasis	2'-deoxynucleoside 5'-phosphate N-hydrolase 1	700.333	919.016	1167.68	1681.33	616.337	314.422	122.307	138.978	615.999	1218.87	530.197	919.016	826.471	480.786	417.317	275.628	65.3703	142.207	204.111	648.487
Other	Q99714	10	9	711.93	0.266457	1.37928	Normal	Metastasis	3-hydroxyacyl-CoA dehydrogenase type-2	5974	5741.32	2077.3	2156.73	3302.88	4763.86	2729.14	3503.3	341.504	2620.36	4522.7	5741.32	1470.29	616.73	2236.35	4176.07	1458.67	3584.7	113.157	1394.14
Other	P42765	11	11	459.2	0.00158455	3.58869	Normal	Metastasis	3-ketoacyl-CoA thiolase, mitochondrial	2820.77	4680.6	3327.39	5177.76	5283.29	530.553	777.883	647.669	1649.62	2326.75	2135.51	4680.6	2355.09	1480.61	3577.28	465.091	415.761	662.717	546.599	1237.93
Other	P09110	7	7	269.9	0.00581225	6.73794	Normal	Metastasis	3-ketoacyl-CoA thiolase, peroxisomal	2190	1420.64	1031.34	856.108	1721.22	133.029	86.7762	276.525	299.314	275.798	1657.97	1420.64	729.974	244.809	1165.43	116.616	46.38	282.95	99.1775	146.736
Other	P25325	2	2	75.25	0.589743	1.02285	Metastasis	Normal	3-mercaptopyruvate sulfurtransferase	212.996	162.969	157.076	121.538	462.649	319.208	255.168	417.549	9.39474	141.438	161.252	162.969	111.177	34.7544	313.256	279.822	136.382	427.251	3.11294	75.2509
Other	P62280	1	1	22.14	0.49365	1.09153	Normal	Metastasis	40S ribosomal protein S11	2531.63	224.505	315.91	196.819	863.817	1273.49	947.083	1495.45	70.1159	0	1916.61	224.505	223.598	56.2815	584.884	1116.36	506.195	1530.2	23.2328	0
Other	P25398	1	1	41.83	0.178261	Infinity	Metastasis	Normal	40S ribosomal protein S12	0	0	0	0	0	445.622	0	783.741	0	0	0	0	0	0	0	390.639	0	801.951	0	0
Other	P62244	3	3	80.98	0.0544412	4.75796	Metastasis	Normal	40S ribosomal protein S15a	236.487	56.6561	0	0	9.93847	502.448	236.013	587.304	14.9509	101.332	179.036	56.6561	0	0	6.72927	440.454	126.144	600.95	4.95396	53.9128
Other	P62249	2	2	92.97	0.222545	6.14202	Metastasis	Normal	40S ribosomal protein S16	169.13	109.398	17.0849	56.2051	143.895	801.963	560.621	1271.01	10.6097	400.475	128.042	109.398	12.0925	16.0722	97.43	703.013	299.64	1300.54	3.51552	213.069
Other	P15880	1	1	36.37	0.10475	9.57707	Metastasis	Normal	40S ribosomal protein S2	111.873	42.0483	0	0	69.2407	712.819	53.9643	1205.4	60.3431	104.715	84.6953	42.0483	0	0	46.8823	624.869	28.8428	1233.41	19.9946	55.7124
Other	P60866	1	1	41.67	0.168053	9.37265	Metastasis	Normal	40S ribosomal protein S20	167.622	98.61	0	0	218.096	1471.9	663.536	2112.46	0	291.55	126.901	98.61	0	0	147.671	1290.29	354.645	2161.54	0	155.116
Other	P62851	1	1	56.33	0.132254	18.0776	Metastasis	Normal	40S ribosomal protein S25	41.1698	0	0	0	0	181.804	0	523.466	0	38.9818	31.1682	0	0	0	0	159.372	0	535.628	0	20.7399
Other	P23396	4	4	167.81	0.0528683	7.41972	Metastasis	Normal	40S ribosomal protein S3	61.3126	98.9114	20.2258	18.3805	76.9107	548.373	163.928	1077.79	45.5423	210.287	46.4176	98.9114	14.3156	5.25602	52.0756	480.713	87.616	1102.83	15.0904	111.881
Other	P61247	1	1	28.15	0.799621	4.8835	Metastasis	Normal	40S ribosomal protein S3a	252.512	245.323	0	0	97.3277	371.16	0	2374.31	0	160.999	191.168	245.323	0	0	65.8998	325.365	0	2429.48	0	85.6581
Other	P62701	5	5	257.34	0.0434019	5.85093	Metastasis	Normal	40S ribosomal protein S4, X isoform	208.261	384.308	148.011	286.136	290.957	1421.2	729.971	4259.38	592.695	706.365	157.667	384.308	104.76	81.8223	197.005	1245.85	390.153	4358.34	196.389	375.814
Other	P46782	1	1	104.95	0.0917556	6.23571	Metastasis	Normal	40S ribosomal protein S5	123.152	602.724	213.394	496.224	319.85	2985.96	909.354	5850.88	685.685	513.942	93.2342	602.724	151.038	141.898	216.568	2617.54	486.03	5986.82	227.201	273.437
Other	P62081	1	1	44.37	0.328758	3.20775	Metastasis	Normal	40S ribosomal protein S7	5.01957	38.7124	37.8896	73.1351	135.378	291.885	94.5704	439.911	16.8306	87.4837	3.80013	38.7124	26.8178	20.9134	91.6635	255.871	50.5458	450.132	5.57682	46.5448
Other	P08865	1	1	80.18	0.647118	1.10433	Normal	Metastasis	40S ribosomal protein SA	1855.7	812.244	785.769	475.91	1457.16	1242.87	723.487	1753.33	355.609	802.577	1404.89	812.244	556.158	136.089	986.632	1089.52	386.688	1794.07	117.831	427.003
Other	P80404	7	7	270.12	0.00637346	23.0933	Normal	Metastasis	4-aminobutyrate aminotransferase, mitochondrial	3204.54	3207.83	499.439	1579.52	2728.53	48.094	35.1729	157.236	92.5935	152.752	2426.04	3207.83	353.498	451.674	1847.47	42.16	18.7991	160.889	30.6808	81.2703
Other	Q9H0D6	1	1	24.46	0.28412	4.83054	Metastasis	Normal	5'-3' exoribonuclease 2	140.207	157.904	166.309	27.6482	0	114.219	120.521	147.297	322.694	1672.22	106.146	157.904	117.711	7.90617	0	100.126	64.4161	150.72	106.924	889.69
Other	Q00013	1	1	33.25	0.0282875	22.0806	Normal	Metastasis	55 kDa erythrocyte membrane protein	824.531	299.588	127.376	0	126.658	62.4146	0	0	0	0	624.223	299.588	90.1553	0	85.7593	54.7136	0	0	0	0
Other	Q13131	4	4	161.23	0.0649377	3.63228	Normal	Metastasis	5'-AMP-activated protein kinase catalytic subunit alpha-1	1006.06	722.72	479.821	238.362	265.613	101.684	67.9413	144.658	230.381	202.132	761.651	722.72	339.612	68.161	179.844	89.138	36.3131	148.019	76.3365	107.542
Other	P10809	9	8	478.71	0.375346	4.0326	Metastasis	Normal	60 kDa heat shock protein, mitochondrial	357.842	95.3985	99.0935	25.4435	385.417	1352.95	112.766	2276.31	33.2861	108.869	270.909	95.3985	70.1373	7.27573	260.963	1186.01	60.2712	2329.2	11.0293	57.9225
Other	Q86U10	3	3	113.54	0.0303793	6.63727	Normal	Metastasis	60 kDa lysophospholipase	960.851	337.746	156.05	89.5061	87.3038	39.9316	21.952	153.646	26.8016	3.47098	727.427	337.746	110.451	25.5948	59.1127	35.0046	11.7328	157.216	8.88068	1.8467
Other	P05388	2	2	100.33	0.414373	6.21542	Metastasis	Normal	60S acidic ribosomal protein P0	27.3176	45.2089	149.52	23.2059	114.581	475.123	87.6758	1627.39	8.21729	38.1112	20.6812	45.2089	105.829	6.63586	77.5818	416.5	46.8608	1665.2	2.72279	20.2767
Other	P05386	1	0	35.83			---	---	60S acidic ribosomal protein P1											0	0	0	0	0	0	0	0	0	0
Other	P27635	1	1	40.03	0.056486	8.70943	Metastasis	Normal	60S ribosomal protein L10	94.3993	321.739	24.2888	75.3783	394.642	1870.95	595.051	4182.12	350.327	931.035	71.4663	321.739	17.1914	21.5549	267.209	1640.1	318.042	4279.29	116.08	495.348
Other	P62913	1	1	96.39	0.609677	6.52896	Metastasis	Normal	60S ribosomal protein L11	409.432	189.454	0	118.884	466.268	2255.5	581.426	4430.62	0	462.991	309.966	189.454	0	33.9957	315.707	1977.2	310.759	4533.57	0	246.33
Other	P30050	2	2	82.42	0.163019	20.3577	Metastasis	Normal	60S ribosomal protein L12	26.2583	3.11195	8.12597	0	56.7766	637.057	278.655	992.202	0	11.2671	19.8792	3.11195	5.75147	0	38.443	558.454	148.935	1015.26	0	5.99456
Other	P50914	2	2	107.54	0.437646	6.08685	Metastasis	Normal	60S ribosomal protein L14	3.8351	62.2605	11.5783	60.928	94.7959	472.586	86.6385	832.791	14.1089	14.534	2.90342	62.2605	8.19501	17.4227	64.1856	414.277	46.3064	852.14	4.67496	7.73267
Other	P18621	1	1	77.02	0.704956	4.58357	Metastasis	Normal	60S ribosomal protein L17	0	22.2692	78.0399	69.3797	89.1085	488.263	0	697.953	0	0	0	22.2692	55.2358	19.8395	60.3347	428.019	0	714.169	0	0
Other	P35268	1	1	28.61	0.276181	1.43856	Metastasis	Normal	60S ribosomal protein L22	11.5381	644.673	676.299	3340.03	176.353	508.087	222.954	3125.03	1707.23	1412.14	8.73508	644.673	478.677	955.101	119.407	445.397	119.164	3197.64	565.689	751.316
Other	P62829	2	2	78.97	0.0816588	5.68118	Metastasis	Normal	60S ribosomal protein L23	12.9912	333.436	23.1134	40.972	303.291	1057.65	323.162	1947.73	202.191	524.505	9.83516	333.436	16.3594	11.7162	205.356	927.153	172.723	1992.99	66.9957	279.057
Other	P83731	1	1	32.5	0.22437	2.5247	Metastasis	Normal	60S ribosomal protein L24	130.876	22.6447	53.2962	0	120.927	244.642	46.937	494.209	7.71142	33.9543	99.0818	22.6447	37.7225	0	81.8786	214.457	25.0868	505.692	2.55517	18.065
Other	P46776	1	1	37.26	0.964842	3.96808	Metastasis	Normal	60S ribosomal protein L27a	52.9936	37.8177	36.5851	127.125	148.712	474.271	243.684	840.697	0	41.4099	40.1196	37.8177	25.8945	36.3521	100.692	415.753	130.244	860.23	0	22.0317
Other	P39023	1	1	43.79	0.210582	3.11751	Metastasis	Normal	60S ribosomal protein L3	73.6082	1141.91	228.518	337.01	315.021	1139.68	293.434	3660.07	842.15	599.166	55.7262	1141.91	161.743	96.3701	213.298	999.062	156.834	3745.11	279.046	318.78
Other	P62888	2	2	86.79	0.0876449	21.1803	Metastasis	Normal	60S ribosomal protein L30	31.6816	66.733	19.1736	0	66.4352	1218.92	363.999	2263.11	36.875	14.7627	23.985	66.733	13.5709	0	44.9828	1068.52	194.549	2315.69	12.2185	7.85435
Other	P46777	1	1	96.25	0.123388	38.8321	Metastasis	Normal	60S ribosomal protein L5	0	76.35	0	0	0	1035.75	485.487	1443.59	0	0	0	76.35	0	0	0	907.958	259.482	1477.14	0	0
Other	P18124	2	2	100.47	0.0892047	6.41477	Metastasis	Normal	60S ribosomal protein L7	64.6553	50.1028	7.50136	0	67.9057	268.032	47.9573	776.864	17.2215	109.79	48.9482	50.1028	5.30938	0	45.9784	234.961	25.6321	794.914	5.70634	58.4126
Other	P16118	1	1	22.72	0.0367042	6.67739	Normal	Metastasis	6-phosphofructo-2-kinase/fructose-2,6-bisphosphatase 1	2281.32	534.993	336.372	1015.72	2482.05	119.152	0	0	662.411	214.402	1727.1	534.993	238.081	290.452	1680.58	104.451	0	0	219.49	114.071
Other	Q01813	1	1	61.76	0.0653237	11.0381	Metastasis	Normal	6-phosphofructokinase type C	9.35412	60.0772	62.0898	0.23614	20.8462	514.459	114.455	783.54	0	272.002	7.08167	60.0772	43.9465	0.0675257	14.1148	450.983	61.1735	801.745	0	144.716
Other	P17858	4	4	276.41	0.0138459	4.86543	Metastasis	Normal	6-phosphofructokinase, liver type	43.979	201.934	291.388	82.4738	139.977	615.089	407.124	2036.63	287.314	350.364	33.295	201.934	206.241	23.5839	94.7776	539.196	217.599	2083.95	95.2013	186.408
Other	P52209	1	1	34.93	0.539144	11.724	Metastasis	Normal	6-phosphogluconate dehydrogenase, decarboxylating	1.45977	36.0071	48.7045	56.4508	41.5313	98.0627	44.9258	1626.74	0	389.285	1.10514	36.0071	34.4725	16.1424	28.1205	85.9633	24.0119	1664.53	0	207.115
Other	P24752	1	1	69.78	0.0485856	3.04968	Normal	Metastasis	Acetyl-CoA acetyltransferase, mitochondrial	2675.64	1042.8	478.444	766.636	1737.57	780.182	274.532	729.614	133.593	279.391	2025.63	1042.8	338.638	219.224	1176.5	683.919	146.731	746.567	44.2659	148.647
Other	Q92688	1	1	25.72	0.0152554	4.96523	Metastasis	Normal	Acidic leucine-rich nuclear phosphoprotein 32 family member B	32.6927	318.055	75.5769	314.194	32.1548	534.311	1496.69	763.49	422.679	619.33	24.7505	318.055	53.4925	89.8455	21.7718	468.386	799.946	781.229	140.054	329.508
Other	Q99798	2	2	98.85	0.386296	2.40983	Metastasis	Normal	Aconitate hydratase, mitochondrial	58.9229	89.0316	67.2534	124.861	312.164	286.579	265.282	690.198	24.5037	305.205	44.6085	89.0316	47.6012	35.7048	211.364	251.22	141.788	706.235	8.11929	162.381
Other	P68032	23	0	1237.74			---	---	Actin, alpha cardiac muscle 1											0	0	0	0	0	0	0	0	0	0
Other	P62736	23	1	1202.66	0.117511	4.42001	Metastasis	Normal	Actin, aortic smooth muscle	217.691	188.098	527.208	0	608.453	2452.61	2425.73	952.678	492.247	489.97	164.806	188.098	373.152	0	411.979	2150	1296.5	974.813	163.106	260.684
Other	P60709	36	16	2106.04	0.198334	1.81984	Metastasis	Normal	Actin, cytoplasmic 1	24634.4	47457.6	35382.3	24576.7	32256.7	74779.2	49207.6	121530	24296.4	29200	18649.9	47457.6	25043.2	7027.86	21840.8	65552.6	26300.4	124354	8050.6	15535.6
Other	O15145	1	1	50.97	0.0302969	11.0092	Metastasis	Normal	Actin-related protein 2/3 complex subunit 3	65.6233	77.782	0	0	70.7096	689.62	398.174	635.541	191.877	442.014	49.6811	77.782	0	0	47.877	604.531	212.815	650.308	63.5782	235.169
Other	P61160	2	1	64.27	0.314334	4.44287	Metastasis	Normal	Actin-related protein 2	165.155	119.873	0	0	44.7824	518.603	60.1412	809.22	0	77.3425	125.033	119.873	0	0	30.3218	454.615	32.1442	828.022	0	41.1493
Other	P61158	2	2	52.93	0.0289549	3.16874	Metastasis	Normal	Actin-related protein 3	304.139	556.601	679.235	324.804	793.614	2055.35	1583.19	3185.37	806.883	792.964	230.253	556.601	480.755	92.8797	537.35	1801.75	846.183	3259.38	267.36	421.889
Other	P53999	1	1	35.4	0.889665	2.92968	Normal	Metastasis	Activated RNA polymerase II transcriptional coactivator p15	1302.57	568.261	207.296	129.315	2.93649e-05	317.712	34.5922	10.2358	77.9456	312.989	986.132	568.261	146.722	36.9783	1.98828e-05	278.511	18.4888	10.4736	25.8272	166.523
Other	Q08AH3	2	2	83.56	0.000733414	Infinity	Normal	Metastasis	Acyl-coenzyme A synthetase ACSM2A, mitochondrial	462.528	84.0265	23.542	46.5016	359.339	0	0	0	0	0	350.164	84.0265	16.6628	13.2974	243.305	0	0	0	0	0
Other	Q53FZ2	1	1	44.01	0.124464	3.4861	Normal	Metastasis	Acyl-coenzyme A synthetase ACSM3, mitochondrial	70.108	1263.06	326.54	420.53	453.983	146.913	195.104	184.443	134.507	65.9845	53.0763	1263.06	231.121	120.253	307.388	128.786	104.279	188.729	44.5687	35.1064
Other	O75608	1	1	41.22	0.0207444	25.7576	Metastasis	Normal	Acyl-protein thioesterase 1	0	82.3907	0	0	21.428	956.848	355.801	1069.32	102.978	189.181	0	82.3907	0	0	14.5088	838.788	190.168	1094.16	34.1217	100.652
Other	Q9NVZ3	1	1	62.67	0.190424	1.91373	Normal	Metastasis	Adaptin ear-binding coat-associated protein 2	1551.45	1875.09	207.908	517.43	436.078	484.056	716.544	179.822	402.529	614.432	1174.55	1875.09	147.155	147.962	295.265	424.331	382.977	184.001	133.378	326.902
Other	P07741	4	4	166.12	0.0657732	5.88844	Metastasis	Normal	Adenine phosphoribosyltransferase	197.726	425.448	122.607	125.6	157.427	1417.07	609.873	2772.94	116.563	1141.62	149.691	425.448	86.7801	35.9161	106.592	1242.23	325.964	2837.37	38.623	607.389
Other	P55263	1	1	40.91	0.62023	4.74986	Metastasis	Normal	Adenosine kinase	7.66511	117.874	59.2417	0.981564	87.181	124.783	0	969.414	59.3211	142.924	5.80298	117.874	41.9306	0.280684	59.0296	109.386	0	991.938	19.656	76.0413
Other	P23526	4	4	195.45	0.142944	6.01827	Metastasis	Normal	Adenosylhomocysteinase	86.6314	334.285	29.5314	88.7166	434.493	1232.46	247.746	3589.46	380.412	409.66	65.5855	334.285	20.902	25.369	294.192	1080.39	132.415	3672.86	126.049	217.956
Other	P27144	2	2	90.02	0.00018097	14.9486	Normal	Metastasis	Adenylate kinase 4, mitochondrial	7089.82	2668.82	2810.7	559.229	2657.97	524.742	91.7697	243.319	60.8879	135.333	5367.45	2668.82	1989.38	159.915	1799.69	459.997	49.0489	248.973	20.1752	72.0025
Other	Q01518	1	1	65.46	0.507333	5.1386	Metastasis	Normal	Adenylyl cyclase-associated protein 1	56.8089	246.104	0	0	120.852	244.047	0	1657.23	54.9725	221.308	43.008	246.104	0	0	81.8279	213.935	0	1695.74	18.2151	117.745
Other	P05141	5	1	259.46	0.0502962	13.5495	Metastasis	Normal	ADP/ATP translocase 2	38.291	60.0802	10.8702	38.1865	64.297	1048.32	473.572	1144.64	142.86	59.3797	28.9887	60.0802	7.69378	10.9197	43.535	918.975	253.114	1171.23	47.3366	31.5924
Other	P12236	6	2	325.36	0.0703665	7.93674	Metastasis	Normal	ADP/ATP translocase 3	38.105	186.625	41.2381	189.086	62.3395	849.154	727.386	2191.89	247	90.9922	28.848	186.625	29.1878	54.0702	42.2096	744.382	388.772	2242.81	81.8433	48.4115
Other	P61204	1	1	24	0.013856	5.32413	Metastasis	Normal	ADP-ribosylation factor 3	11.8808	151.121	25.2112	82.5467	45.1156	325.346	308.643	452.71	309.227	285.837	8.99454	151.121	17.8442	23.6047	30.5474	285.203	164.963	463.229	102.462	152.077
Other	P62330	1	1	62.13	0.702427	3.28624	Normal	Metastasis	ADP-ribosylation factor 6	1062.07	512.937	0	54.4508	275.775	192.653	40.3343	253.969	0	92.8034	804.052	512.937	0	15.5705	186.725	168.882	21.5578	259.869	0	49.3751
Other	Q9UKK9	1	1	55.59	0.0179623	22.8105	Normal	Metastasis	ADP-sugar pyrophosphatase	1748.62	829.364	277.771	116.954	353.732	0	100.365	45.4644	0	0	1323.82	829.364	196.603	33.4436	239.509	0	53.643	46.5208	0	0
Other	O95154	1	1	46.84	0.727656	1.13912	Normal	Metastasis	Aflatoxin B1 aldehyde reductase member 3	364.484	756.769	1197.52	441.229	1525.43	1046.9	534.464	1476.15	364.477	340.064	275.938	756.769	847.59	126.172	1032.86	917.728	285.659	1510.45	120.769	180.928
Other	Q8NHP1	1	1	37.63	0.0531285	11.9973	Metastasis	Normal	Aflatoxin B1 aldehyde reductase member 4	50.9346	18.3922	0	5.39417	109.824	452.739	302.938	1137.9	152.967	167.496	38.5608	18.3922	0	1.54249	74.3608	396.878	161.913	1164.34	50.6855	89.1144
Other	P14550	3	3	115.46	0.176331	1.80241	Metastasis	Normal	Alcohol dehydrogenase [NADP(+)]	94.6773	161.944	233.235	211.228	928.21	431.857	134.87	1186.27	266.663	917	71.6768	161.944	165.081	60.4018	628.484	378.573	72.085	1213.83	88.3586	487.881
Other	P07327	16	3	824.42	0.0449015	3.58971	Normal	Metastasis	Alcohol dehydrogenase 1A	811.278	1092.69	526.381	952.153	3854.74	167.431	177.683	134.454	1298.57	237.971	614.19	1092.69	372.567	272.274	2610.01	146.773	94.9675	137.578	430.28	126.61
Other	P00325	18	3	1123.9	0.0165386	4.44114	Normal	Metastasis	Alcohol dehydrogenase 1B	4626.08	3814.6	4100.79	3581.12	10281.9	788.964	605.175	659.928	3168.38	722.983	3502.24	3814.6	2902.49	1024.04	6961.77	691.618	323.453	675.262	1049.84	384.656
Other	P00326	13	2	632.98	0.0288223	4.98675	Normal	Metastasis	Alcohol dehydrogenase 1C	507.379	276.669	189.669	270.161	1240.46	46.2654	48.2479	32.6022	308.671	62.4017	384.119	276.669	134.246	77.2542	839.907	40.557	25.7874	33.3598	102.278	33.2002
Other	P08319	23	20	1541.71	0.000440285	10.503	Normal	Metastasis	Alcohol dehydrogenase 4	20348.6	33226.6	31557.9	26678.5	22491.8	3683.85	2285.43	3449.07	1256.8	2111.95	15405.2	33226.6	22336.3	7628.86	15229	3229.32	1221.51	3529.2	416.438	1123.64
Other	P28332	1	1	26.95	0.0292779	12.4363	Normal	Metastasis	Alcohol dehydrogenase 6	90.6491	763.233	364.119	1242.07	2031.42	14.4758	0	14.9228	0	331.761	68.6272	763.233	257.719	355.177	1375.46	12.6897	0	15.2695	0	176.51
Other	P11766	1	1	31.45	0.994109	2.29933	Metastasis	Normal	Alcohol dehydrogenase class-3	63.9764	58.8134	0	63.9395	990.909	1230.39	401.523	1075.87	0	0	48.4343	58.8134	0	18.2839	670.937	1078.58	214.605	1100.87	0	0
Other	Q9H2A2	10	9	544.97	0.00486851	10.2048	Normal	Metastasis	Aldehyde dehydrogenase family 8 member A1	9628.54	9379.12	7235.34	3817.38	2829.97	449.491	674.254	370.439	530.942	1197.9	7289.43	9379.12	5121.1	1091.6	1916.15	394.03	360.374	379.046	175.927	637.329
Other	P30837	3	2	130.5	0.0631127	4.40165	Metastasis	Normal	Aldehyde dehydrogenase X, mitochondrial	148.371	120.882	135.458	50.3349	358.679	977.623	429.427	1605.47	47.7871	521.426	112.326	120.882	95.8758	14.3936	242.859	856.999	229.519	1642.77	15.8342	277.42
Other	P05091	11	10	559.37	0.416228	2.1307	Metastasis	Normal	Aldehyde dehydrogenase, mitochondrial	448.212	701.031	319.847	610.347	4266.06	2262.67	405.872	8529.86	709.663	1612.29	339.326	701.031	226.384	174.532	2888.52	1983.49	216.93	8728.05	235.146	857.804
Other	Q06278	5	5	218.23	0.00044134	7.19504	Normal	Metastasis	Aldehyde oxidase	905.339	767.87	645.843	433.118	724.497	87.6638	91.9263	100.138	119.98	83.4954	685.4	767.87	457.121	123.853	490.552	76.8475	49.1326	102.464	39.7553	44.4229
Other	Q04828	4	1	168.17	0.00235388	6.20546	Normal	Metastasis	Aldo-keto reductase family 1 member C1	2440.53	2276.91	1668.05	1008.37	1975.05	486.636	184.898	192.584	55.9486	589.719	1847.64	2276.91	1180.62	288.35	1337.29	426.593	98.8241	197.058	18.5385	313.754
Other	P42330	4	1	167.11	0.630012	1.1817	Metastasis	Normal	Aldo-keto reductase family 1 member C3	301.611	310.079	229.479	106.368	250.537	719.12	251.436	284.525	37.3772	123.301	228.339	310.079	162.422	30.4167	169.637	630.392	134.387	291.136	12.3849	65.6012
Other	P17516	2	1	61.06	0.0152014	7.99641	Normal	Metastasis	Aldo-keto reductase family 1 member C4	563.302	578.862	2173.53	656.427	1180.31	89.0984	24.6833	15.7237	14.7654	500.072	426.456	578.862	1538.4	187.709	799.18	78.105	13.1927	16.089	4.89251	266.059
Other	P12814	4	1	231.76	0.0644833	2.17343	Metastasis	Normal	Alpha-actinin-1	681.731	419.107	831.646	125.547	1076.01	877.719	1082.11	1067.83	1163.29	2620.66	516.114	419.107	588.63	35.9009	728.558	769.422	578.363	1092.65	385.455	1394.3
Other	O43707	4	1	209.88	0.0509884	2.62924	Metastasis	Normal	Alpha-actinin-4	315.252	228.897	615.761	153.284	1131.05	513.437	642.053	889.729	1793.83	2587.44	238.666	228.897	435.829	43.8326	765.822	450.087	343.163	910.402	594.385	1376.62
Other	P06733	4	4	163.5	0.1615	2.75122	Metastasis	Normal	Alpha-enolase	124.981	209.212	176.968	268.272	1430.89	1293.33	428.468	3216.86	576.372	566.058	94.6189	209.212	125.256	76.714	968.846	1133.75	229.007	3291.61	190.98	301.165
Other	Q13155	1	1	33.54	0.142531	16.5034	Metastasis	Normal	Aminoacyl tRNA synthase complex-interacting multifunctional protein 2	0	27.0635	0	0	16.6491	201.955	35.0522	452.855	0	31.546	0	27.0635	0	0	11.273	177.037	18.7346	463.377	0	16.7837
Other	Q01432	1	0	43.91			---	---	AMP deaminase 3											0	0	0	0	0	0	0	0	0	0
Other	O95994	1	1	26.12	0.089649	4.68336	Metastasis	Normal	Anterior gradient protein 2 homolog	79.1173	116.652	61.4112	86.0506	36.6643	927.768	202.586	217.507	53.9288	377.396	59.8969	116.652	43.4662	24.6067	24.8251	813.296	108.278	222.561	17.8693	200.79
Other	P63010	1	1	26.2	0.225106	2.13754	Normal	Metastasis	AP-2 complex subunit beta	286.281	893.417	119.631	372.23	306.084	56.8975	53.1647	196.085	455.685	163.365	216.733	893.417	84.6732	106.441	207.247	49.8772	28.4154	200.641	150.991	86.9165
Other	Q9NQ94	10	10	381.7	0.00177659	9.66614	Normal	Metastasis	APOBEC1 complementation factor	6657.91	4158.43	782.982	2291.94	1623.03	355.058	640.624	62.8155	120.978	425.539	5040.47	4158.43	554.186	655.395	1098.94	311.25	342.4	64.275	40.0858	226.404
Other	P02647	3	3	177.36	0.0715158	1.9851	Normal	Metastasis	Apolipoprotein A-I	534.229	577.777	435.684	185.793	419.768	165.402	80.378	421.79	78.9492	338.189	404.446	577.777	308.372	53.1287	284.222	144.994	42.9603	431.591	26.1598	179.93
Other	P06727	3	3	102.03	0.0956702	3.61928	Normal	Metastasis	Apolipoprotein A-IV	1254.86	460.633	2103.98	154.416	936.229	140.202	219.335	78.7123	120.492	797.914	950.009	460.633	1489.17	44.1561	633.914	122.903	117.23	80.5412	39.925	424.522
Other	P02649	4	4	214.28	0.00968357	2.62487	Normal	Metastasis	Apolipoprotein E	780.318	1148.37	5959.9	810.548	3779.98	393.933	154.925	2166.88	296.875	1741.58	590.751	1148.37	4218.35	231.781	2559.4	345.328	82.8038	2217.22	98.3692	926.59
Other	Q9ULZ3	2	2	107.15	0.189494	2.19839	Metastasis	Normal	Apoptosis-associated speck-like protein containing a CARD	189.073	606.686	200.337	284.972	396.125	530.529	1462.52	121.44	283.348	1289.29	143.141	606.686	141.796	81.4895	268.213	465.07	781.683	124.262	93.887	685.952
Other	O95831	2	2	96.09	0.10724	2.45958	Normal	Metastasis	Apoptosis-inducing factor 1, mitochondrial	607.067	488.877	165.81	75.1702	409.029	242.599	45.7122	392.637	0	28.9095	459.589	488.877	117.358	21.4953	276.951	212.666	24.4321	401.76	0	15.381
Other	O95081	2	2	148.48	0.00306949	9.79462	Normal	Metastasis	Arf-GAP domain and FG repeat-containing protein 2	882.345	1854.32	1122.98	727.931	401.073	130.352	188.931	36.4501	43.498	110.094	667.992	1854.32	794.832	208.156	271.563	114.269	100.98	37.297	14.413	58.5744
Other	O43150	1	0	30.77			---	---	Arf-GAP with SH3 domain, ANK repeat and PH domain-containing protein 2											0	0	0	0	0	0	0	0	0	0
Other	P54136	2	2	47.82	0.258809	55.2224	Metastasis	Normal	Arginine--tRNA ligase, cytoplasmic	0	10.3707	0	10.931	4.70002	403.519	14.5798	993.799	0	23.98	0	10.3707	0	3.12578	3.18235	353.731	7.79261	1016.89	0	12.7583
Other	P00966	5	5	220.1	0.887132	1.41594	Normal	Metastasis	Argininosuccinate synthase	93.5293	1003.4	525.599	2565.67	2009.01	386.007	510.232	1953.54	1176.78	350.161	70.8077	1003.4	372.013	733.667	1360.28	338.38	272.708	1998.93	389.926	186.299
Other	P14868	2	2	57.81	0.0600856	2.69206	Normal	Metastasis	Aspartate--tRNA ligase, cytoplasmic	10192.2	3246.7	9473.92	7316.39	16200	3872.26	3540.07	6089.9	1011.65	2732.82	7716.17	3246.7	6705.54	2092.16	10968.9	3394.48	1892.09	6231.4	335.209	1453.97
Other	P25705	7	7	379.02	0.39743	1.17699	Normal	Metastasis	ATP synthase subunit alpha, mitochondrial	1575.19	903.094	663.767	762.868	1077.91	1126.06	367.331	1846.31	363.64	530.194	1192.52	903.094	469.807	218.147	729.843	987.118	196.33	1889.21	120.492	282.084
Other	P06576	2	1	70.63	0.133078	2.54079	Normal	Metastasis	ATP synthase subunit beta, mitochondrial	104.568	281.328	179.133	214.94	167.806	124.625	26.3484	203.604	18.4474	0	79.1648	281.328	126.789	61.4634	113.62	109.248	14.0827	208.334	6.11255	0
Other	P28288	1	1	36.75	0.307682	1.13494	Metastasis	Normal	ATP-binding cassette sub-family D member 3	11.2776	434.001	65.0517	970.99	286.419	395.987	296.218	399.573	630.584	283.916	8.53784	434.001	46.0429	277.66	193.932	347.128	158.322	408.857	208.943	151.055
Other	Q8NE71	1	1	36.94	0.613384	1.57079	Metastasis	Normal	ATP-binding cassette sub-family F member 1	31.2705	341.371	83.2286	86.0217	100.647	353.266	144.241	407.147	34.4873	70.152	23.6738	341.371	58.9083	24.5984	68.1476	309.678	77.0936	416.607	11.4274	37.3237
Other	Q9NUQ8	1	1	58.65	0.286545	2.50914	Normal	Metastasis	ATP-binding cassette sub-family F member 3	46.9063	756.771	54.4792	112.75	311.894	20.1605	125.495	87.5055	209.565	68.5265	35.5111	756.771	38.5598	32.2417	211.181	17.673	67.0745	89.5387	69.439	36.4588
Other	P53396	3	3	147.55	0.228833	3.76906	Metastasis	Normal	ATP-citrate synthase	70.7181	139.839	88.0347	34.108	121.548	195.168	41.1703	758.363	56.9575	660.43	53.5382	139.839	62.31	9.75338	82.2994	171.087	22.0046	775.983	18.8728	351.375
Other	Q08211	3	3	116.14	0.0431174	5.31272	Metastasis	Normal	ATP-dependent RNA helicase A	95.1945	151.555	25.1233	58.6242	125.739	607.035	200.879	1005.66	230.057	380.222	72.0684	151.555	17.782	16.7639	85.1366	532.136	107.365	1029.03	76.2291	202.293
Other	Q92499	2	2	59.41	0.177424	2.7339	Metastasis	Normal	ATP-dependent RNA helicase DDX1	36.2705	220.289	170.999	29.8264	68.7283	213.779	54.8344	628.337	124.297	417.096	27.4591	220.289	121.032	8.52905	46.5354	187.402	29.3078	642.936	41.1858	221.912
Other	O00571	8	8	427.21	0.371662	1.26116	Metastasis	Normal	ATP-dependent RNA helicase DDX3X	1798.54	2610.98	1533.24	1132.64	697.685	2317.64	1978.88	1558.97	1208.91	2738.67	1361.61	2610.98	1085.21	323.885	472.398	2031.68	1057.67	1595.19	400.573	1457.08
Other	Q7L1Q6	3	3	159.39	0.44003	1.57331	Normal	Metastasis	Basic leucine zipper and W2 domain-containing protein 1	2656.97	3556.86	1401.44	3405.78	628.356	1191.57	1626.92	1342.91	1668.86	1574.13	2011.5	3556.86	991.926	973.903	425.455	1044.55	869.555	1374.11	552.977	837.502
Other	Q562R1	10	0	485.92			---	---	Beta-actin-like protein 2											0	0	0	0	0	0	0	0	0	0
Other	Q93088	11	11	399.66	0.00077162	33.4404	Normal	Metastasis	Betaine--homocysteine S-methyltransferase 1	12667.5	4903.82	8448.64	3886.72	5050.35	120.717	165.352	167.764	317.039	274.48	9590.13	4903.82	5979.86	1111.43	3419.55	105.823	88.377	171.662	105.051	146.034
Other	O95340	3	3	129.96	0.0720096	4.46502	Normal	Metastasis	Bifunctional 3'-phosphoadenosine 5'-phosphosulfate synthase 2	2279.03	1669.25	3410.54	1723.95	426.777	226.629	154.429	294.752	462.991	990.991	1725.37	1669.25	2413.94	492.974	288.967	198.666	82.5387	301.6	153.412	527.247
Other	Q3LXA3	2	2	129.25	0.0375408	7.99657	Normal	Metastasis	Bifunctional ATP-dependent dihydroxyacetone kinase/FAD-AMP lyase (cyclizing)	552.28	245.464	156.687	12.4307	980.044	43.0219	0	189.893	0	10.5524	418.112	245.464	110.902	3.55462	663.581	37.7136	0	194.306	0	5.61429
Other	Q13057	3	3	133.71	0.00852795	3.09479	Normal	Metastasis	Bifunctional coenzyme A synthase	384.911	461.486	744.365	199.507	347.227	153.965	182.094	149.188	26.0753	179.354	291.403	461.486	526.853	57.0501	235.105	134.968	97.3251	152.654	8.64005	95.4235
Other	P31939	4	4	140.87	0.0320305	25.4756	Metastasis	Normal	Bifunctional purine biosynthesis protein PURH	0	8.67696	0	0.0104814	36.7471	231.722	46.3688	761.422	35.8159	82.1444	0	8.67696	0	0.00299721	24.8812	203.132	24.7831	779.114	11.8676	43.7041
Other	Q06520	5	5	208.4	0.0669736	2.75535	Normal	Metastasis	Bile salt sulfotransferase	2753.87	2808.98	1431.1	2056.83	1554.46	410.425	418.459	2013.95	142.298	863.822	2084.86	2808.98	1012.92	588.163	1052.51	359.785	223.657	2060.74	47.1504	459.588
Other	Q9Y6D5	1	1	34.6	0.0701613	2.3633	Normal	Metastasis	Brefeldin A-inhibited guanine nucleotide-exchange protein 2	796.164	604.543	245.441	159.451	186.235	302.99	104.553	200.772	35.1194	199.384	602.748	604.543	173.72	45.5959	126.098	265.606	55.8814	205.437	11.6368	106.08
Other	P11586	48	44	2444.07	0.0296744	8.5428	Normal	Metastasis	C-1-tetrahydrofolate synthase, cytoplasmic	22199.7	18935.5	11203.1	6660.79	5316.56	392.291	291.601	1147.98	1136.84	4559.92	16806.6	18935.5	7929.43	1904.69	3599.81	343.889	155.854	1174.65	376.692	2426.06
Other	P04003	2	2	91.05	0.987637	1.30446	Metastasis	Normal	C4b-binding protein alpha chain	1450.62	641.568	495.116	626.806	2249.3	2596.42	1381.5	2609.97	186.59	352.342	1098.21	641.568	350.437	179.239	1522.99	2276.06	738.381	2670.61	61.8264	187.46
Other	Q8WUQ7	1	1	23.31	0.633998	1.23726	Normal	Metastasis	Cactin	5171.89	12632.2	2819.58	8562.37	7932.7	6701.37	4971.44	12623.1	2589.35	3115.51	3915.46	12632.2	1995.67	2448.46	5371.17	5874.53	2657.12	12916.4	857.981	1657.58
Other	P27708	1	1	26.12	0.0237479	16.6007	Metastasis	Normal	CAD protein	37.4874	22.9329	0	0	11.6133	200.345	121.746	460.376	173.152	240.19	28.3804	22.9329	0	0	7.8633	175.626	65.0704	471.073	57.3737	127.791
Other	Q05682	6	6	269.64	0.389046	1.67605	Metastasis	Normal	Caldesmon	3701.61	1119.13	941.519	417.748	438.089	1521.56	1972.6	456.734	2816.95	4324.42	2802.36	1119.13	666.397	119.458	296.626	1333.82	1054.31	467.347	933.394	2300.76
Other	P27824	2	2	71.97	0.0634882	20.3465	Metastasis	Normal	Calnexin	25.5285	28.3538	1.35359	8.38641	54.0348	989.484	38.5293	1088.08	155.017	122.798	19.3267	28.3538	0.958053	2.39814	36.5866	867.397	20.5931	1113.36	51.3647	65.3334
Other	P51911	5	5	272.43	0.103018	1.91561	Metastasis	Normal	Calponin-1	179.87	751.597	8869.47	351.609	209.428	4116.23	3404.42	2208.76	4233.1	5886.96	136.173	751.597	6277.72	100.545	141.802	3608.35	1819.59	2260.08	1402.63	3132.1
Other	Q99439	4	4	285.69	0.00800623	3.03385	Metastasis	Normal	Calponin-2	2255.49	2593.41	2039.46	1450.84	1285.29	7872.8	5812.06	3051.64	5471.31	6991.49	1707.55	2593.41	1443.51	414.876	870.259	6901.42	3106.42	3122.55	1812.91	3719.75
Other	Q15417	6	6	343.16	0.436393	1.86389	Metastasis	Normal	Calponin-3	3561.68	6802.89	6382.67	3352.36	1804.02	4056.12	4263.7	3192.81	9985.57	19327.7	2696.42	6802.89	4517.59	958.626	1221.49	3555.65	2278.85	3266.99	3308.71	10283.1
Other	Q14444	1	1	48.36	0.149102	2.41688	Normal	Metastasis	Caprin-1	1756.37	297.234	252.798	92.8474	317.443	649.996	122.654	144.377	0	207.023	1329.69	297.234	178.928	26.5503	214.938	569.797	65.5558	147.732	0	110.144
Other	P31327	34	33	1771.27	0.00889548	3.76656	Normal	Metastasis	Carbamoyl-phosphate synthase [ammonia], mitochondrial	5937.23	3213.56	2741.33	3535.69	8352.45	853.311	1640.57	1135.56	1370.65	1313.43	4494.86	3213.56	1940.28	1011.05	5655.38	748.026	876.848	1161.94	454.165	698.796
Other	Q8NET6	1	1	28.77	0.0105174	57.271	Normal	Metastasis	Carbohydrate sulfotransferase 13	766.282	120.021	842.014	249.366	1112.23	0	53.9524	0	0	0	580.125	120.021	595.968	71.3077	753.079	0	28.8364	0	0	0
Other	Q8NCG5	2	1	88.37	0.119586	2.9866	Normal	Metastasis	Carbohydrate sulfotransferase 4	112.665	299.71	304.972	421.442	969.859	126.936	205.72	4.02982	57.3689	311.982	85.2947	299.71	215.856	120.514	656.684	111.274	109.953	4.12345	19.0091	165.987
Other	P00915	1	1	52.09	0.178031	Infinity	Normal	Metastasis	Carbonic anhydrase 1	635.999	0	0	0	959.891	0	0	0	0	0	481.492	0	0	0	649.935	0	0	0	0	0
Other	P00918	2	2	112.61	0.00474197	57.302	Normal	Metastasis	Carbonic anhydrase 2	186.554	40.4986	52.2049	74.5448	1034.89	0	3.71994	4.50115	0	16.0136	141.233	40.4986	36.95	21.3165	700.718	0	1.98823	4.60573	0	8.51987
Other	P16152	4	2	177.34	0.441841	1.28456	Normal	Metastasis	Carbonyl reductase [NADPH] 1	659.458	1199.84	571.374	593.049	1703.22	503.496	337.103	1532.14	404.537	902.529	499.252	1199.84	404.413	169.586	1153.24	441.372	180.174	1567.74	134.043	480.181
Other	O75828	2	0	119.03			---	---	Carbonyl reductase [NADPH] 3											0	0	0	0	0	0	0	0	0	0
Other	P23786	1	1	23.03	0.451611	3.92111	Metastasis	Normal	Carnitine O-palmitoyltransferase 2, mitochondrial	11.4721	5.06144	65.977	5.45522	159.485	67.1871	30.6611	697.066	0	175.365	8.68515	5.06144	46.6978	1.55995	107.986	58.8972	16.3877	713.262	0	93.3012
Other	P48729	2	1	50.47	0.404657	1.06316	Metastasis	Normal	Casein kinase I isoform alpha	0	442.458	39.8652	116.382	159.368	254.812	195.179	156.98	121.227	77.751	0	442.458	28.2161	33.2802	107.907	223.373	104.319	160.627	40.1684	41.3666
Other	P29466	1	1	52.73	0.371679	1.99647	Metastasis	Normal	Caspase-1	11.66	981.009	270.184	278.884	118.34	389.348	91.5352	1326.71	294.564	1212.14	8.8274	981.009	191.234	79.7486	80.1271	341.308	48.9236	1357.54	97.6037	644.905
Other	Q14790	1	0	28.64			---	---	Caspase-8											0	0	0	0	0	0	0	0	0	0
Other	P21964	4	4	185.21	0.672887	2.41115	Metastasis	Normal	Catechol O-methyltransferase	33.4599	347.129	185.706	177.089	217.205	644.041	114.029	1404.62	84.5805	68.8512	25.3313	347.129	131.441	50.6396	147.068	564.576	60.9461	1437.26	28.0257	36.6316
Other	P35221	3	3	98.33	0.431351	1.72217	Metastasis	Normal	Catenin alpha-1	348.903	807.136	2085.3	304.572	444.259	534.346	498.104	938.689	830.385	4070.22	264.142	807.136	1475.95	87.0942	300.804	468.416	266.226	960.499	275.147	2165.52
Other	P35222	5	2	185.88	0.325878	1.44983	Metastasis	Normal	Catenin beta-1	296.908	327.467	485.955	464.264	295.676	535.339	413.923	814.556	229.879	717.879	224.778	327.467	343.954	132.759	200.2	469.287	221.233	833.482	76.1703	381.94
Other	O60716	5	5	153.17	0.971965	1.05758	Normal	Metastasis	Catenin delta-1	786.941	553.864	586.985	510.584	234.272	552.526	522.253	446.315	338.244	667.797	595.765	553.864	415.462	146.004	158.624	484.353	279.133	456.685	112.077	355.294
Other	P21926	1	1	52.93	0.0908442	7.64915	Metastasis	Normal	CD9 antigen	0	97.5821	394.897	69.091	56.3143	800.477	657.563	1957.37	1253.86	57.0195	0	97.5821	279.504	19.757	38.13	701.711	351.453	2002.85	415.466	30.3367
Other	P60953	2	2	55.27	0.0580931	13.4489	Metastasis	Normal	Cell division control protein 42 homolog	43.8828	81.922	24.9179	38.7357	64.502	1109.51	297.287	1801.49	50.783	156.406	33.2221	81.922	17.6366	11.0767	43.6738	972.614	158.893	1843.35	16.8269	83.2142
Other	Q8IX12	1	1	24.51	0.224964	1.4985	Metastasis	Normal	Cell division cycle and apoptosis regulator protein 1	3341.62	2995.74	353.186	1791.28	2250.9	4910.73	5311.15	1984.59	2473.11	1403.37	2529.82	2995.74	249.981	512.227	1524.06	4304.82	2838.69	2030.7	819.464	746.648
Other	O00299	9	9	463.41	0.674638	1.34586	Metastasis	Normal	Chloride intracellular channel protein 1	3697.31	1720.97	5212.98	3933.13	5077.9	5277.59	3268.47	12344.5	1630.36	3914.75	2799.1	1720.97	3689.69	1124.7	3438.21	4626.42	1746.92	12631.3	540.219	2082.81
Other	O75390	3	3	150.94	0.0144732	15.1006	Metastasis	Normal	Citrate synthase, mitochondrial	13.0239	89.5386	40.8784	238.177	29.1529	1311.06	432.56	2936.52	654.719	868.03	9.85996	89.5386	28.9333	68.1081	19.7392	1149.29	231.194	3004.75	216.941	461.826
Other	Q00610	16	16	651.5	0.00847194	7.97688	Metastasis	Normal	Clathrin heavy chain 1	87.7528	253.784	256.034	350.783	492.948	1420.38	1001.17	2860.87	5236.76	977.902	66.4345	253.784	181.218	100.309	333.771	1245.13	535.101	2927.34	1735.2	520.283
Other	P10909	9	9	600.88	0.0193631	1.85059	Normal	Metastasis	Clusterin	4576.53	6490.7	15088.7	15357.2	9284.49	3210.2	3960.27	6060.05	6297.32	7921.54	3464.73	6490.7	10679.6	4391.47	6286.46	2814.11	2116.68	6200.85	2086.61	4214.58
Other	P53621	2	2	69.71	0.0946978	2.38673	Metastasis	Normal	Coatomer subunit alpha	123.254	268.037	33.9776	94.9272	107.389	347.459	231.624	496.08	195.413	227.3	93.311	268.037	24.049	27.145	72.7122	304.588	123.798	507.606	64.75	120.933
Other	P53618	2	1	59.48	0.14679	2.94254	Metastasis	Normal	Coatomer subunit beta	95.2881	256.528	138.698	0	148.894	608.341	219.218	454.96	253.509	345.455	72.1393	256.528	98.1689	0	100.815	533.281	117.167	465.531	84	183.796
Other	Q9Y678	3	3	196.25	0.216333	2.55637	Metastasis	Normal	Coatomer subunit gamma-1	136.11	302.42	104.932	190.9	82.137	402.113	137.163	1083.69	214.194	250.118	103.044	302.42	74.2698	54.5891	55.6143	352.498	73.3108	1108.87	70.973	133.073
Other	Q96EY8	1	1	76.27	0.0120588	27.6336	Normal	Metastasis	Cob(I)yrinic acid a,c-diamide adenosyltransferase, mitochondrial	356.095	242.485	87.0401	108.892	454.99	11.2809	21.472	12.4638	0	0	269.587	242.485	61.606	31.1382	308.071	9.889	11.4763	12.7534	0	0
Other	O00748	1	1	33.7	0.332826	2.13511	Metastasis	Normal	Cocaine esterase	8.75322	18.1355	0	23.7045	165.509	194.479	42.9264	182.916	14.0111	27.0691	6.62675	18.1355	0	6.77843	112.065	170.483	22.9432	187.166	4.64256	14.4018
Other	P23528	7	7	346.34	0.0335141	10.8698	Metastasis	Normal	Cofilin-1	204.617	1217.66	278.31	566.634	509.011	5220.37	2169.54	17780.3	1394.95	3611.96	154.908	1217.66	196.985	162.032	344.647	4576.25	1159.57	18193.5	462.217	1921.71
Other	Q6P1N0	1	1	39.52	0.0467717	4.64961	Normal	Metastasis	Coiled-coil and C2 domain-containing protein 1A	1064.49	235.828	202.252	52.1101	182.627	213.929	114.129	45.5889	0	0	805.889	235.828	143.152	14.9012	123.656	187.533	60.9993	46.6481	0	0
Other	Q96NT0	1	0	42.64			---	---	Coiled-coil domain-containing protein 115											0	0	0	0	0	0	0	0	0	0
Other	Q16204	1	1	45.44	0.170016	2.32277	Normal	Metastasis	Coiled-coil domain-containing protein 6	644.951	358.635	198.091	58.0113	52.2009	155.351	0	42.8948	0	366.55	488.269	358.635	140.207	16.5887	35.3448	136.183	0	43.8914	0	195.019
Other	Q07021	1	1	44.78	0.621379	1.35308	Metastasis	Normal	Complement component 1 Q subcomponent-binding protein, mitochondrial	539.947	1691.36	310.932	396.161	335.586	478.896	0	1952.9	371.152	1627.04	408.775	1691.36	220.074	113.284	227.223	419.808	0	1998.27	122.981	865.649
Other	P13671	1	1	20.87	0.243059	1.77365	Normal	Metastasis	Complement component C6	467.835	404.617	861.796	150.957	912.834	231.457	384.629	459.838	259.586	242.054	354.181	404.617	609.97	43.1671	618.073	202.899	205.576	470.522	86.0136	128.782
Other	P10643	2	2	60.61	0.114294	3.01713	Normal	Metastasis	Complement component C7	333.256	262.006	515.025	360.352	1643.18	208.317	141.482	587.984	40.504	53.761	252.296	262.006	364.529	103.045	1112.59	182.614	75.6192	601.646	13.421	28.603
Other	P07358	1	1	26.71	0.694056	1.64095	Metastasis	Normal	Complement component C8 beta chain	137.905	957.096	850.855	548.511	1799.26	149.552	256.817	1189.29	3402.31	2047.64	104.403	957.096	602.226	156.85	1218.26	131.1	137.263	1216.93	1127.35	1089.42
Other	P08603	5	4	229.71	0.609145	1.06326	Metastasis	Normal	Complement factor H	1323.41	583.225	817.994	655.459	785.134	775.57	724.496	1178.9	814.33	935.406	1001.91	583.225	578.967	187.432	531.608	679.876	387.227	1206.3	269.828	497.673
Other	Q03591	2	0	124.95			---	---	Complement factor H-related protein 1											0	0	0	0	0	0	0	0	0	0
Other	Q9BXR6	2	1	97.79	0.000486958	8.58934	Normal	Metastasis	Complement factor H-related protein 5	915.759	618.882	1226.67	3002.48	3865.73	151.147	126.351	213.791	212.294	417.518	693.288	618.882	868.225	858.576	2617.46	132.498	67.5319	218.759	70.3435	222.136
Other	Q9NZB2	8	8	333.97	0.00103414	8.67298	Normal	Metastasis	Constitutive coactivator of PPAR-gamma-like protein 1	4611.2	2695.07	1185.72	1286.47	1056.98	343.598	601.317	54.2964	102.552	147.569	3490.98	2695.07	839.238	367.872	715.676	301.203	321.391	55.5579	33.9807	78.5124
Other	Q53SF7	1	1	50.41	0.000201348	2474.71	Normal	Metastasis	Cordon-bleu protein-like 1	1727.1	233.648	65.859	187.237	69.675	0.922741	0	0	0	0	1307.52	233.648	46.6143	53.5416	47.1764	0.80889	0	0	0	0
Other	P31146	2	2	66.52	0.231829	5.14944	Metastasis	Normal	Coronin-1A	0	243.266	139.522	100.97	140.772	887.362	77.8972	1699.89	170.798	380.031	0	243.266	98.752	28.873	95.3156	777.876	41.6343	1739.39	56.5938	202.192
Other	P57737	1	1	35.04	0.0243883	9.31391	Metastasis	Normal	Coronin-7	48.7347	147.299	25.6374	0	0	462.948	307.39	843.461	237.237	213.589	36.8953	147.299	18.1459	0	0	405.827	164.293	863.058	78.6084	113.638
Other	P12277	4	3	150.26	0.369624	4.07844	Metastasis	Normal	Creatine kinase B-type	146.169	249.735	333.088	220.527	156.399	139.153	137.391	3588.37	202.471	443.033	110.659	249.735	235.756	63.0611	105.897	121.984	73.4326	3671.75	67.0887	235.711
Other	P12532	1	1	32.17	0.0415318	28.28	Metastasis	Normal	Creatine kinase U-type, mitochondrial	0	0	0	0	83.0698	235.553	381.961	1629.92	82.0808	19.695	0	0	0	0	56.2459	206.489	204.15	1667.79	27.1974	10.4785
Other	P17812	1	1	37.87	0.022066	45.1615	Metastasis	Normal	CTP synthase 1	0	27.4098	0	0	0	120.967	24.048	924.446	68.0454	100.361	0	27.4098	0	0	0	106.041	12.8531	945.925	22.5468	53.3961
Other	P35520	5	5	210.96	0.00553397	20.2222	Normal	Metastasis	Cystathionine beta-synthase	2166.56	5634.29	2677.9	2423.39	1047.23	38.4763	47.3859	104.306	304.788	194.849	1640.23	5634.29	1895.38	692.983	709.068	33.7289	25.3267	106.73	100.991	103.667
Other	P52943	1	1	45.7	0.330295	2.27462	Metastasis	Normal	Cysteine-rich protein 2	978.762	503.393	1577.54	560.818	297.899	1615.36	1017.27	421.268	1463.7	4395.31	740.986	503.393	1116.57	160.369	201.705	1416.05	543.707	431.056	484.995	2338.48
Other	P32320	1	1	39.87	0.404738	1.16638	Metastasis	Normal	Cytidine deaminase	1361.29	961.19	446.44	446.65	590.716	2539.12	1024.46	511.207	0	364.788	1030.59	961.19	315.985	127.722	399.969	2225.83	547.553	523.084	0	194.082
Other	P04839	1	1	40.11	0.335771	36.3346	Metastasis	Normal	Cytochrome b-245 heavy chain	0	25.7014	0	0	44.3944	1280.33	158.763	1107.81	0	0	0	25.7014	0	0	30.0591	1122.36	84.8552	1133.55	0	0
Other	P14854	1	1	42.3	0.195392	1.82951	Normal	Metastasis	Cytochrome c oxidase subunit 6B1	578.764	934.759	611.495	503.392	1887.76	918.364	1111.42	271.513	81.4006	85.809	438.162	934.759	432.81	143.948	1278.19	805.052	594.032	277.822	26.972	45.6538
Other	P11712	3	2	116.28	0.053802	16.0268	Normal	Metastasis	Cytochrome P450 2C9	60.8434	589.571	10.2294	512.978	1136.34	23.7377	35.0695	14.9204	33.0931	37.3105	46.0624	589.571	7.24023	146.689	769.406	20.8089	18.7439	15.267	10.9654	19.8507
Other	Q02928	1	1	29.47	0.000848988	Infinity	Normal	Metastasis	Cytochrome P450 4A11	90.7095	125.965	17.6969	539.589	489.561	0	0	0	0	0	68.673	125.965	12.5256	154.299	331.478	0	0	0	0	0
Other	Q14204	12	11	519.82	0.00467555	12.3851	Metastasis	Normal	Cytoplasmic dynein 1 heavy chain 1	41.2108	365.309	194.979	272.658	161.453	754.05	813.839	2075.93	6469.56	2712.8	31.1993	365.309	138.004	77.9682	109.319	661.012	434.979	2124.17	2143.68	1443.32
Other	O75891	6	6	211.57	0.178642	18.5116	Normal	Metastasis	Cytosolic 10-formyltetrahydrofolate dehydrogenase	89.636	37.0858	48.813	27.3071	1480.58	48.5368	10.537	20.0311	11.8336	0	67.8602	37.0858	34.5493	7.80863	1002.49	42.5481	5.63182	20.4965	3.92106	0
Other	O00154	1	1	38.66	0.0372114	34.4892	Metastasis	Normal	Cytosolic acyl coenzyme A thioester hydrolase	24.339	18.4727	0	0	0	671.2	235.321	312.715	0	257.303	18.4262	18.4727	0	0	0	588.384	125.774	319.981	0	136.896
Other	Q3MJ16	1	1	36.09	0.156455	4.09279	Normal	Metastasis	Cytosolic phospholipase A2 epsilon	1593.31	432.728	59.4378	910.655	1071.51	189.857	680.273	123.726	0	0	1206.24	432.728	42.0694	260.407	725.512	166.432	363.591	126.6	0	0
Other	O43175	4	4	162.16	0.00121251	10.628	Normal	Metastasis	D-3-phosphoglycerate dehydrogenase	690.875	515.893	314.784	164.2	448.118	79.9657	20.0748	46.2583	29.3355	25.1441	523.037	515.893	222.8	46.9539	303.417	70.0991	10.7296	47.3331	9.72029	13.3777
Other	Q96EP5	1	1	39.68	0.0214471	3.28533	Metastasis	Normal	DAZ-associated protein 1	135.31	573.382	51.5822	104.527	142.293	784.73	561.32	499.191	411.427	1051.97	102.438	573.382	36.5093	29.8901	96.3455	687.907	300.013	510.79	136.326	559.69
Other	A6NHG4	1	1	30.85	0.0463154	7.43563	Normal	Metastasis	D-dopachrome decarboxylase-like protein	1891.08	2986.22	3686.07	3491.24	809.237	588.477	402.428	674.778	64.3464	0	1431.67	2986.22	2608.96	998.341	547.928	515.868	215.089	690.456	21.3211	0
Other	Q01523	1	1	68.35	0.517999	22.0808	Metastasis	Normal	Defensin-5	0	131.277	103.054	1071.36	197.987	166.018	1295.68	476.381	31264.3	0	0	131.277	72.9405	306.363	134.055	145.534	692.513	487.449	10359.4	0
Other	Q13011	11	11	684.38	0.00269309	7.4348	Normal	Metastasis	Delta(3,5)-Delta(2,4)-dienoyl-CoA isomerase, mitochondrial	7564.12	5894.59	2184.22	2050.8	3778	359.129	805.122	394.403	475.185	854.164	5726.53	5894.59	1545.97	586.438	2558.05	314.818	430.32	403.567	157.452	454.449
Other	P54886	2	1	72.62	0.74508	2.45029	Metastasis	Normal	Delta-1-pyrroline-5-carboxylate synthase	246.585	42.1895	0	0	19.11	324.752	28.5559	401.098	0	0	186.681	42.1895	0	0	12.9393	284.683	15.2625	410.417	0	0
Other	Q9Y3Z3	1	1	46.61	0.447916	1.85093	Metastasis	Normal	Deoxynucleoside triphosphate triphosphohydrolase SAMHD1	340.309	1396.86	83.0381	574.192	136.339	236.573	246.172	520.253	1264.65	2416.58	257.636	1396.86	58.7735	164.194	92.3142	207.384	131.574	532.341	419.04	1285.71
Other	Q13609	2	2	93.15	0.0220027	19.7732	Normal	Metastasis	Deoxyribonuclease gamma	324.953	318.817	2741.1	52.8369	135.222	51.7929	4.276	44.2323	6.83332	73.5613	246.01	318.817	1940.12	15.109	91.5581	45.4024	2.28543	45.2601	2.26422	39.1375
Other	Q9UBT3	5	5	268.53	0.927627	18.2128	Metastasis	Normal	Dickkopf-related protein 4	1012.52	41.2705	89.8541	108.094	2035.86	152.014	193.723	4.33649	59482.6	43.5962	766.544	41.2705	63.5977	30.9101	1378.47	133.258	103.541	4.43725	19709.5	23.1949
Other	P09622	1	1	34.9	0.0331908	2.98006	Normal	Metastasis	Dihydrolipoyl dehydrogenase, mitochondrial	522.642	546.951	164.061	72.8704	838.986	241.988	108.323	163.987	32.3569	173.299	395.673	546.951	116.121	20.8377	568.071	212.131	57.8963	167.798	10.7214	92.202
Other	Q14117	9	8	485.84	0.000183999	32.8102	Normal	Metastasis	Dihydropyrimidinase	6337.08	3876.27	2506.55	2034.87	1731.92	138.356	91.2125	70.6861	49.9405	152.292	4797.58	3876.27	1774.11	581.884	1172.67	121.285	48.7511	72.3284	16.5478	81.0252
Other	Q16555	11	9	494.48	0.546064	1.15831	Normal	Metastasis	Dihydropyrimidinase-related protein 2	6019.44	4918.08	4915.72	2867.16	2986.1	2976.28	3555.95	888.661	4406.56	6912.3	4557.1	4918.08	3479.29	819.881	2021.87	2609.05	1900.58	909.309	1460.11	3677.62
Other	Q14195	7	4	249.68	0.108259	2.61313	Metastasis	Normal	Dihydropyrimidinase-related protein 3	1395.64	629.01	856.472	241.055	388.206	1118.77	1410.02	1056.34	1522.83	4065.12	1056.59	629.01	606.201	68.9311	262.851	980.728	753.624	1080.88	504.587	2162.81
Other	P31513	1	1	35.53	0.733075	14.4278	Normal	Metastasis	Dimethylaniline monooxygenase [N-oxide-forming] 3	108.115	0	0	0	1727.95	56.6032	70.6549	0	0	0	81.8503	0	0	0	1169.98	49.6193	37.7635	0	0	0
Other	Q15700	1	1	33.62	9.50808e-05	Infinity	Normal	Metastasis	Disks large homolog 2	5123.98	1630.53	1024.99	303.109	522.634	0	0	0	0	0	3879.18	1630.53	725.479	86.6758	353.871	0	0	0	0	0
Other	Q99708	1	0	42.08			---	---	DNA endonuclease RBBP8											0	0	0	0	0	0	0	0	0	0
Other	Q92878	2	1	58.9	0.671709	1.72038	Metastasis	Normal	DNA repair protein RAD50	165.123	155.35	110.795	146.349	42.3246	318.576	108.773	335.296	23.4586	280.431	125.009	155.35	78.4197	41.8493	28.6576	279.269	58.1367	343.087	7.77299	149.201
Other	P78527	2	2	74.68	0.00486192	17.6658	Metastasis	Normal	DNA-dependent protein kinase catalytic subunit	12.1755	109.366	13.8887	19.1843	4.19231	569.437	331.375	674.025	760.301	470.317	9.21763	109.366	9.8303	5.48585	2.83858	499.178	177.113	689.685	251.925	250.227
Other	P31689	2	2	105.12	0.00190818	5.44448	Normal	Metastasis	DnaJ homolog subfamily A member 1	957.96	1638.64	1007.94	1178.71	792.404	76.7918	237.05	362.23	181.901	166.119	725.237	1638.64	713.409	337.059	536.531	67.3169	126.698	370.647	60.2729	88.382
Other	O60884	3	3	116.17	0.047526	3.81588	Normal	Metastasis	DnaJ homolog subfamily A member 2	126.403	1214.05	1022.79	700.138	314.109	115.062	88.4532	341.537	194.157	145.906	95.6951	1214.05	723.923	200.209	212.681	100.865	47.2763	349.473	64.3336	77.6278
Other	Q9UBS3	15	15	1044.05	0.752123	3.29042	Normal	Metastasis	DnaJ homolog subfamily B member 9	4374.12	1944.59	10772.7	7231.35	116480	3961.62	9466.91	4185.77	15988.4	9189.2	3311.49	1944.59	7624.83	2067.85	78867.9	3472.82	5059.85	4283.02	5297.73	4889.02
Other	O75937	2	0	58.08			---	---	DnaJ homolog subfamily C member 8											0	0	0	0	0	0	0	0	0	0
Other	Q9UJU6	3	3	209.65	0.637629	1.30787	Metastasis	Normal	Drebrin-like protein	2337.14	2491.65	1885.98	1142.49	1176.01	2340.5	1904.64	1040.79	1555.98	4972.46	1769.37	2491.65	1334.87	326.702	796.27	2051.72	1017.99	1064.98	515.573	2645.55
Other	O00429	2	1	50.95	0.550779	1.33193	Metastasis	Normal	Dynamin-1-like protein	139.794	104.385	8.35007	0	0.453617	49.635	28.1733	0.223684	79.5475	179.376	105.833	104.385	5.91009	0	0.307141	43.5108	15.058	0.228881	26.358	95.4354
Other	P50570	7	7	285.48	0.434061	1.53065	Normal	Metastasis	Dynamin-2	877.093	1732.92	1034.05	366	548.249	547.907	282.504	490.374	533.128	1124.11	664.016	1732.92	731.891	104.66	371.215	480.304	150.992	501.768	176.652	598.07
Other	Q14258	2	2	112.41	0.0589476	3.33143	Normal	Metastasis	E3 ubiquitin/ISG15 ligase TRIM25	1361.98	719.255	338.635	292.561	224.437	227.067	124.066	174.083	37.179	319.17	1031.11	719.255	239.682	83.6596	151.964	199.05	66.3106	178.128	12.3192	169.811
Other	Q96C19	3	3	101.49	0.401403	1.05096	Metastasis	Normal	EF-hand domain-containing protein D2	1148.38	468.534	158.429	353.505	454.717	953.123	1041.34	76.9279	0	643.834	869.394	468.534	112.135	101.087	307.885	835.522	556.572	78.7153	0	342.546
Other	Q9NZN4	1	1	21.24	0.604551	2.43577	Normal	Metastasis	EH domain-containing protein 2	14.0017	286.636	814.58	69.3027	151.953	45.6998	41.9247	145.008	100.697	215.357	10.6002	286.636	576.551	19.8175	102.886	40.0612	22.4078	148.377	33.366	114.579
Other	Q9NZN3	5	5	223.51	0.0748203	5.04862	Normal	Metastasis	EH domain-containing protein 3	2557.7	840.456	613.425	633.09	253.334	22.9251	189.352	75.852	589.525	92.512	1936.34	840.456	434.176	181.036	171.531	20.0965	101.204	77.6144	195.339	49.2201
Other	P13804	3	3	145.39	0.559216	1.79982	Metastasis	Normal	Electron transfer flavoprotein subunit alpha, mitochondrial	151.663	87.605	957.216	45.6582	232.899	733.706	53.0335	1718.38	0	149.69	114.819	87.605	677.507	13.0562	157.694	643.178	28.3453	1758.3	0	79.641
Other	P26641	3	3	123.22	0.171827	4.97657	Metastasis	Normal	Elongation factor 1-gamma	78.8319	263.276	145.842	150.569	112.384	731.651	443.437	2215.06	56.6436	290.126	59.6809	263.276	103.225	43.0561	76.0943	641.376	237.007	2266.53	18.7688	154.359
Other	P13639	22	22	1116.19	0.138741	2.17825	Metastasis	Normal	Elongation factor 2	4101.33	4843.39	2387.75	2139.68	1713.1	4454.41	3882.85	14313	3502.69	6924.33	3104.97	4843.39	1690.03	611.855	1159.93	3904.81	2075.3	14645.6	1160.61	3684.02
Other	P49411	11	10	506.74	0.708283	1.10836	Normal	Metastasis	Elongation factor Tu, mitochondrial	7390.86	4056.52	1394.21	1400.98	1589.08	4916.35	2608.29	4758.11	448.644	1552.43	5595.36	4056.52	986.807	400.618	1075.96	4309.75	1394.07	4868.67	148.658	825.957
Other	Q99961	1	1	24.56	0.0207927	3.52808	Normal	Metastasis	Endophilin-A2	262.955	129.606	63.1031	22.2834	20.2683	97.5252	43.6892	0	0	0	199.074	129.606	44.6637	6.37208	13.7235	85.4921	23.3509	0	0	0
Other	Q9BS26	1	1	34.14	0.731283	1.00278	Normal	Metastasis	Endoplasmic reticulum resident protein 44	685.478	781.642	814.894	313.311	475.152	736.677	691.385	342.618	203.896	1087.37	518.951	781.642	576.773	89.5932	321.722	645.783	369.53	350.579	67.5607	578.527
Other	O75521	2	2	43.32	0.0564221	12.2505	Normal	Metastasis	Enoyl-CoA delta isomerase 2, mitochondrial	598.479	604.908	91.7355	246.511	418.49	1.00628	0	48.8791	71.8399	38.2784	453.087	604.908	64.9294	70.4914	283.356	0.882122	0	50.0148	23.8041	20.3656
Other	P30084	1	1	99.44	0.590366	1.87718	Metastasis	Normal	Enoyl-CoA hydratase, mitochondrial	488.835	1302.96	479.531	1256.94	1093.38	3290.87	808.456	3480.34	498.671	597.302	370.08	1302.96	339.407	359.429	740.318	2884.83	432.102	3561.21	165.234	317.788
Other	Q9H6S3	13	13	459.8	0.0549486	5.81082	Normal	Metastasis	Epidermal growth factor receptor kinase substrate 8-like protein 2	6908.21	8995.97	11365.3	4449.59	2392.99	576.459	1069.15	113.671	825.803	3285.36	5229.96	8995.97	8044.22	1272.39	1620.28	505.333	571.437	116.312	273.629	1747.94
Other	Q53GQ0	1	1	28.37	0.132283	6.29464	Metastasis	Normal	Estradiol 17-beta-dehydrogenase 12	0	23.2949	0	32.5291	127.589	431.335	98.5393	495.403	73.2779	55.9625	0	23.2949	0	9.3019	86.3894	378.115	52.6671	506.913	24.2806	29.7743
Other	Q92506	1	1	60.23	0.299748	20.4647	Normal	Metastasis	Estradiol 17-beta-dehydrogenase 8	774.585	55.451	0	78.0319	0	0	0	44.3725	0	0	586.411	55.451	0	22.3137	0	0	0	45.4035	0	0
Other	Q99447	4	4	132.56	0.618822	1.17756	Normal	Metastasis	Ethanolamine-phosphate cytidylyltransferase	2388.22	4330.55	1721.39	1546.12	1212.55	1100.99	970.058	744.281	3378.32	3316.56	1808.04	4330.55	1218.38	442.123	821.005	965.144	518.475	761.574	1119.4	1764.54
Other	P15170	1	1	34.13	0.256784	2.27412	Metastasis	Normal	Eukaryotic peptide chain release factor GTP-binding subunit ERF3A	335.463	1045.09	143.625	433.864	289.024	832.467	563.945	2699.56	474.38	539.745	253.967	1045.09	101.656	124.066	195.696	729.753	301.416	2762.28	157.186	287.166
Other	Q04637	2	1	88.28	0.0973901	3.98222	Normal	Metastasis	Eukaryotic translation initiation factor 4 gamma 1	3974.57	889.402	36.425	1153.38	990.733	266.934	756.058	0	0	746.001	3009.01	889.402	25.7812	329.817	670.818	233.999	404.096	0	0	396.903
Other	P78344	2	2	46.65	0.0813633	1.62944	Normal	Metastasis	Eukaryotic translation initiation factor 4 gamma 2	484.921	614.194	306.362	214.198	243.067	375.785	463.463	214.123	24.7489	65.0601	367.116	614.194	216.839	61.2513	164.579	329.419	247.711	219.098	8.20054	34.6146
Other	O43432	2	0	47.39			---	---	Eukaryotic translation initiation factor 4 gamma 3											0	0	0	0	0	0	0	0	0	0
Other	Q15056	3	3	185.81	0.730956	1.01272	Metastasis	Normal	Eukaryotic translation initiation factor 4H	1812.1	2975.07	1566.88	1599.15	863.194	1060.2	1245.45	491.208	1566.99	4564.72	1371.88	2975.07	1109.02	457.288	584.462	929.391	665.664	502.621	519.219	2428.61
Other	Q6IS14	2	2	152.74	0.124725	6.6446	Metastasis	Normal	Eukaryotic translation initiation factor 5A-1-like	76.4341	318.322	91.6968	103.134	164.94	1154.92	235.522	2982.72	109.234	531.14	57.8656	318.322	64.902	29.4919	111.68	1012.42	125.881	3052.02	36.1947	282.588
Other	P56537	1	1	42.68	0.0626262	11.0364	Metastasis	Normal	Eukaryotic translation initiation factor 6	14.8505	254.436	79.4594	105.464	213.093	1313.25	365.384	4529.23	202.3	954.491	11.2428	254.436	56.2405	30.158	144.284	1151.21	195.29	4634.47	67.0321	507.827
Other	O14980	1	1	42.9	0.0581185	3.53214	Metastasis	Normal	Exportin-1	34.4313	194.387	78.9379	152.318	100.391	618.931	269.841	614.947	288.862	187.063	26.0667	194.387	55.8714	43.5563	67.9741	542.565	144.224	629.236	95.7142	99.5249
Other	P55060	2	1	48.9	0.00806158	11.9826	Metastasis	Normal	Exportin-2	8.31501	67.6975	112.97	52.645	22.415	423.538	141.495	1449.38	873.522	275.991	6.295	67.6975	79.9589	15.0542	15.1771	371.28	75.6259	1483.05	289.441	146.838
Other	P15311	6	6	222.91	0.146149	1.52093	Metastasis	Normal	Ezrin	710.273	722.157	672.117	280.564	520.093	1242.99	488.967	1487.22	463.146	736.277	537.722	722.157	475.717	80.2291	352.151	1089.62	261.342	1521.78	153.463	391.729
Other	Q96AE4	6	6	315.96	0.575253	1.34354	Metastasis	Normal	Far upstream element-binding protein 1	4485.75	1551.55	1730.87	196.173	801.784	2987.61	2347.24	425.332	719.384	5298.11	3396	1551.55	1225.09	56.0967	542.882	2618.99	1254.55	435.214	238.367	2818.8
Other	Q92945	7	7	327.8	0.540745	1.13701	Normal	Metastasis	Far upstream element-binding protein 2	4357.86	2348.17	2299.17	964.166	1396.16	3156.97	3113.78	453.535	824.487	2447.17	3299.18	2348.17	1627.33	275.709	945.327	2767.45	1664.25	464.073	273.193	1301.99
Other	Q96I24	1	1	32.46	0.16366	1.09271	Normal	Metastasis	Far upstream element-binding protein 3	305.366	358.264	284.909	120.102	144.694	414.46	621.251	74.6747	0	0	231.182	358.264	201.655	34.344	97.9714	363.322	332.045	76.4098	0	0
Other	P49327	17	17	709.37	0.00787406	3.09804	Normal	Metastasis	Fatty acid synthase	1998.41	3823.32	3488	2952.49	5961.19	311.036	507.378	1988.47	811.058	2264.3	1512.93	3823.32	2468.77	844.282	4036.28	272.659	271.183	2034.67	268.743	1204.7
Other	P07148	5	5	365.82	0.690693	1.74649	Normal	Metastasis	Fatty acid-binding protein, liver	417.236	315.937	233.627	975.464	6118.46	355.452	99.9897	3084.67	516.225	559.054	315.874	315.937	165.359	278.94	4142.76	311.595	53.4423	3156.34	171.051	297.439
Other	Q5XX13	1	0	21.38			---	---	F-box/WD repeat-containing protein 10											0	0	0	0	0	0	0	0	0	0
Other	P21333	28	28	1288.26	0.0708022	2.72969	Metastasis	Normal	Filamin-A	1852.54	2099.98	11475.7	1753.5	1362.82	4274.32	4848.27	9065.16	15148.3	17284.9	1402.49	2099.98	8122.38	501.423	922.756	3746.93	2591.29	9275.79	5019.36	9196.24
Other	Q05397	4	4	169.11	0.166864	1.80178	Normal	Metastasis	Focal adhesion kinase 1	1643.52	557.968	473.268	343.008	313.872	414.061	844.53	105.632	191.25	293.609	1244.25	557.968	334.974	98.0851	212.52	362.973	451.383	108.087	63.3706	156.212
Other	O95954	4	4	176.35	0.000141747	22.9775	Normal	Metastasis	Formimidoyltransferase-cyclodeaminase	294.178	669.585	203.641	1309.29	2818.86	14.0736	43.7551	17.757	82.036	72.8453	222.712	669.585	144.135	374.399	1908.63	12.3371	23.3861	18.1695	27.1826	38.7566
Other	Q14192	2	2	70.64	0.00471284	17.5613	Metastasis	Normal	Four and a half LIM domains protein 2	181.125	188.202	49.2534	218.666	33.9384	4598.86	4844.59	755.438	518.625	1069.34	137.124	188.202	34.861	62.5287	22.9794	4031.44	2589.33	772.99	171.846	568.93
Other	P09467	1	1	65.9	0.00144151	8.2342	Normal	Metastasis	Fructose-1,6-bisphosphatase 1	1457.75	1049.09	899.276	1200.53	2560.22	88.8392	119.165	256.938	195.59	209.846	1103.61	1049.09	636.497	343.299	1733.51	77.8778	63.6913	262.908	64.8084	111.646
Other	P04075	4	4	175.84	0.0801882	7.32314	Metastasis	Normal	Fructose-bisphosphate aldolase A	268.889	430.376	331.298	211.81	460.935	2788.73	648.028	7961.5	312.254	763.062	203.567	430.376	234.489	60.5684	312.096	2444.64	346.357	8146.48	103.465	405.979
Other	P05062	12	12	721.82	0.242786	3.91756	Normal	Metastasis	Fructose-bisphosphate aldolase B	1811.04	920.742	1509.94	858.834	13830.3	483.608	615.399	640.475	2479.38	613.451	1371.07	920.742	1068.72	245.589	9364.41	423.938	328.917	655.356	821.54	326.38
Other	Q9BQS8	2	2	133.33	0.00973324	17.2786	Normal	Metastasis	FYVE and coiled-coil domain-containing protein 1	805.097	375.755	37.6289	216.792	201.556	8.40784	35.9604	11.0371	30.8003	8.52576	609.51	375.755	26.6333	61.993	136.472	7.37044	19.22	11.2935	10.2056	4.53604
Other	P51570	4	4	197.87	0.0656204	3.92883	Normal	Metastasis	Galactokinase	1946.67	5655.48	5257.61	4665.27	1013.46	491.183	316.116	1330.03	944.294	1636.96	1473.76	5655.48	3721.28	1334.06	686.204	430.579	168.957	1360.93	312.891	870.927
Other	P07902	2	2	90.89	0.0133925	11.9982	Normal	Metastasis	Galactose-1-phosphate uridylyltransferase	848.804	1355.59	1018.62	467.612	325.156	30.8812	17.2958	41.442	158.285	86.797	642.599	1355.59	720.97	133.716	220.161	27.0709	9.2442	42.4049	52.4475	46.1795
Other	P57764	1	1	27.02	0.138642	8.73684	Normal	Metastasis	Gasdermin-D	531.176	3200.39	2355.12	419.559	180.191	60.9522	120.002	0	92.9939	491.365	402.135	3200.39	1666.93	119.975	122.006	53.4317	64.1387	0	30.8135	261.426
Other	O60547	1	1	41.85	0.814745	1.47128	Normal	Metastasis	GDP-mannose 4,6 dehydratase	499.973	127.025	0	0	183.913	66.1435	28.7684	456.249	0	0	378.512	127.025	0	0	124.526	57.9824	15.3761	466.85	0	0
Other	P00367	2	2	75.37	0.367597	2.64908	Normal	Metastasis	Glutamate dehydrogenase 1, mitochondrial	605.668	333.791	92.4894	315.893	1878.54	422.105	92.0321	465.668	152.731	85.3905	458.53	333.791	65.4629	90.3314	1271.95	370.024	49.1892	476.488	50.6075	45.4312
Other	Q2TAL8	1	1	61.36	0.29983	1.71923	Normal	Metastasis	Glutamine-rich protein 1	415.863	1335.67	446.433	273.312	245.007	237.218	302.299	62.0148	189.485	788.922	314.835	1335.67	315.981	78.1551	165.893	207.949	161.572	63.4557	62.7857	419.738
Other	Q92947	2	1	84.42	0.0584225	18.6348	Normal	Metastasis	Glutaryl-CoA dehydrogenase, mitochondrial	852.761	250.002	198.296	0	466.82	19.4633	0.542708	74.8636	0	0	645.595	250.002	140.352	0	316.08	17.0619	0.290066	76.6031	0	0
Other	P08263	3	3	128.45	0.0453988	3.59877	Normal	Metastasis	Glutathione S-transferase A1	1265.96	1605.76	1332.52	2971.28	5202.03	892.601	922.111	125.041	1150.32	349.304	958.411	1605.76	943.143	849.654	3522.25	782.468	492.848	127.947	381.159	185.843
Other	Q9Y2Q3	2	1	106.11	0.24944	1.17721	Normal	Metastasis	Glutathione S-transferase kappa 1	1022.1	395.871	173.896	121.252	482.781	1043.39	114.082	668.736	0	39.1355	773.793	395.871	123.082	34.6727	326.888	914.653	60.9745	684.274	0	20.8216
Other	P09211	7	7	434.27	0.124149	18.2376	Metastasis	Normal	Glutathione S-transferase P	55.1602	562.511	83.9102	154.497	219.783	4126.69	1188.12	12894.2	55.3374	1356.73	41.7598	562.511	59.3907	44.1792	148.814	3617.52	635.024	13193.8	18.336	721.833
Other	P04406	9	9	632	0.108252	7.54684	Metastasis	Normal	Glyceraldehyde-3-phosphate dehydrogenase	433.809	1437.53	405.799	998.529	2282.85	7910.3	4745.66	25896.2	1968.82	1428.23	328.422	1437.53	287.22	285.535	1545.7	6934.29	2536.45	26497.9	652.367	759.873
Other	Q8IVS8	2	2	83.55	0.00105827	67.6899	Normal	Metastasis	Glycerate kinase	1926.56	405.183	136.037	203.207	426.089	13.5286	28.7304	1.56531	0.341147	1.58848	1458.53	405.183	96.2853	58.1082	288.502	11.8593	15.3558	1.60168	0.113039	0.845137
Other	P50440	1	1	34.11	0.100087	16.1153	Normal	Metastasis	Glycine amidinotransferase, mitochondrial	97.7051	165.912	111.499	4.25905	706.447	0	16.4049	43.3161	7.65736	0	73.969	165.912	78.9176	1.2179	478.33	0	8.76805	44.3225	2.53726	0
Other	P23378	6	4	225.7	0.0216225	12.8858	Normal	Metastasis	Glycine dehydrogenase [decarboxylating], mitochondrial	1257.92	2502.64	245.186	1078.08	83.0723	35.4465	98.8034	22.1423	170.488	74.0949	952.328	2502.64	173.54	308.283	56.2476	31.0729	52.8082	22.6568	56.4911	39.4215
Other	Q6IB77	1	1	38	0.00963831	4.58984	Normal	Metastasis	Glycine N-acyltransferase	1596.47	1872.66	1128.87	427.284	1049.6	136.864	156.154	776.043	58.047	196.44	1208.63	1872.66	799	122.184	710.673	119.977	83.4609	794.075	19.2338	104.514
Other	P41250	1	1	47.16	0.0087548	13.8362	Metastasis	Normal	Glycine--tRNA ligase	12.9869	50.5682	44.0606	4.5833	10.5691	396.599	117.9	990.969	21.9734	171.197	9.83189	50.5682	31.1856	1.31062	7.15626	347.665	63.0147	1013.99	7.28088	91.0834
Other	P54840	2	2	110.42	0.229493	2.4065	Normal	Metastasis	Glycogen [starch] synthase, liver	168.793	689.058	2301.52	842.284	847.571	521.095	339.178	633.486	304.804	216.486	127.787	689.058	1628.99	240.856	573.884	456.8	181.283	648.204	100.997	115.179
Other	P11216	4	4	160	0.001984	7.39122	Metastasis	Normal	Glycogen phosphorylase, brain form	26.3158	13.9066	49.9405	20.3673	182.748	573.115	209.109	468.298	98.9225	818.237	19.9228	13.9066	35.3473	5.82415	123.737	502.402	111.764	479.179	32.7779	435.335
Other	P30419	1	1	61.51	0.420177	1.55431	Metastasis	Normal	Glycylpeptide N-tetradecanoyltransferase 1	437.006	428.72	75.2119	105.006	118.195	298.446	163.504	685.581	138.501	523.406	330.842	428.72	53.2342	30.0271	80.0288	261.622	87.3893	701.51	45.8924	278.473
Other	Q9UBQ7	2	2	74.58	0.382279	1.95315	Normal	Metastasis	Glyoxylate reductase/hydroxypyruvate reductase	246.401	333.054	249.943	223.414	1932.16	316.186	131.699	950.106	73.1332	57.1588	186.542	333.054	176.907	63.8866	1308.25	277.174	70.3905	972.181	24.2326	30.4108
Other	P49915	1	1	26.38	0.113488	24.2687	Metastasis	Normal	GMP synthase [glutamine-hydrolyzing]	0	31.8249	0	1.57224	0	192.327	37.1846	535.708	0	45.2857	0	31.8249	0	0.449593	0	168.596	19.8743	548.155	0	24.0938
Other	Q96ET8	1	0	24.84			---	---	Golgi apparatus membrane protein TVP23 homolog C											0	0	0	0	0	0	0	0	0	0
Other	P28676	1	1	30.7	0.183727	3.18395	Metastasis	Normal	Grancalcin	95.8673	3.93815	0	30.6359	137.169	507.733	149.886	113.062	20.7086	60.6683	72.5777	3.93815	0	8.76051	92.8763	445.087	80.1108	115.689	6.86177	32.278
Other	Q4V328	1	1	25.75	0.0114044	6.43082	Normal	Metastasis	GRIP1-associated protein 1	1399.09	1125.78	1064.46	567.623	686.347	223.366	177.943	23.0332	130.755	198.042	1059.2	1125.78	753.415	162.315	464.72	195.806	95.1068	23.5684	43.3257	105.366
Other	P62826	3	3	98.22	0.044362	9.5621	Metastasis	Normal	GTP-binding nuclear protein Ran	310.462	285.329	47.0708	13.7645	221.827	3152.12	857.013	3867.96	41.6678	481.092	235.04	285.329	33.3162	3.93603	150.197	2763.2	458.055	3957.83	13.8066	255.96
Other	Q8N3Z3	1	0	42.94			---	---	GTP-binding protein 8											0	0	0	0	0	0	0	0	0	0
Other	P63244	12	12	495.66	0.0609972	7.84189	Metastasis	Normal	Guanine nucleotide-binding protein subunit beta-2-like 1	147.59	593.534	151.656	567.977	366.651	3386.31	2569.32	6970.44	556.308	847.951	111.735	593.534	107.34	162.416	248.257	2968.49	1373.25	7132.4	184.332	451.144
Other	P00738	1	1	33.89	0.972657	26.1751	Normal	Metastasis	Haptoglobin	0	0	0	0	947.397	19.1253	0	17.0693	0	0	0	0	0	0	641.475	16.7655	0	17.4659	0	0
Other	P08107	6	1	358.39	0.0333315	2.1544	Metastasis	Normal	Heat shock 70 kDa protein 1A/1B	794.151	1693.86	2032.19	1530.5	1645.42	2048.43	1474.2	4080.29	3883.86	5093.76	601.224	1693.86	1438.36	437.655	1114.1	1795.69	787.93	4175.1	1286.91	2710.09
Other	P34931	4	0	300.55			---	---	Heat shock 70 kDa protein 1-like											0	0	0	0	0	0	0	0	0	0
Other	P34932	1	1	55.11	0.196872	2.70935	Metastasis	Normal	Heat shock 70 kDa protein 4	305.567	428.168	146.894	0.44005	254.976	846.445	269.333	1539.77	187.352	235.037	231.334	428.168	103.97	0.125835	172.642	742.007	143.953	1575.55	62.0791	125.049
Other	P17066	3	0	147.15			---	---	Heat shock 70 kDa protein 6											0	0	0	0	0	0	0	0	0	0
Other	P11142	9	7	437.86	0.166616	2.5782	Metastasis	Normal	Heat shock cognate 71 kDa protein	1085.53	767.314	563.509	426.107	877.64	1851.65	980.537	4673.13	332.811	1753.05	821.82	767.314	398.846	121.848	594.243	1623.19	524.076	4781.71	110.277	932.695
Other	Q92598	1	1	37.6	0.361267	11.6342	Metastasis	Normal	Heat shock protein 105 kDa	36.3176	78.9259	0	9.96183	44.3994	620.762	369.059	938.406	0	44.9824	27.4948	78.9259	0	2.84864	30.0625	544.17	197.254	960.21	0	23.9324
Other	P04792	8	8	504.41	0.852678	1.10597	Metastasis	Normal	Heat shock protein beta-1	12909.5	14560.7	21003.9	7218.52	3815.62	10143.6	11587.6	5105.03	11384.2	27594	9773.32	14560.7	14866.4	2064.18	2583.53	8892	6193.31	5223.65	3772.14	14681.1
Other	O14558	1	1	30.31	0.184717	3.44328	Normal	Metastasis	Heat shock protein beta-6	1034.86	1135.35	4683.53	457.503	357.334	216.044	1145.6	54.4651	714.321	96.6823	783.458	1135.35	3314.95	130.826	241.948	189.387	612.3	55.7306	236.69	51.4389
Other	P07900	11	4	604.68	0.357818	1.2126	Metastasis	Normal	Heat shock protein HSP 90-alpha	1227.76	2237.09	3157.01	9155.18	2071.67	2338.11	2379.09	9008.2	4565.48	3352.54	929.494	2237.09	2234.49	2617.98	1402.71	2049.63	1271.57	9217.5	1512.77	1783.68
Other	P08238	21	14	988.57	0.729813	3.10483	Metastasis	Normal	Heat shock protein HSP 90-beta	537.791	733.491	680.399	881.638	593.173	1097.08	443.056	8425.32	301.657	371.544	407.142	733.491	481.579	252.109	401.633	961.721	236.804	8621.08	99.9538	197.676
Other	P69905	11	11	758.34	0.0128178	3.60753	Normal	Metastasis	Hemoglobin subunit alpha	53647.8	46967.6	25628.2	20756.3	36221.7	12054.4	5136.81	18401.4	7153.07	8043	40614.8	46967.6	18139.4	5935.4	24525.4	10567.1	2745.51	18829	2370.16	4279.2
Other	P68871	13	7	907.48	0.0195207	4.14196	Normal	Metastasis	Hemoglobin subunit beta	49098.3	21672.2	8527.58	14270.6	29603.6	6817.54	5489.87	7185.82	5790.03	4454.45	37170.6	21672.2	6035.73	4080.76	20044.4	5976.36	2934.22	7352.78	1918.52	2369.94
Other	P02042	8	2	563.47	0.0834019	5.16603	Normal	Metastasis	Hemoglobin subunit delta	2607.36	861.78	165.631	422.878	1185.22	323.089	173.141	375.731	96.3411	46.5713	1973.94	861.78	117.232	120.925	802.502	283.225	92.54	384.461	31.9226	24.7778
Other	P11150	2	1	56.81	0.00395002	6.7066	Normal	Metastasis	Hepatic triacylglycerol lipase	161.175	510.912	338.934	917.789	2100.23	22.6063	27.7138	112.944	49.8681	387.625	122.02	510.912	239.894	262.447	1422.05	19.817	14.8124	115.568	16.5238	206.232
Other	O14964	2	2	101.7	0.298926	1.47326	Normal	Metastasis	Hepatocyte growth factor-regulated tyrosine kinase substrate	1699.42	1020.93	658.534	357.503	625.727	665.58	717.014	185.252	442.718	950.288	1286.57	1020.93	466.103	102.23	423.675	583.458	383.228	189.556	146.694	505.591
Other	P51858	1	1	48.57	0.0631115	3.46796	Normal	Metastasis	Hepatoma-derived growth factor	2219.86	1720.83	635.344	1081.58	437.765	267.755	263.11	78.5717	213.339	934.85	1680.58	1720.83	449.689	309.284	296.408	234.719	140.626	80.3973	70.6896	497.378
Other	Q99729	3	2	126.49	0.0511416	5.0862	Metastasis	Normal	Heterogeneous nuclear ribonucleoprotein A/B	49.0332	95.5017	112.714	34.3661	55.9333	918.591	435.201	94.5907	120.405	198.914	37.1213	95.5017	79.7778	9.82718	37.872	805.251	232.605	96.7885	39.896	105.83
Other	Q13151	1	1	92.22	0.214451	2.57851	Metastasis	Normal	Heterogeneous nuclear ribonucleoprotein A0	490.473	1136.25	163.367	374.633	112.194	2332.58	1826.43	745.258	107.014	859.752	371.32	1136.25	115.629	107.128	75.9658	2044.77	976.188	762.574	35.459	457.422
Other	P09651	6	6	231.87	0.000503506	2.47859	Metastasis	Normal	Heterogeneous nuclear ribonucleoprotein A1	2873.04	3191.07	1593.59	3913.38	6297.9	6127.84	8511.61	5701.44	8827.64	15121.3	2175.08	3191.07	1127.93	1119.05	4264.26	5371.76	4549.27	5833.91	2925.03	8045.12
Other	P51991	5	5	240.46	0.0252429	3.48978	Metastasis	Normal	Heterogeneous nuclear ribonucleoprotein A3	2924.16	3421.88	1535.93	1253.56	1060.84	10978.4	6730.24	2691.01	3118.22	12065.2	2213.77	3421.88	1087.12	358.462	718.288	9623.86	3597.16	2753.54	1033.22	6419.16
Other	Q14103	6	3	299.69	0.38211	1.07291	Metastasis	Normal	Heterogeneous nuclear ribonucleoprotein D0	1736.85	1615.63	806.37	388.531	821.351	1405.67	1557.13	911.988	921.031	964.318	1314.9	1615.63	570.74	111.103	556.131	1232.23	832.254	933.177	305.183	513.056
Other	O14979	7	4	316.13	0.262618	1.7989	Metastasis	Normal	Heterogeneous nuclear ribonucleoprotein D-like	2028.75	558.514	134.501	188.798	317.5	734.269	1311.44	136.001	1159.56	2465.71	1535.9	558.514	95.1982	53.9878	214.977	643.671	700.936	139.161	384.221	1311.86
Other	P52597	4	3	336.28	0.294726	1.48676	Metastasis	Normal	Heterogeneous nuclear ribonucleoprotein F	6689.48	7057.94	4806.38	3756.93	3294.99	7742.44	6749.85	4844.42	4294.71	14438.2	5064.37	7057.94	3401.9	1074.32	2231.01	6787.14	3607.65	4956.97	1423.05	7681.71
Other	P31943	3	1	226.61	0.103674	1.62227	Metastasis	Normal	Heterogeneous nuclear ribonucleoprotein H	973.018	673.091	474.926	331.947	394.519	1265.46	979.272	495.668	447.413	1431.61	736.637	673.091	336.147	94.9222	267.126	1109.32	523.4	507.185	148.25	761.673
Other	P55795	2	1	160.2	0.301628	1.52814	Metastasis	Normal	Heterogeneous nuclear ribonucleoprotein H2	3333.17	2743.71	2485.09	1380.14	1001.56	3545.67	3290.56	2141.47	1663.71	6082.01	2523.42	2743.71	1758.92	394.658	678.147	3108.19	1758.73	2191.23	551.269	3235.87
Other	P31942	4	4	226.91	0.517283	1.19289	Metastasis	Normal	Heterogeneous nuclear ribonucleoprotein H3	3847.52	1772.16	2824.79	610.909	936.68	3281.3	2690.06	1031.01	1481.04	3435.97	2912.82	1772.16	1999.36	174.693	634.219	2876.44	1437.78	1054.96	490.742	1828.08
Other	P61978	17	17	1034.71	0.371622	1.31927	Normal	Metastasis	Heterogeneous nuclear ribonucleoprotein K	27051.2	19188.6	20042.4	13351.3	10634	15768.8	19442.4	3388.22	9137.96	20685.2	20479.5	19188.6	14185.8	3817.87	7200.19	13823.2	10391.5	3466.94	3027.86	11005.3
Other	P52272	3	3	131.15	0.553336	1.37205	Metastasis	Normal	Heterogeneous nuclear ribonucleoprotein M	988.047	379.939	91.4477	166.326	100.687	711.586	271.452	893.817	58.0387	433.873	748.016	379.939	64.7257	47.5619	68.1741	623.787	145.085	914.584	19.2311	230.838
Other	O60506	5	2	176.95	0.396625	1.6196	Metastasis	Normal	Heterogeneous nuclear ribonucleoprotein Q	568.158	174.102	67.7143	36.3594	58.9174	399.816	98.5235	780.762	42.6724	144.373	430.132	174.102	47.9274	10.3972	39.8925	350.485	52.6587	798.902	14.1395	76.8124
Other	O43390	8	5	326.33	0.174139	1.79882	Metastasis	Normal	Heterogeneous nuclear ribonucleoprotein R	1125.21	765.786	142.919	197.718	179.295	1070.33	411.272	1104.96	584.187	1166.07	851.855	765.786	101.156	56.5386	121.399	938.268	219.816	1130.63	193.57	620.396
Other	Q00839	7	7	261.93	0.212096	1.61583	Metastasis	Normal	Heterogeneous nuclear ribonucleoprotein U	3418.44	4393.42	2897.95	1437.25	1153.05	4484.84	2714.09	6131.92	2118.23	6041.58	2587.98	4393.42	2051.14	410.989	780.724	3931.48	1450.62	6274.4	701.875	3214.36
Other	Q9BUJ2	1	1	24.03	0.0399129	2.07364	Metastasis	Normal	Heterogeneous nuclear ribonucleoprotein U-like protein 1	373.538	381.305	719.205	445.46	223.743	1262.31	917.516	770.018	597.414	897.066	282.793	381.305	509.046	127.382	151.494	1106.56	490.392	787.909	197.953	477.275
Other	Q1KMD3	1	1	34.77	0.0242803	4.63037	Metastasis	Normal	Heterogeneous nuclear ribonucleoprotein U-like protein 2	311.389	26.6768	60.706	0	0	687.651	396.683	515.377	41.9254	204.825	235.742	26.6768	42.967	0	0	602.805	212.018	527.352	13.892	108.975
Other	P22626	14	14	629.89	0.901151	1.70845	Metastasis	Normal	Heterogeneous nuclear ribonucleoproteins A2/B1	7168.3	2875.68	4849.76	2409.94	1576.88	7929.67	5440.51	130.646	2129.17	16626.6	5426.87	2875.68	3432.61	689.136	1067.7	6951.27	2907.84	133.681	705.499	8846
Other	P07910	7	7	499.06	0.00219711	2.59063	Normal	Metastasis	Heterogeneous nuclear ribonucleoproteins C1/C2	20978.4	10334.5	4762.92	3937.52	3784.43	5690.38	5302.21	2409.66	1617.45	1886.5	15882	10334.5	3371.14	1125.96	2562.41	4988.27	2833.92	2465.65	535.94	1003.7
Other	Q9BX68	1	1	42.45	0.00416609	8.17741	Normal	Metastasis	Histidine triad nucleotide-binding protein 2, mitochondrial	3031.06	1566.46	820.171	536.708	1373.14	246.243	75.1313	287.467	111.009	176.22	2294.71	1566.46	580.508	153.475	929.742	215.86	40.156	294.146	36.7828	93.7559
Other	Q9UBN7	3	3	92.16	0.00993444	8.60675	Normal	Metastasis	Histone deacetylase 6	1445.08	2343.33	1111.48	636.373	879.936	51.6689	87.4707	142.232	204.1	260.013	1094.02	2343.33	786.696	181.975	595.798	45.2938	46.7512	145.536	67.6283	138.337
Other	P0C0S8	2	2	72.38	0.0505892	1.93005	Normal	Metastasis	Histone H2A type 1	1723	579.043	549.43	1203.62	542.128	677.795	541.691	491.058	403.276	268.096	1304.42	579.043	388.881	344.182	367.071	594.166	289.522	502.468	133.625	142.638
Other	Q5QNW6	4	3	176.21	0.391331	1.16566	Metastasis	Normal	Histone H2B type 2-F	620.534	1824.52	1808.7	2524.68	958.81	1629.95	1277.97	1723.42	2325.42	2062.23	469.784	1824.52	1280.18	721.948	649.203	1428.84	683.047	1763.47	770.526	1097.19
Other	P84243	3	3	140.47	0.0623116	2.25872	Metastasis	Normal	Histone H3.3	1300.52	2281.63	1586.37	2925.84	793.19	2306.75	2302.24	2316.11	8902.26	4247.09	984.575	2281.63	1122.81	836.661	537.063	2022.13	1230.49	2369.93	2949.76	2259.62
Other	P62805	2	2	72.77	0.368733	1.5307	Metastasis	Normal	Histone H4	292.18	445.567	244.06	822.001	306.566	1082.45	522.304	935.717	394.108	295.762	221.199	445.567	172.743	235.056	207.573	948.896	279.16	957.458	130.587	157.357
Other	Q9BYW2	1	0	32.41			---	---	Histone-lysine N-methyltransferase SETD2											0	0	0	0	0	0	0	0	0	0
Other	P54868	10	10	600.74	0.0372435	5.11587	Normal	Metastasis	Hydroxymethylglutaryl-CoA synthase, mitochondrial	2581.64	3439.15	1447.05	2622.3	6865.07	113.947	145.986	1684.06	810.148	560.095	1954.47	3439.15	1024.2	749.863	4648.28	99.8876	78.0264	1723.19	268.442	297.993
Other	Q6YN16	2	2	87.38	0.638	2.02025	Metastasis	Normal	Hydroxysteroid dehydrogenase-like protein 2	185.919	567.25	65.8632	120.755	269.874	579.715	130.206	1643.61	0	90.2782	140.752	567.25	46.6172	34.5306	182.73	508.187	69.5923	1681.8	0	48.0316
Other	P01876	4	4	169.05	0.320258	1.40694	Normal	Metastasis	Ig alpha-1 chain C region	1012.72	913.102	910.468	1837.68	2879.98	680.593	515.897	1550.43	1854.99	767.144	766.697	913.102	644.419	525.496	1950.01	596.619	275.736	1586.45	614.65	408.151
Other	P01857	10	4	641.68	0.334564	1.93162	Normal	Metastasis	Ig gamma-1 chain C region	20942.7	3873.6	7065.46	4631.8	17352.7	6402.34	7906.36	6759.68	4110.32	2707.85	15855	3873.6	5000.85	1324.49	11749.3	5612.39	4225.78	6916.74	1361.95	1440.68
Other	P01859	9	4	379.54	0.0443218	3.15484	Normal	Metastasis	Ig gamma-2 chain C region	10971.4	2425.58	1642.11	4872.52	5000.26	1592.75	2655.62	844.787	1736.57	1066.66	8306.04	2425.58	1162.26	1393.33	3385.64	1396.23	1419.37	864.416	575.41	567.505
Other	P01860	7	1	360.66	0.439862	1.86832	Normal	Metastasis	Ig gamma-3 chain C region	1175.69	168.762	124.178	316.713	507.888	321.494	430.47	195.47	218.135	61.8601	890.074	168.762	87.8916	90.5658	343.887	281.827	230.077	200.011	72.279	32.912
Other	P01861	8	1	408.27	0.0255969	3.03823	Normal	Metastasis	Ig gamma-4 chain C region	3647.28	1157.76	1323.54	1268.1	2279.49	719.558	991.291	554.694	565.399	353.857	2761.23	1157.76	936.784	362.619	1543.42	630.776	529.823	567.582	187.345	188.266
Other	P01834	3	3	172.3	0.463896	1.37273	Normal	Metastasis	Ig kappa chain C region	23765.6	6764.8	10121.5	8810.09	16050.4	11543.8	12178.6	9199.06	10808.8	3993.82	17992.1	6764.8	7163.86	2519.3	10867.6	10119.5	6509.21	9412.8	3581.48	2124.87
Other	P01620	1	1	22.45	0.11918	5.94426	Normal	Metastasis	Ig kappa chain V-III region SIE	1150.56	147.846	65.0077	0	202.382	183.578	0	79.834	0	0	871.046	147.846	46.0117	0	137.031	160.928	0	81.6889	0	0
Other	A0M8Q6	1	1	107.3	0.164769	1.58628	Normal	Metastasis	Ig lambda-7 chain C region	7375.87	3976.54	3541.66	3094.85	5969.29	4389.81	4095.77	3720.01	1790.17	1107.59	5584.01	3976.54	2506.75	884.99	4041.76	3848.17	2189.1	3806.44	593.172	589.283
Other	Q14974	2	2	144.79	0.00129534	3.10132	Normal	Metastasis	Importin subunit beta-1	1062.85	539.189	5006.03	811.742	1094.13	523.724	177.43	1235.54	354.258	454.312	804.647	539.189	3543.22	232.122	740.824	459.105	94.8322	1264.25	117.383	241.712
Other	Q15181	3	3	125.56	0.206235	10.7814	Metastasis	Normal	Inorganic pyrophosphatase	32.5321	33.4918	61.9419	23.4111	30.5439	365.682	42.2675	1433.71	6.78456	112.923	24.6289	33.4918	43.8418	6.69453	20.681	320.563	22.591	1467.02	2.24806	60.0797
Other	Q9Y6M1	1	1	23.92	0.0075771	23.7681	Metastasis	Normal	Insulin-like growth factor 2 mRNA-binding protein 2	8.86436	0	18.568	1.4572	39.7943	526.037	388.056	358.339	69.1923	290.857	6.7109	0	13.1422	0.416695	26.9444	461.132	207.408	366.665	22.9268	154.748
Other	Q13418	4	4	143.85	0.153985	1.41307	Metastasis	Normal	Integrin-linked protein kinase	968.538	679.031	301.141	118.348	172.812	690.312	883.402	483.484	263.941	843.961	733.246	679.031	213.144	33.8424	117.01	605.138	472.159	494.717	87.4566	449.021
Other	P16144	1	1	22.63	0.0239983	Infinity	Metastasis	Normal	Integrin beta-4	0	0	0	0	0	516.037	818.858	91.7467	25.8224	0	0	0	0	0	0	452.366	437.662	93.8784	8.55623	0
Other	Q15811	1	0	37.14			---	---	Intersectin-1											0	0	0	0	0	0	0	0	0	0
Other	Q96AB3	1	1	59.48	0.0837266	2.36371	Normal	Metastasis	Isochorismatase domain-containing protein 2, mitochondrial	2022.72	3307.11	1337.4	1351.38	1423.59	512.252	370.967	1392.06	492.047	1227.32	1531.33	3307.11	946.595	386.434	963.901	449.048	198.274	1424.4	163.04	652.983
Other	P50213	1	1	42.4	0.0992497	38.6576	Metastasis	Normal	Isocitrate dehydrogenase [NAD] subunit alpha, mitochondrial	21.6919	0	0	0	0	343.447	44.7902	450.317	0	0	16.4221	0	0	0	0	301.071	23.9394	460.78	0	0
Other	O75874	1	1	54.53	0.118377	2.53789	Normal	Metastasis	Isocitrate dehydrogenase [NADP] cytoplasmic	436.636	417.082	191.034	247.936	1080.96	291.063	128.305	329.433	64.1554	122.329	330.562	417.082	135.212	70.8988	731.912	255.15	68.5765	337.087	21.2579	65.0837
Other	P48735	8	7	392.8	0.298513	4.69002	Metastasis	Normal	Isocitrate dehydrogenase [NADP], mitochondrial	885.586	1577.31	331.738	263.107	813.973	6999.44	638.068	8193.23	135.622	2192.04	670.446	1577.31	234.8	75.2369	551.135	6135.82	341.034	8383.6	44.9384	1166.25
Other	Q07666	2	2	63.92	0.218818	2.33466	Metastasis	Normal	KH domain-containing, RNA-binding, signal transduction-associated protein 1	1907.69	658.53	54.353	433.768	136.637	653.488	1154.41	152.536	1597.02	3892.4	1444.24	658.53	38.4704	124.039	92.5156	572.857	617.008	156.08	529.171	2070.91
Other	Q12840	1	1	37.61	0.362997	1.31253	Metastasis	Normal	Kinesin heavy chain isoform 5A	433.831	118.834	37.6448	0	0	239.152	67.9037	172.012	0	295.734	328.438	118.834	26.6446	0	0	209.644	36.293	176.008	0	157.342
Other	Q9NQT8	1	1	30.93	0.241656	7.97675	Normal	Metastasis	Kinesin-like protein KIF13B	511.677	201.912	8.59498	31.1303	32.198	22.2911	0.12711	16.9207	28.6231	30.5132	387.373	201.912	6.08344	8.90189	21.801	19.5407	0.0679373	17.3138	9.48425	16.2342
Other	Q14739	1	1	52.79	0.0967207	3.98289	Metastasis	Normal	Lamin-B receptor	14.7834	197.567	296.414	710.625	252.662	1686.68	1666.43	1384.23	644.22	481.461	11.192	197.567	209.799	203.207	171.075	1478.57	890.669	1416.39	213.462	256.157
Other	O43813	1	1	30.96	0.86693	3.24829	Metastasis	Normal	LanC-like protein 1	0	653.386	54.4198	169.989	6.11184	963.731	1532.19	375.264	0	0	0	653.386	38.5177	48.6094	4.13828	844.822	818.923	383.984	0	0
Other	Q71RC2	1	1	43.75	0.00853528	18.4362	Normal	Metastasis	La-related protein 4	398.293	287.525	313.721	120.863	245.855	19.0955	29.597	25.4149	0	0	301.534	287.525	222.048	34.5614	166.467	16.7394	15.8189	26.0054	0	0
Other	P42704	3	3	181.85	0.253734	3.73937	Metastasis	Normal	Leucine-rich PPR motif-containing protein, mitochondrial	193.172	82.2529	13.1512	9.96103	38.8201	414.896	105.933	691.936	10.4173	38.3208	146.243	82.2529	9.30831	2.84841	26.2848	363.704	56.619	708.012	3.45178	20.3882
Other	Q8N1G4	1	1	46.3	0.0102783	6.11033	Normal	Metastasis	Leucine-rich repeat-containing protein 47	1448.69	808.686	705.914	278.853	228.752	138.06	102.798	96.6434	66.2853	164.251	1096.75	808.686	499.638	79.7397	154.886	121.026	54.9433	98.8888	21.9636	87.3879
Other	Q96AG4	1	1	32.21	0.0791999	2.62072	Normal	Metastasis	Leucine-rich repeat-containing protein 59	1832.34	843.157	340.357	326.829	472.224	425.151	226.58	581.922	32.5093	189.509	1387.2	843.157	240.901	93.4585	319.74	372.694	121.102	595.442	10.7719	100.826
Other	Q14847	5	5	263.87	0.24795	1.67967	Normal	Metastasis	LIM and SH3 domain protein 1	30568.9	14927.4	19478.7	10690.4	10842.1	9595.85	10177.9	2897.75	12166.5	16664.9	23142.7	14927.4	13786.8	3056.99	7341.09	8411.87	5439.86	2965.08	4031.37	8866.39
Other	Q7Z2D5	1	0	26.95			---	---	Lipid phosphate phosphatase-related protein type 4											0	0	0	0	0	0	0	0	0	0
Other	Q93052	3	3	109.19	0.194513	1.35767	Metastasis	Normal	Lipoma-preferred partner	3022.67	3233.78	2163.04	878.991	429.39	3949.46	3665.52	1657.04	1880.03	2055.23	2288.35	3233.78	1530.98	251.353	290.737	3462.16	1959.14	1695.54	622.947	1093.47
Other	P23141	6	6	290.7	0.745354	16.6358	Normal	Metastasis	Liver carboxylesterase 1	14.4925	0	22.5681	0.248479	1385.34	18.0406	0.296564	49.5199	17.6601	0	10.9717	0	15.9735	0.0710541	938.001	15.8147	0.158507	50.6705	5.85165	0
Other	P00338	3	3	94.56	0.532334	1.69882	Metastasis	Normal	L-lactate dehydrogenase A chain	131.923	254.614	73.8079	187.951	683.216	633.954	271.395	1066.37	134.084	156.198	99.874	254.614	52.2404	53.7456	462.6	555.734	145.055	1091.14	44.4287	83.1034
Other	P36776	3	3	117.07	0.689342	1.64314	Metastasis	Normal	Lon protease homolog, mitochondrial	960.549	696.984	315.069	249.422	444.126	768.421	137.182	1899.84	325.489	1249.92	727.198	696.984	223.002	71.3237	300.715	673.609	73.3206	1943.99	107.85	665.009
Other	P33121	3	3	112.78	0.00570848	8.49348	Normal	Metastasis	Long-chain-fatty-acid--CoA ligase 1	422.112	331.198	601.589	249.48	1342.49	59.7625	4.56748	80.3716	35.5406	166.714	319.566	331.198	425.798	71.3402	908.99	52.3888	2.44122	82.239	11.7763	88.6986
Other	Q9ULC5	6	6	206.64	0.235046	2.61431	Metastasis	Normal	Long-chain-fatty-acid--CoA ligase 5	443.487	340.102	316.674	189.039	212.711	2065.55	211.804	1076.06	150.827	422.485	335.748	340.102	224.138	54.0569	144.025	1810.69	113.205	1101.07	49.9766	224.779
Other	P20132	3	3	141.79	0.00779055	8.40974	Normal	Metastasis	L-serine dehydratase/L-threonine deaminase	1313.92	2692.35	1511.28	1015.28	614.584	72.7434	92.1148	218.176	285.291	181.572	994.724	2692.35	1069.67	290.327	416.13	63.768	49.2333	223.245	94.5309	96.6038
Other	P05455	1	1	55.89	0.0872647	30.9591	Metastasis	Normal	Lupus La protein	17.5676	0	0	0	14.2741	151.565	7.71812	754.994	0	71.5158	13.2998	0	0	0	9.66492	132.864	4.12517	772.536	0	38.0492
Other	Q7Z4W1	18	17	1213.54	0.00476084	22.8348	Normal	Metastasis	L-xylulose reductase	36484	67294.9	89173.8	18376.8	30550.7	635.174	985.667	1199.18	2699.93	5072.69	27620.8	67294.9	63116.2	5254.96	20685.7	556.803	526.818	1227.04	894.618	2698.87
Other	Q9NPI7	1	0	30.77			---	---	Lysine-rich coiled-coil protein 1											0	0	0	0	0	0	0	0	0	0
Other	Q15046	1	1	78.76	0.101242	9.44298	Metastasis	Normal	Lysine--tRNA ligase	13.2565	176.338	74.6773	119.452	38.0564	329.453	106.94	3172.23	191.083	183.151	10.036	176.338	52.8558	34.1579	25.7677	288.804	57.1569	3245.93	63.3152	97.4438
Other	P61626	6	6	311.45	0.877183	1.4702	Normal	Metastasis	Lysozyme C	611.003	854.838	6775.52	5999.52	3020.92	1701.6	2068.08	4691.56	1643.37	1636.52	462.568	854.838	4795.64	1715.6	2045.44	1491.65	1105.34	4800.56	544.53	870.696
Other	P14174	1	1	64.57	0.974987	1.87527	Metastasis	Normal	Macrophage migration inhibitory factor	319.285	1028.79	894.699	218.077	213.082	2074.2	1316.82	1463.55	137.598	22.1704	241.719	1028.79	633.258	62.3603	144.276	1818.28	703.811	1497.56	45.5929	11.7955
Other	P40121	3	3	152.16	0.0165687	6.28663	Metastasis	Normal	Macrophage-capping protein	87.5616	95.4709	363.886	13.826	84.9389	1747.46	626.2	407.474	161.395	1116.65	66.2898	95.4709	257.555	3.95364	57.5115	1531.85	334.69	416.942	53.4781	594.104
Other	P40926	3	3	137.81	0.285329	2.88433	Metastasis	Normal	Malate dehydrogenase, mitochondrial	170.565	101.002	1.22251	67.6266	509.969	920.723	270.277	1012.69	59.7449	189.355	129.128	101.002	0.865278	19.3382	345.296	807.12	144.457	1036.22	19.7964	100.744
Other	P43243	3	3	94.68	0.940634	1.01334	Normal	Metastasis	Matrin-3	1211.13	937.96	316.877	376.253	395.843	742.314	178.67	1041.93	368.043	864.489	916.902	937.96	224.282	107.592	268.023	650.724	95.4954	1066.14	121.951	459.943
Other	Q5EB52	2	2	92.59	0.179141	1.51644	Normal	Metastasis	Mesoderm-specific transcript homolog protein	337.542	547.181	711.783	674.78	701.032	274.513	301.491	99.2395	530.223	754.598	255.541	547.181	503.792	192.957	474.663	240.643	161.14	101.545	175.689	401.476
Other	Q8N339	1	1	61.67	0.0549656	17.1792	Normal	Metastasis	Metallothionein-1M	4826.58	4984.19	498.33	1995.59	0	444.653	271.602	0	0	0	3654.03	4984.19	352.713	570.651	0	389.79	145.166	0	0	0
Other	P56192	1	1	35.56	0.0762537	16.1789	Metastasis	Normal	Methionine--tRNA ligase, cytoplasmic	29.9832	10.158	0	0	0	268.294	26.0608	319.018	0	36.0683	22.6992	10.158	0	0	0	235.191	13.9289	326.431	0	19.1898
Other	Q02252	1	1	52.91	0.0274066	16.2316	Normal	Metastasis	Methylmalonate-semialdehyde dehydrogenase [acylating], mitochondrial	1409.95	670.054	375.382	414.157	1062.46	76.0522	35.9458	130.245	0	0	1067.43	670.054	265.691	118.431	719.382	66.6685	19.2122	133.272	0	0
Other	Q9H8H3	1	1	54.02	0.0506204	14.6525	Normal	Metastasis	Methyltransferase-like protein 7A	265.913	255.959	138.258	783.049	1272.01	79.3841	99.9035	6.01735	0	0	201.313	255.959	97.8575	223.918	861.268	69.5893	53.3962	6.15716	0	0
Other	Q03426	1	1	57.04	0.0158111	15.5383	Normal	Metastasis	Mevalonate kinase	2294.37	760.656	1954.58	455.471	1284.4	77.4708	79.1473	63.4768	0	214.281	1736.98	760.656	1383.43	130.245	869.656	67.9121	42.3025	64.9517	0	114.006
Other	Q15691	1	1	37.16	0.901088	3.61261	Metastasis	Normal	Microtubule-associated protein RP/EB family member 1	408.715	64.2973	20.0317	147.679	42.1437	869.094	995.629	37.122	0	565.083	309.423	64.2973	14.1782	42.2297	28.5352	761.861	532.142	37.9846	0	300.647
Other	Q9Y5J6	1	1	33.96	0.00266428	2.83503	Metastasis	Normal	Mitochondrial import inner membrane translocase subunit Tim10 B	11691.2	5479.52	4812.89	16378.1	4633.07	22749.4	28135.4	12923.6	41547.4	16535.5	8850.98	5479.52	3406.51	4683.4	3137.01	19942.5	15037.8	13223.9	13766.7	8797.54
Other	O43615	1	1	29.72	0.456444	26.7407	Metastasis	Normal	Mitochondrial import inner membrane translocase subunit TIM44	5.74893	9.27012	0	0	0	127.965	0	273.655	0	0	4.35231	9.27012	0	0	0	112.176	0	280.013	0	0
Other	O75439	1	1	30.05	0.219783	5.53058	Metastasis	Normal	Mitochondrial-processing peptidase subunit beta	58.9501	91.0095	0	0	109.589	307.888	89.7228	743.923	0	293.921	44.6291	91.0095	0	0	74.2018	269.899	47.9549	761.208	0	156.377
Other	O43684	2	2	59.02	0.131798	3.52103	Metastasis	Normal	Mitotic checkpoint protein BUB3	17.0668	612.589	67.9709	251.397	95.5456	250.526	252.529	347.713	383.461	2443.73	12.9207	612.589	48.1091	71.8884	64.6932	219.615	134.971	355.792	127.06	1300.16
Other	Q96EN8	1	1	32.53	0.000327766	223.575	Normal	Metastasis	Molybdenum cofactor sulfurase	333.261	284.243	403.283	107.447	293.511	6.35915	0	0	0	0	252.3	284.243	285.44	30.7251	198.734	5.57453	0	0	0	0
Other	P41218	1	1	33	0.856311	1.41255	Metastasis	Normal	Myeloid cell nuclear differentiation antigen	302.579	244.578	12.3957	129.468	152.297	654.497	74.5938	360.921	53.2868	45.1066	229.072	244.578	8.77356	37.0222	103.119	573.742	39.8687	369.307	17.6565	23.9985
Other	P60660	2	2	75.41	0.000282754	7.31271	Metastasis	Normal	Myosin light polypeptide 6	418.606	397.515	358.782	354.061	453.726	3350.32	3496.15	3763.74	1953.66	1934.95	316.912	397.515	253.942	101.246	307.215	2936.95	1868.61	3851.19	647.344	1029.47
Other	P35580	6	2	325.78	0.0567442	5.15699	Metastasis	Normal	Myosin-10	94.5142	89.2726	165.556	34.8578	163.794	273.975	334.196	466.675	1492.78	258.373	71.5533	89.2726	117.179	9.96779	110.903	240.17	178.621	477.518	494.631	137.465
Other	P35749	7	2	363.93	0.0101979	8.29247	Metastasis	Normal	Myosin-11	20.315	8.50568	76.7372	7.57621	31.0242	96.5022	115.666	443.129	423.482	116.649	15.3798	8.50568	54.3138	2.16646	21.0062	84.5953	61.8211	453.425	140.32	62.0617
Other	Q7Z406	8	5	435.35	0.00904566	5.07076	Metastasis	Normal	Myosin-14	36.4794	41.2429	86.129	271.965	59.4774	327.325	221.115	1226.95	441.63	294.497	27.6173	41.2429	60.9612	77.77	40.2717	286.938	118.181	1255.46	146.334	156.684
Other	P35579	38	31	2345.42	0.00484683	5.49667	Metastasis	Normal	Myosin-9	1915.88	1688.96	1876.68	1826.01	3443.05	6572.12	7290.58	12250.1	24220.1	8759.56	1450.45	1688.96	1328.29	522.158	2331.27	5761.22	3896.65	12534.7	8025.32	4660.43
Other	P15559	1	1	34.53	0.000536062	Infinity	Metastasis	Normal	NAD(P)H dehydrogenase [quinone] 1	0	0	0	0	0	606.421	341.174	772.225	25.7873	179.95	0	0	0	0	0	531.598	182.35	790.168	8.54461	95.7404
Other	O95299	1	1	40.57	0.103637	5.87841	Metastasis	Normal	NADH dehydrogenase [ubiquinone] 1 alpha subcomplex subunit 10, mitochondrial	0	154.809	6.36078	196.688	58.2019	594.771	211.313	1033.08	210.649	395.956	0	154.809	4.50209	56.244	39.4081	521.386	112.942	1057.09	69.7983	210.664
Other	P49821	1	1	32.67	0.951993	2.9608	Metastasis	Normal	NADH dehydrogenase [ubiquinone] flavoprotein 1, mitochondrial	28.7974	186.249	163.936	117.088	130.215	440.299	6.48928	1262.09	80.3834	65.0458	21.8015	186.249	116.032	33.482	88.1675	385.973	3.46838	1291.41	26.635	34.607
Other	P00387	1	1	69.99	0.068306	3.73691	Metastasis	Normal	NADH-cytochrome b5 reductase 3	131.159	19.6676	143.265	108.456	551.585	979.951	477.605	1514.58	253.049	340.325	99.2958	19.6676	101.401	31.0138	373.474	859.041	255.269	1549.77	83.8476	181.066
Other	Q9HBY0	1	1	33.37	0.0773974	2.66253	Normal	Metastasis	NADPH oxidase 3	6935.19	1801.42	7306.63	5681.76	7196.6	1692.81	2671.23	2987.45	606.703	2904.25	5250.39	1801.42	5171.55	1624.73	4872.77	1483.95	1427.71	3056.87	201.031	1545.18
Other	P16435	2	2	84.03	0.771821	2.31384	Metastasis	Normal	NADPH--cytochrome P450 reductase	110.069	69.8121	94.5251	118.929	323.482	629.143	45.5463	659.98	15.0963	308.833	83.3296	69.8121	66.9039	34.0084	219.027	551.516	24.3435	675.315	5.00216	164.312
Other	Q13765	1	1	22.89	0.145477	1.90759	Normal	Metastasis	Nascent polypeptide-associated complex subunit alpha	529.122	488.828	404.123	250.246	156.829	18.7972	90.4299	24.8968	56.6306	768.125	400.579	488.828	286.034	71.5593	106.188	16.478	48.3328	25.4753	18.7645	408.673
Other	Q09666	3	3	125.1	0.184261	2.58165	Normal	Metastasis	Neuroblast differentiation-associated protein AHNAK	1144.68	290.248	364.944	179.839	146.338	109.088	81.3615	240.929	80.7811	311.363	866.597	290.248	258.304	51.4261	99.0844	95.6286	43.4859	246.527	26.7668	165.658
Other	Q9UBB6	2	2	23.6	0.613896	1.00051	Normal	Metastasis	Neurochondrin	9896.34	6414.36	1721.67	16219.7	4189.11	6455.61	11863.1	6020.81	6064.65	8017.44	7492.17	6414.36	1218.58	4638.11	2836.42	5659.09	6340.59	6160.7	2009.52	4265.6
Other	Q14697	1	1	49.23	0.0200712	4.0398	Metastasis	Normal	Neutral alpha-glucosidase AB	242.998	424.251	446.516	317.875	406.886	458.931	807.626	1049.46	1210.12	3901.14	183.965	424.251	316.039	90.8982	275.499	402.306	431.658	1073.84	400.971	2075.56
Other	P59665	4	4	194.51	0.508094	2.19015	Metastasis	Normal	Neutrophil defensin 1	14076.5	17512.4	15370.8	26983.9	50432.4	136915	60833.3	49791.5	10027.7	14835.3	10656.8	17512.4	10879.3	7716.22	34147.4	120022	32514.1	50948.3	3322.66	7892.97
Other	P43490	3	3	196.93	0.554459	1.50449	Metastasis	Normal	Nicotinamide phosphoribosyltransferase	284.845	637.09	476.35	642.493	358.5	945.713	550.856	1416.97	218.538	477.614	215.646	637.09	337.155	183.725	242.737	829.027	294.421	1449.89	72.4124	254.11
Other	Q6KC79	1	1	29.21	0.0364851	2.25832	Normal	Metastasis	Nipped-B-like protein	8082.14	3874.58	5901.55	5091.36	4355.65	2373.75	3666.72	1956.99	1088.82	3004.69	6118.7	3874.58	4177.05	1455.91	2949.18	2080.86	1959.78	2002.46	360.78	1598.61
Other	Q15233	4	3	157.01	0.628935	1.55511	Normal	Metastasis	Non-POU domain-containing octamer-binding protein	3731.58	2090.28	597.858	1364.61	420.14	1144.56	1292.04	496.679	826.042	1516.5	2825.05	2090.28	423.157	390.217	284.474	1003.34	690.57	508.22	273.708	806.839
Other	P22307	7	7	406.38	0.0198378	3.24319	Normal	Metastasis	Non-specific lipid-transfer protein	1049.02	2973.13	1023.99	1131.28	2638.73	337.174	386.503	820.482	480.832	693.363	794.174	2973.13	724.772	323.495	1786.67	295.572	206.578	839.546	159.323	368.897
Other	Q9UNZ2	6	6	357.42	0.0461739	3.38706	Normal	Metastasis	NSFL1 cofactor p47	4856.86	1781.23	947.535	1325.3	1172.66	280.162	255.728	88.4948	135.213	2217.49	3676.96	1781.23	670.655	378.978	793.996	245.594	136.681	90.5509	44.8028	1179.79
Other	Q96KG9	4	4	174.68	0.0969346	4.73486	Normal	Metastasis	N-terminal kinase-like protein	924.173	713.442	254.552	192.811	122.736	137.325	140.388	85.6595	0	102.895	699.659	713.442	180.169	55.1354	83.1038	120.382	75.0345	87.6498	0	54.7443
Other	Q14980	1	1	45.12	0.252484	2.71678	Metastasis	Normal	Nuclear mitotic apparatus protein 1	567.865	370.247	704.127	464.117	142.243	420.692	484.864	541.945	2044.04	2617.4	429.91	370.247	498.373	132.717	96.3117	368.785	259.149	554.537	677.293	1392.56
Other	Q9NR30	1	1	33.94	0.0700692	12.6267	Metastasis	Normal	Nucleolar RNA helicase 2	11.8643	73.3271	0	0	18.8819	247.5	53.8468	882.84	27.1323	102.782	8.98205	73.3271	0	0	12.7848	216.962	28.78	903.352	8.99027	54.6841
Other	Q01085	3	3	202.29	0.415071	1.4611	Metastasis	Normal	Nucleolysin TIAR	2396.24	2330.69	1474.24	2142.17	962.419	1944.3	3072.01	871.137	3805.18	3904.02	1814.11	2330.69	1043.45	612.566	651.646	1704.4	1641.92	891.378	1260.84	2077.1
Other	P06748	4	4	284.08	0.0498033	2.67179	Metastasis	Normal	Nucleophosmin	2243.79	2356.07	2808.37	1106.17	816.728	4294.09	2711.4	6329.62	3395.69	8200.05	1698.7	2356.07	1987.74	316.315	553.001	3764.27	1449.18	6476.69	1125.16	4362.75
Other	Q6UX06	18	18	1029.53	0.247843	31.45	Metastasis	Normal	Olfactomedin-4	336.408	488.349	127.024	337.563	294.758	160.225	274.689	16831.5	32142.6	410.974	254.683	488.349	89.9059	96.528	199.578	140.456	146.815	17222.6	10650.4	218.655
Other	Q6UWY5	1	1	58.95	0.0139073	16.5429	Normal	Metastasis	Olfactomedin-like protein 1	286.347	318.056	2337.74	373.53	151.945	186.901	0	22.7133	0	0	216.783	318.056	1654.62	106.813	102.881	163.84	0	23.241	0	0
Other	O75665	1	0	33.87			---	---	Oral-facial-digital syndrome 1 protein											0	0	0	0	0	0	0	0	0	0
Other	O43929	1	1	34.12	0.162693	2.00313	Normal	Metastasis	Origin recognition complex subunit 4	351.81	369.955	274.148	102.895	129.611	95.0438	116.165	76.8178	93.4506	231.775	266.343	369.955	194.039	29.4235	87.7585	83.3169	62.0874	78.6026	30.9648	123.313
Other	P04181	1	0	21.11			---	---	Ornithine aminotransferase, mitochondrial											0	0	0	0	0	0	0	0	0	0
Other	Q8WX93	10	10	458.77	0.0154595	6.27696	Metastasis	Normal	Palladin	2369.42	1407.72	2663.66	838.995	1011.64	10695.5	12845.2	3422.2	7070.57	18011.5	1793.8	1407.72	1885.31	239.916	684.972	9375.83	6865.5	3501.72	2342.83	9582.82
Other	Q8WXF1	2	1	53.66	0.970179	1.22833	Normal	Metastasis	Paraspeckle component 1	698.659	573.162	684.565	173.212	103.215	405.291	317.621	265.199	295.385	534.264	528.93	573.162	484.527	49.5309	69.8863	355.284	169.762	271.361	97.8757	284.25
Other	P49023	2	1	89.57	0.52789	1.02853	Normal	Metastasis	Paxillin	21.7823	1293.91	112.637	398.208	104.658	338.68	138.875	861.918	347.016	191.136	16.4906	1293.91	79.723	113.87	70.8633	296.892	74.2255	881.945	114.984	101.692
Other	O00151	3	3	141.14	0.730762	1.06532	Normal	Metastasis	PDZ and LIM domain protein 1	3029.41	4279.14	4462.13	2834.31	1546.21	2114.26	2394.33	882.909	3941.66	5827.77	2293.46	4279.14	3158.25	810.489	1046.93	1853.39	1279.72	903.423	1306.07	3100.61
Other	Q53GG5	3	3	150.81	0.0118136	5.20256	Metastasis	Normal	PDZ and LIM domain protein 3	333.021	331.41	795.337	467.04	337.592	1910.12	1709.24	1545.07	1308.22	5308.03	252.118	331.41	562.931	133.553	228.581	1674.44	913.549	1580.97	433.478	2824.09
Other	Q9NR12	3	3	132.78	0.0426545	2.88802	Metastasis	Normal	PDZ and LIM domain protein 7	666.754	354.742	1101.61	61.3239	170.831	2251.61	1962.8	772.2	620.355	1195.06	504.776	354.742	779.706	17.5359	115.668	1973.8	1049.08	790.142	205.554	635.822
Other	P62937	9	9	457.22	0.126727	1.67072	Metastasis	Normal	Peptidyl-prolyl cis-trans isomerase A	24596.5	29493.3	45465.8	65819.9	31559.2	39577.4	73285	31217.7	138875	46067.8	18621.1	29493.3	32180.2	18821.6	21368.5	34694.2	39169.2	31943.1	46016	24509.9
Other	P30405	1	1	48.5	0.0839379	4.0851	Normal	Metastasis	Peptidyl-prolyl cis-trans isomerase F, mitochondrial	2044.42	1721.42	611.277	361.21	1196.95	484.75	245.494	652.429	0	70.2343	1547.75	1721.42	432.655	103.29	810.448	424.94	131.211	667.588	0	37.3674
Other	P26885	1	1	41.73	0.0324425	7.85046	Normal	Metastasis	Peptidyl-prolyl cis-trans isomerase FKBP2	1323.71	435.586	305.442	255.75	515.71	177.4	113.679	0	0	70.1994	1002.14	435.586	216.189	73.1333	349.184	155.511	60.7589	0	0	37.3489
Other	P32119	2	1	87.04	0.136643	1.47679	Normal	Metastasis	Peroxiredoxin-2	1207.5	647.51	514.176	414.256	1239.38	454.018	424.561	672.49	286.074	886.882	914.155	647.51	363.928	118.459	839.173	397.999	226.919	688.115	94.7903	471.857
Other	P30044	3	3	109.76	0.053824	5.43293	Metastasis	Normal	Peroxiredoxin-5, mitochondrial	342.322	148.961	4.65373	23.437	207.528	1154.22	363.1	1125.44	158.962	1147.48	259.16	148.961	3.29386	6.70194	140.516	1011.81	194.069	1151.59	52.672	610.508
Other	P30041	2	2	74.41	0.173828	1.89915	Normal	Metastasis	Peroxiredoxin-6	474.272	530.671	289.73	231.669	1106.38	358.964	121.514	627.958	82.2654	195.562	359.054	530.671	205.067	66.247	749.121	314.673	64.9464	642.548	27.2586	104.047
Other	Q08426	12	11	563.36	0.00463075	15.4285	Normal	Metastasis	Peroxisomal bifunctional enzyme	3647.49	3285.27	847.38	1353.59	1819.33	31.738	318.888	129.238	109.415	120.646	2761.38	3285.27	599.766	387.067	1231.86	27.8221	170.439	132.241	36.2546	64.1884
Other	P51659	5	5	182.29	0.221042	1.60997	Normal	Metastasis	Peroxisomal multifunctional enzyme type 2	1135.99	1244.78	358.282	437.443	895.45	885.525	243.859	1117.51	53.2191	229.089	860.014	1244.78	253.588	125.089	606.303	776.265	130.337	1143.48	17.6341	121.885
Other	Q9BY49	2	2	56.87	0.0301018	25.046	Normal	Metastasis	Peroxisomal trans-2-enoyl-CoA reductase	1526.67	910.904	82.6161	284.912	398.486	13.6736	29.3515	45.3854	39.4977	0	1155.78	910.904	58.4748	81.4723	269.812	11.9865	15.6877	46.44	13.0875	0
Other	P00439	9	9	577.71	0.00419229	17.4229	Normal	Metastasis	Phenylalanine-4-hydroxylase	8429.62	10383.2	17783.6	6322.74	4451.94	163.86	386.125	360.651	504.452	1303.81	6381.77	10383.2	12587	1808.02	3014.37	143.642	206.375	369.031	167.15	693.68
Other	Q9NSD9	1	1	30.99	0.0205843	3.26169	Normal	Metastasis	Phenylalanine--tRNA ligase beta subunit	1118.91	251.087	2136.34	831.929	828.568	448.481	62.3267	967.973	73.4402	31.8768	847.09	251.087	1512.08	237.895	561.017	393.146	33.3123	990.464	24.3343	16.9597
Other	P30086	1	1	37.2	0.157612	45.9959	Normal	Metastasis	Phosphatidylethanolamine-binding protein 1	72.305	21.2374	0	0	938.005	22.4269	0	0	0	0	54.7396	21.2374	0	0	635.116	19.6598	0	0	0	0
Other	Q13492	3	3	209.21	0.0604128	2.73307	Normal	Metastasis	Phosphatidylinositol-binding clathrin assembly protein	1262.86	833.233	916.023	308.2	453.21	263.818	237.564	128.477	187.371	563.461	956.068	833.233	648.351	88.1317	306.865	231.267	126.973	131.463	62.0852	299.784
Other	Q16822	13	13	663.95	0.000788578	4.13072	Normal	Metastasis	Phosphoenolpyruvate carboxykinase [GTP], mitochondrial	3147.05	4224.38	4571.44	4202.31	4762.06	759.34	667.264	1620.63	657.377	1356.79	2382.52	4224.38	3235.62	1201.67	3224.35	665.65	356.638	1658.29	217.821	721.867
Other	P00558	15	12	640.48	0.0913546	8.2567	Metastasis	Normal	Phosphoglycerate kinase 1	184.944	609.155	65.9025	143.958	1115.49	5346.81	1899.61	8903.14	727.219	622.886	140.015	609.155	46.6451	41.1656	755.291	4687.1	1015.3	9110.01	240.963	331.4
Other	P18669	1	1	46.94	0.988941	1.34635	Metastasis	Normal	Phosphoglycerate mutase 1	743.457	597.457	368.616	306.575	735.724	407.614	126.422	1674.29	408.656	1087.93	562.845	597.457	260.903	87.6669	498.153	357.321	67.5699	1713.19	135.408	578.825
Other	P14555	1	1	32.9	0.0522936	11.2225	Normal	Metastasis	Phospholipase A2, membrane associated	71.1454	0	1986.85	171.835	2521.64	0	0	423.386	0	0	53.8617	0	1406.27	49.1372	1707.38	0	0	433.224	0	0
Other	P13796	2	2	60.25	0.223542	1.56361	Normal	Metastasis	Plastin-2	634.194	342.208	172.38	92.2528	518.984	186.394	110.82	221.361	0	607.04	480.125	342.208	122.009	26.3802	351.4	163.396	59.2306	226.505	0	322.969
Other	P68402	2	1	80.93	0.181912	18.4438	Metastasis	Normal	Platelet-activating factor acetylhydrolase IB subunit beta	0	17.364	0	0	0	135.218	16.0385	169.002	0	0	0	17.364	0	0	0	118.534	8.57225	172.929	0	0
Other	Q15149	9	9	422.41	0.0629571	10.4935	Metastasis	Normal	Plectin	270.425	191.762	379.378	122.438	195.034	389.555	790.035	598.588	7166.94	3217.28	204.729	191.762	268.52	35.0118	132.056	341.49	422.256	612.496	2374.76	1711.72
Other	Q15365	11	9	721.65	0.752046	1.0992	Normal	Metastasis	Poly(rC)-binding protein 1	20326.7	17548.1	16800	12438.9	8473.2	14011.8	12986.4	10849.5	10067.7	20849.7	15388.6	17548.1	11890.9	3556.98	5737.14	12283	6940.93	11101.6	3335.92	11092.9
Other	Q15366	8	5	441.6	0.14348	1.42433	Normal	Metastasis	Poly(rC)-binding protein 2	11107	6505.89	4277.17	3733.69	2420.24	6196.75	5967.1	3692.56	1308.15	2524.66	8408.73	6505.89	3027.33	1067.67	1638.73	5432.16	3189.29	3778.36	433.453	1343.22
Other	P11940	17	9	851.87	0.114497	1.87067	Normal	Metastasis	Polyadenylate-binding protein 1	4268.8	6922.17	5323.32	2908	2356.73	2701.73	2001.04	1680.58	1818.2	3440.8	3231.76	6922.17	3767.79	831.561	1595.72	2368.38	1069.51	1719.63	602.46	1830.64
Other	Q13310	9	1	522.66	0.154474	1.69289	Normal	Metastasis	Polyadenylate-binding protein 4	813.626	827.554	776.812	454.679	341.661	341.86	265.83	405.51	276.642	608.879	615.967	827.554	549.819	130.018	231.336	299.679	142.08	414.932	91.6651	323.948
Other	Q3KNV8	1	0	28.46			---	---	Polycomb group RING finger protein 3											0	0	0	0	0	0	0	0	0	0
Other	P26599	8	8	556.93	0.754673	1.00419	Metastasis	Normal	Polypyrimidine tract-binding protein 1	6474.27	11335.3	9317.45	4590.91	5250.32	7069.67	5433.99	2080.43	5776.16	16762.8	4901.44	11335.3	6594.79	1312.8	3554.95	6197.38	2904.35	2128.77	1913.93	8918.47
Other	Q6S8J3	11	0	780.48			---	---	POTE ankyrin domain family member E											0	0	0	0	0	0	0	0	0	0
Other	O75626	1	0	30.95			---	---	PR domain zinc finger protein 1											0	0	0	0	0	0	0	0	0	0
Other	Q92841	10	7	482.87	0.393216	1.16096	Metastasis	Normal	Probable ATP-dependent RNA helicase DDX17	2649.98	906.073	650.421	469.921	325.007	1370.69	1199.26	876.878	568.713	1790.87	2006.21	906.073	460.361	134.377	220.06	1201.57	640.977	897.252	188.443	952.814
Other	Q7L014	1	1	35.88	0.393948	1.81101	Metastasis	Normal	Probable ATP-dependent RNA helicase DDX46	76.1893	423.355	314.888	182.291	84.0787	420.184	447.181	734.259	47.7878	307.928	57.6802	423.355	222.874	52.1271	56.929	368.34	239.009	751.319	15.8344	163.83
Other	P17844	10	6	432.55	0.146594	2.5493	Metastasis	Normal	Probable ATP-dependent RNA helicase DDX5	1291.31	842.454	506.929	381.542	264.728	1120.1	908.136	1226.51	1045.64	4079.06	977.607	842.454	358.799	109.104	179.245	981.9	485.379	1255.01	346.473	2170.22
Other	P26196	4	4	179.35	0.0138291	2.12107	Normal	Metastasis	Probable ATP-dependent RNA helicase DDX6	3973.84	2026.34	1395.53	1167.27	1472.81	1486.11	1133.84	624.78	306.727	1180.01	3008.46	2026.34	987.741	333.787	997.23	1302.75	606.013	639.296	101.634	627.813
Other	Q93008	2	2	96.46	0.372415	1.40059	Normal	Metastasis	Probable ubiquitin carboxyl-terminal hydrolase FAF-X	877.034	939.496	295.479	713.27	224.119	292.659	619.338	119.321	629.63	516.269	663.972	939.496	209.137	203.964	151.749	256.55	331.022	122.093	208.627	274.676
Other	P07737	8	8	441.56	0.256173	3.63344	Metastasis	Normal	Profilin-1	1998.4	2499.19	621.548	1433.52	2262.94	7216.73	2451.57	18582.2	1004.61	2775.82	1512.92	2499.19	439.925	409.922	1532.22	6326.29	1310.31	19014	332.877	1476.85
Other	Q8WUM4	12	12	606.41	0.373957	1.62248	Normal	Metastasis	Programmed cell death 6-interacting protein	3059.53	4506.77	4234.64	1641.58	1162.95	633.447	642.746	1232.98	2774.13	3718.63	2316.26	4506.77	2997.24	469.419	787.428	555.289	343.534	1261.63	919.206	1978.46
Other	O14737	1	1	65.51	0.0049793	6.02858	Normal	Metastasis	Programmed cell death protein 5	3973.01	920.808	1093.84	133.418	591.217	396.98	283.634	171.881	50.8115	210.106	3007.82	920.808	774.206	38.1516	400.309	347.998	151.596	175.875	16.8364	111.785
Other	P48147	3	3	158.11	0.30639	16.8444	Metastasis	Normal	Prolyl endopeptidase	0.134792	10.2172	69.0821	25.9285	0.0511739	242.627	28.7579	1483.95	0	20.2913	0.102046	10.2172	48.8955	7.41441	0.0346495	212.691	15.3704	1518.43	0	10.7958
Other	P05166	1	1	31.86	0.100122	8.38616	Normal	Metastasis	Propionyl-CoA carboxylase beta chain, mitochondrial	363.297	287.483	1085.75	241.95	206.163	57.3645	75.569	0	52.6477	74.9246	275.039	287.483	768.481	69.187	139.591	50.2866	40.39	0	17.4448	39.8629
Other	Q15185	2	2	44.91	0.0190867	50.5742	Metastasis	Normal	Prostaglandin E synthase 3	11.4208	37.5147	0	0.059278	17.7422	1194.89	458.384	1594.45	28.9751	98.4782	8.64627	37.5147	0	0.0169509	12.0131	1047.46	244.996	1631.49	9.60088	52.3943
Other	Q5TDH0	2	2	60.27	0.0250124	40.3134	Normal	Metastasis	Protein DDI1 homolog 2	3018.29	808.067	392.074	28.9421	391.282	42.6276	41.0755	10.7213	20.6405	0	2285.04	808.067	277.505	8.27616	264.934	37.368	21.9539	10.9705	6.8392	0
Other	P30101	1	1	48.35	0.282147	5.75573	Metastasis	Normal	Protein disulfide-isomerase A3	117.71	176.174	64.4489	243.473	406.508	1224.47	153.288	3948.4	151.177	326.239	89.1139	176.174	45.6162	69.6224	275.243	1073.39	81.9289	4040.14	50.0923	173.572
Other	Q15084	2	2	120.55	0.147495	1.54338	Metastasis	Normal	Protein disulfide-isomerase A6	211.427	447.396	311.461	194.117	330.14	577.082	479.524	693.875	180.928	375.238	160.064	447.396	220.448	55.5088	223.535	505.879	256.295	709.997	59.9504	199.641
Other	Q9C005	2	2	94.03	0.992959	1.22721	Normal	Metastasis	Protein dpy-30 homolog	27.475	743.857	509.813	344.377	166.595	259.082	106.437	105.18	279.252	710.362	20.8003	743.857	360.84	98.4765	112.8	227.116	56.8882	107.624	92.5298	377.941
Other	P05129	1	0	33.12			---	---	Protein kinase C gamma type											0	0	0	0	0	0	0	0	0	0
Other	P41743	2	2	126.99	0.0777156	3.28891	Metastasis	Normal	Protein kinase C iota type	178.742	224.791	212.654	323.008	231.63	229.115	384.858	2116.2	769.474	351.089	135.319	224.791	150.514	92.3659	156.835	200.846	205.698	2165.37	254.965	186.794
Other	O14910	1	1	49.79	0.100837	23.505	Normal	Metastasis	Protein lin-7 homolog A	1583.97	402.329	122.997	0	252.311	0	0	39.0959	0	61.3769	1199.17	402.329	87.0558	0	170.838	0	0	40.0043	0	32.655
Other	Q92597	1	1	92.05	0.366597	33.4258	Metastasis	Normal	Protein NDRG1	15.4095	37.0485	56.5217	0	9.88882	2046.32	191.308	1735.65	0	0	11.666	37.0485	40.0054	0	6.69565	1793.83	102.25	1775.97	0	0
Other	Q8WVV4	3	3	120.17	0.00550015	154.482	Metastasis	Normal	Protein POF1B	3.00459	0	7.60409	0	16.4232	963.467	1999.97	277.114	621.977	313.413	2.27467	0	5.38209	0	11.12	844.59	1068.94	283.552	206.092	166.748
Other	A3KN83	1	1	26.14	0.0415677	2.93396	Normal	Metastasis	Protein strawberry notch homolog 1	5756.35	2557.62	5873.45	2607.22	5454.65	3485.16	1410.17	2180.76	157.36	349.911	4357.93	2557.62	4157.17	745.549	3693.3	3055.14	753.705	2231.43	52.1411	186.167
Other	Q92734	10	9	480.73	0.0839968	2.89571	Normal	Metastasis	Protein TFG	13243.5	7326.93	5173.11	5026.87	4206.66	780.067	2096.75	531.444	3875.59	4795.05	10026.2	7326.93	3661.47	1437.46	2848.3	683.819	1120.67	543.792	1284.17	2551.16
Other	Q15436	7	6	300.27	0.0243163	3.15123	Normal	Metastasis	Protein transport protein Sec23A	5267.4	4985.21	3076.51	2336.06	1438.26	764.864	1344.74	1103.27	859.635	1355.03	3987.76	4985.21	2177.52	668.011	973.838	670.492	718.732	1128.91	284.839	720.931
Other	Q15437	4	3	136.38	0.413635	1.12606	Metastasis	Normal	Protein transport protein Sec23B	275.617	386.397	175.468	179.743	93.263	233.139	414.368	234.901	150.456	217.613	208.659	386.397	124.194	51.3987	63.1477	204.374	221.471	240.359	49.8533	115.779
Other	O95486	3	2	113.73	0.0598233	15.0344	Normal	Metastasis	Protein transport protein Sec24A	648.109	199.352	46.8763	7.70663	102.166	10.848	27.1183	8.15154	14.0609	6.61546	490.66	199.352	33.1785	2.20376	69.1758	9.50952	14.4941	8.34094	4.65906	3.51969
Other	O95487	2	1	79.9	0.0949907	3.75034	Normal	Metastasis	Protein transport protein Sec24B	731.435	616.111	589.707	83.6519	190.061	87.5469	171.059	47.9405	92.2536	190.737	553.744	616.111	417.388	23.9207	128.689	76.745	91.4273	49.0544	30.5682	101.48
Other	P53992	6	5	241.97	0.0325216	4.24254	Normal	Metastasis	Protein transport protein Sec24C	3551.17	1178.41	1757.93	483.409	644.003	425.548	448.833	166.597	155.261	598.657	2688.47	1178.41	1244.24	138.234	436.05	373.042	239.891	170.468	51.4457	318.509
Other	O94855	10	8	386.57	0.00229392	4.29577	Normal	Metastasis	Protein transport protein Sec24D	3468.78	2144.95	1498.52	625.214	855.048	463.569	745.817	285.284	152.948	352.61	2626.09	2144.95	1060.64	178.784	578.946	406.372	398.623	291.913	50.6793	187.602
Other	O94979	17	16	802.27	0.003241	3.91842	Normal	Metastasis	Protein transport protein Sec31A	10256.4	2736.96	2001.01	1407.94	1939.68	1667.28	1181.11	652.383	320.466	859.733	7764.78	2736.96	1416.29	402.608	1313.35	1461.56	631.279	667.541	106.186	457.412
Other	Q9NYQ8	1	1	22.7	0.975309	1.18508	Metastasis	Normal	Protocadherin Fat 2	5166.6	4812.29	4353.72	9070.83	1803.97	5231.77	10814.6	828.291	9166.92	3831.29	3911.45	4812.29	3081.52	2593.86	1221.45	4586.25	5780.19	847.536	3037.45	2038.4
Other	Q9Y5H0	1	0	32.04			---	---	Protocadherin gamma-A3											0	0	0	0	0	0	0	0	0	0
Other	Q8N7Z5	2	0	56.09			---	---	Putative ankyrin repeat domain-containing protein 31											0	0	0	0	0	0	0	0	0	0
Other	A6NMY6	3	3	228.42	0.0176243	12.1161	Metastasis	Normal	Putative annexin A2-like protein	112.383	76.5238	78.7697	251.352	320.889	2526.77	2359.89	1827.55	3140.27	322.033	85.0809	76.5238	55.7523	71.8757	217.272	2215	1261.31	1870.02	1040.53	171.334
Other	Q5VTE0	32	31	1718.91	0.167756	1.72668	Metastasis	Normal	Putative elongation factor 1-alpha-like 3	144046	165053	136404	248694	75000.9	139859	207542	156233	431273	393250	109052	165053	96544.9	71115.4	50782.5	122603	110927	159863	142902	209225
Other	P0C2Y1	1	0	31.68			---	---	Putative neuroblastoma breakpoint family member 7											0	0	0	0	0	0	0	0	0	0
Other	A6NL28	2	1	83	0.0151657	4.32161	Normal	Metastasis	Putative tropomyosin alpha-3 chain-like protein	2954.69	946.734	1557.46	630.763	4867.27	729.964	114.109	67.8421	332.213	1291.25	2236.89	946.734	1102.35	180.371	3295.59	639.898	60.9887	69.4184	110.079	686.996
Other	Q96M42	1	0	25.19			---	---	Putative uncharacterized protein encoded by LINC00479											0	0	0	0	0	0	0	0	0	0
Other	O00764	2	2	50.07	0.00478148	8.96454	Metastasis	Normal	Pyridoxal kinase	122.455	140.679	121.741	57.7075	78.0998	667.412	315.869	2023.4	662.892	998.108	92.7065	140.679	86.167	16.5018	52.8808	585.063	168.825	2070.42	219.649	531.033
Other	P11498	3	3	130.52	0.0314749	2.45749	Normal	Metastasis	Pyruvate carboxylase, mitochondrial	314.508	742.059	857.869	817.152	691.966	93.9912	75.9362	240.771	433.85	548.563	238.103	742.059	607.191	233.669	468.525	82.3942	40.5862	246.366	143.756	291.857
Other	P11177	1	1	39.64	0.676936	4.81009	Metastasis	Normal	Pyruvate dehydrogenase E1 component subunit beta, mitochondrial	27.328	31.8183	18.9602	0	56.2099	282.633	0	363.442	0	0	20.6891	31.8183	13.4199	0	38.0593	247.761	0	371.886	0	0
Other	P14618	27	27	1539.59	0.00922722	15.3914	Metastasis	Normal	Pyruvate kinase PKM	459.842	2262.47	457.706	858.912	518.728	16518.2	8058.84	34942.4	5261.8	5367.83	348.13	2262.47	323.959	245.611	351.227	14480.1	4307.27	35754.2	1743.49	2855.9
Other	Q3YEC7	1	1	25.16	0.0656639	2.37996	Metastasis	Normal	Rab-like protein 6	56.5886	417.795	246.753	241.123	150.471	549.84	821.154	226.542	519.14	531.576	42.8412	417.795	174.649	68.9507	101.883	481.998	438.889	231.806	172.017	282.819
Other	P31751	1	1	25.74	0.220338	3.16922	Normal	Metastasis	RAC-beta serine/threonine-protein kinase	1419.17	1185.36	114.146	539.64	502.005	132.54	389.767	260.899	0	403.309	1074.41	1185.36	80.791	154.313	339.904	116.187	208.322	266.961	0	214.577
Other	Q13283	1	1	24.75	0.807037	2.33357	Normal	Metastasis	Ras GTPase-activating protein-binding protein 1	1240.13	187.174	233.585	0	37.6454	500.709	0	90.5978	77.8638	58.6972	938.855	187.174	165.329	0	25.4894	438.929	0	92.7028	25.8001	31.2293
Other	P46940	7	6	289.64	0.00661022	10.0132	Metastasis	Normal	Ras GTPase-activating-like protein IQGAP1	80.5666	205.494	188.844	110.647	155.53	1378.92	365.473	3178.16	1021.97	1476.05	60.9941	205.494	133.661	31.6402	105.308	1208.78	195.337	3252	338.63	785.316
Other	Q13576	14	13	618.38	0.0214465	7.36099	Normal	Metastasis	Ras GTPase-activating-like protein IQGAP2	8890.72	6757.13	2785.56	2102.31	3182.03	153.114	254.625	361.008	361.857	2091.48	6730.85	6757.13	1971.59	601.169	2154.53	134.222	136.091	369.396	119.901	1112.75
Other	Q70E73	1	1	38.31	0.135017	5.40363	Normal	Metastasis	Ras-associated and pleckstrin homology domains-containing protein 1	54.0866	2060.52	584.867	765.658	645.754	149.124	72.7185	109.99	311.552	117.38	40.947	2060.52	413.962	218.944	437.235	130.724	38.8664	112.546	103.232	62.4506
Other	P61026	2	1	71.76	0.00823713	9.36559	Metastasis	Normal	Ras-related protein Rab-10	7.58693	22.7179	14.8794	7.16916	2.02121	192.383	44.9556	179.474	45.5803	46.8563	5.74379	22.7179	10.5314	2.05006	1.36855	168.646	24.0278	183.644	15.103	24.9294
Other	Q9H0U4	2	1	88.76	0.0212574	4.235	Metastasis	Normal	Ras-related protein Rab-1B	232.859	342.162	215.866	155.807	239.843	1714	507.283	1775.16	316.37	712.173	176.29	342.162	152.788	44.554	162.396	1502.52	271.132	1816.41	104.829	378.905
Other	A6NIZ1	2	2	95.14	0.0155201	8.66789	Metastasis	Normal	Ras-related protein Rap-1b-like protein	5.53694	143.188	62.4648	56.869	87.1272	672.844	464.242	951.807	400.56	589.254	4.19182	143.188	44.2119	16.262	58.9931	589.826	248.127	973.922	132.725	313.507
Other	P57771	1	1	33.86	0.00767413	30.0488	Normal	Metastasis	Regulator of G-protein signaling 8	1332.44	754.671	507.045	263.766	350.651	8.47437	2.63751	29.7326	26.9698	38.9644	1008.74	754.671	358.881	75.4255	237.423	7.42876	1.40969	30.4235	8.93644	20.7306
Other	P00352	4	3	135.83	0.128863	10.9352	Normal	Metastasis	Retinal dehydrogenase 1	174.031	194.49	134.473	176.257	3392.88	32.0057	150.21	64.0291	101.266	24.8757	131.753	194.49	95.1786	50.4017	2297.29	28.0567	80.2839	65.5168	33.5543	13.2349
Other	Q15291	1	1	23.39	0.0429541	2.84542	Normal	Metastasis	Retinoblastoma-binding protein 5	14174.1	3566.77	11836	9297.63	21539.5	2163.46	3517.58	7802	1830.96	5917.98	10730.7	3566.77	8377.36	2658.71	14584.3	1896.52	1880.07	7983.28	606.688	3148.6
Other	P52565	1	1	39.82	0.954217	2.12765	Normal	Metastasis	Rho GDP-dissociation inhibitor 1	2229.21	791.432	1010.32	7.14361	886.386	907.669	306.274	635.017	169.409	296.154	1687.65	791.432	715.096	2.04276	600.165	795.677	163.697	649.771	56.1335	157.566
Other	P52566	1	1	37.13	0.0623215	13.0238	Metastasis	Normal	Rho GDP-dissociation inhibitor 2	63.8814	170.042	100.483	0	67.7443	1649.35	122.363	2976.13	218.477	271.208	48.3624	170.042	71.1205	0	45.8692	1445.85	65.4002	3045.28	72.3923	144.294
Other	Q9H477	1	1	27.91	1.07889e-05	Infinity	Normal	Metastasis	Ribokinase	248.424	209.341	146.848	80.4001	106.577	0	0	0	0	0	188.073	209.341	103.937	22.9909	72.1628	0	0	0	0	0
Other	P34096	1	1	31.59	0.183835	Infinity	Normal	Metastasis	Ribonuclease 4	0	0	724.836	0	113.212	0	0	0	0	0	0	0	513.031	0	76.655	0	0	0	0	0
Other	P52758	1	1	78.27	0.310426	1.045	Normal	Metastasis	Ribonuclease UK114	499.135	1287.24	575.56	1591.96	691.713	0	180.899	330.431	1671.33	2262.91	377.878	1287.24	407.375	455.232	468.354	0	96.6865	338.109	553.794	1203.96
Other	P11908	1	1	57.17	0.26717	14.7577	Metastasis	Normal	Ribose-phosphate pyrophosphokinase 2	0	39.2925	0	0	54.5463	445.392	57.2897	826.435	55.7329	0	0	39.2925	0	0	36.9329	390.437	30.6201	845.637	18.4671	0
Other	P51812	1	1	35.01	0.73083	1.20671	Metastasis	Normal	Ribosomal protein S6 kinase alpha-3	1128.4	890.481	467.042	207.551	76.7538	1052.51	723.46	529.88	60.059	976.944	854.271	890.481	330.567	59.3505	51.9694	922.645	386.674	542.191	19.9005	519.773
Other	Q9P2E9	10	10	514.68	0.012233	13.2782	Normal	Metastasis	Ribosome-binding protein 1	5327.43	2183.71	3148.65	640.766	1304.77	110.53	18.8506	174.853	63.2504	581.839	4033.21	2183.71	2228.58	183.231	883.451	96.892	10.0752	178.916	20.958	309.561
Other	P38159	4	3	158.39	0.432401	1.45074	Metastasis	Normal	RNA-binding motif protein, X chromosome	1580.59	356.806	293.999	81.2404	162.036	1061.27	968.38	81.9679	289.247	1189.23	1196.61	356.806	208.089	23.2312	109.714	930.327	517.578	83.8724	95.8417	632.718
Other	Q96PK6	2	2	93.28	0.138381	2.49022	Normal	Metastasis	RNA-binding protein 14	2992.98	513.497	454.493	498.378	523.145	820.738	785.456	0	0	394.626	2265.88	513.497	321.685	142.514	354.218	719.471	419.809	0	0	209.957
Other	Q01844	5	4	153.84	0.294368	2.77514	Metastasis	Normal	RNA-binding protein EWS	3341.56	939.329	996.424	0	541.505	3257.95	2073.6	210.305	1802.53	8803.65	2529.78	939.329	705.258	0	366.649	2855.97	1108.3	215.191	597.267	4683.89
Other	P35637	7	6	317.34	0.400994	5.12073	Metastasis	Normal	RNA-binding protein FUS	2392.56	1927.56	1441.38	1992.46	1262.07	1786.37	1977.11	575.356	8274.08	33555.8	1811.32	1927.56	1020.19	569.756	854.535	1565.96	1056.72	588.724	2741.61	17853
Other	Q00266	6	6	304.23	0.0376854	10.4347	Normal	Metastasis	S-adenosylmethionine synthase isoform type-1	6075.96	2148.63	2378.87	1414.31	1883.21	634.453	272.035	45.6184	0	380.078	4599.89	2148.63	1683.74	404.431	1275.11	556.171	145.397	46.6783	0	202.217
Other	Q9UL12	13	13	665.04	0.00430162	9.46044	Normal	Metastasis	Sarcosine dehydrogenase, mitochondrial	5055.24	2777.5	703.123	3161.07	2814.2	320.651	312.473	277.022	489.396	134.333	3827.15	2777.5	497.663	903.927	1905.47	281.087	167.01	283.459	162.161	71.4705
Other	Q9Y6Y8	5	5	205.07	0.0245654	3.16535	Normal	Metastasis	SEC23-interacting protein	3933.44	2043.72	1463.94	1088.79	1414.66	636.31	481.203	257.219	681.867	1085.09	2977.87	2043.72	1036.16	311.345	957.856	557.8	257.193	263.196	225.936	577.313
Other	P49903	1	1	33.54	0.0469169	6.31266	Normal	Metastasis	Selenide, water dikinase 1	348.301	164.776	46.805	0	13.7518	45.5049	45.3654	0	0	0	263.686	164.776	33.1281	0	9.31126	39.8903	24.2468	0	0	0
Other	Q99611	6	6	336.77	0.00262788	8.94519	Normal	Metastasis	Selenide, water dikinase 2	1728.88	2867.34	2140.69	1270.23	1292.02	232.743	187.565	106.308	81.2342	431.72	1308.87	2867.34	1515.16	363.23	874.818	204.026	100.25	108.778	26.9169	229.692
Other	Q13228	2	1	61.6	0.0163167	30.0738	Normal	Metastasis	Selenium-binding protein 1	1025.83	370.785	287.393	163.419	373.524	0	46.7358	0	27.1144	0	776.62	370.785	203.413	46.7308	252.91	0	24.9792	0	8.98432	0
Other	Q9P0V9	2	2	56.34	0.916035	1.10734	Normal	Metastasis	Septin-10	173.591	234.126	20.22	50.6551	127.717	107.895	37.9884	157.473	65.6957	178.488	131.42	234.126	14.3115	14.4851	86.4765	94.5829	20.304	161.132	21.7682	94.9626
Other	Q9NVA2	3	1	82.05	0.0189273	2.24614	Normal	Metastasis	Septin-11	205.796	139.301	120.468	66.5481	78.7308	81.4198	49.8443	43.9059	17.8198	78.9629	155.801	139.301	85.2662	19.0298	53.308	71.3739	26.6407	44.9261	5.90458	42.0114
Other	Q15019	3	3	137.62	0.344499	1.34963	Metastasis	Normal	Septin-2	686.453	786.526	695.258	242.133	490.939	741.391	487.331	674.19	691.131	1321.65	519.689	786.526	492.096	69.2393	332.411	649.915	260.468	689.855	229.006	703.17
Other	Q16181	3	2	147.02	0.666474	1.16566	Metastasis	Normal	Septin-7	765.448	827.9	941.399	225.481	430.923	646.519	317.939	843.35	674.325	1237.65	579.494	827.9	666.312	64.4777	291.775	566.749	169.931	862.945	223.437	658.479
Other	P34897	7	7	367.14	0.818034	1.63183	Metastasis	Normal	Serine hydroxymethyltransferase, mitochondrial	540.452	676.252	421.697	159.833	585.529	383.136	32.6003	2514.02	241.911	718.224	409.157	676.252	298.472	45.7053	396.457	335.863	17.4241	2572.44	80.1569	382.124
Other	P84103	1	1	32.54	0.156808	1.76175	Metastasis	Normal	Serine/arginine-rich splicing factor 3	669.494	711.377	406.639	824.446	338.173	1585.55	1604.51	298.037	1339.81	369.471	506.85	711.377	287.814	235.755	228.974	1389.91	857.577	304.961	443.946	196.573
Other	Q9Y6E0	1	1	28.14	0.00680046	2.39664	Normal	Metastasis	Serine/threonine-protein kinase 24	16000.2	6922.32	7650.16	10177.8	12256.1	5754.37	4369.22	4701.61	2714.63	4577.13	12113.2	6922.32	5414.7	2910.39	8298.51	5044.37	2335.25	4810.85	899.489	2435.22
Other	O95747	1	1	45.2	0.0438228	3.51439	Normal	Metastasis	Serine/threonine-protein kinase OSR1	362.817	191.436	52.3473	257.642	235.262	90.6258	177.527	0	21.3824	23.3219	274.676	191.436	37.0508	73.6742	159.294	79.444	94.8846	0	7.08503	12.4082
Other	P30153	3	3	122.38	0.217184	4.33805	Metastasis	Normal	Serine/threonine-protein phosphatase 2A 65 kDa regulatory subunit A alpha isoform	16.1515	88.1005	40.1332	113.242	36.3979	244.073	87.6674	751.261	174.218	18.276	12.2277	88.1005	28.4059	32.3821	24.6447	213.958	46.8563	768.716	57.7271	9.72355
Other	P62714	2	2	86.78	0.157394	8.69879	Metastasis	Normal	Serine/threonine-protein phosphatase 2A catalytic subunit beta isoform	5.49696	17.637	0	48.5828	84.8633	436.771	114.581	715.51	29.81	65.3842	4.16156	17.637	0	13.8925	57.4603	382.881	61.2411	732.135	9.87752	34.787
Other	P62136	4	2	233.5	0.0596375	3.43574	Metastasis	Normal	Serine/threonine-protein phosphatase PP1-alpha catalytic subunit	97.4444	797.115	189.81	428.039	150.681	1196.92	654.503	2088.56	671.859	1102.09	73.7717	797.115	134.345	122.4	102.025	1049.24	349.818	2137.09	222.62	586.356
Other	P62140	3	1	181.44	0.0663795	2.96634	Metastasis	Normal	Serine/threonine-protein phosphatase PP1-beta catalytic subunit	123.999	1173.99	274.903	583.887	155.977	1569.17	930.426	2440.56	853.959	1066.31	93.8752	1173.99	194.573	166.966	105.611	1375.56	497.292	2497.27	282.959	567.318
Other	P21549	7	7	346.23	0.000179185	42.3601	Normal	Metastasis	Serine--pyruvate aminotransferase	2175.75	2671.96	1838.37	3412.81	5275.7	34.1796	70.2948	29.1674	22.2036	207.105	1647.18	2671.96	1301.18	975.914	3572.13	29.9623	37.571	29.8451	7.35714	110.188
Other	P02787	9	8	433.82	0.0188644	5.66525	Normal	Metastasis	Serotransferrin	1758.79	500.256	913.264	568.548	5207.95	226.952	295.372	306.651	257.235	493.384	1331.51	500.256	646.398	162.58	3526.26	198.95	157.87	313.776	85.2347	262.5
Other	Q9BXP5	1	1	82.52	0.267803	1.84961	Normal	Metastasis	Serrate RNA effector molecule homolog	791.658	395.006	138.869	79.2185	152.097	245.773	148.815	253.09	50.3045	143.733	599.336	395.006	98.2902	22.653	102.983	215.449	79.5384	258.971	16.6684	76.4715
Other	P02768	52	52	3305.35	0.225282	5.37395	Normal	Metastasis	Serum albumin	114143	9841.39	18775.4	20081.4	236533	9536.81	17795.3	13959.9	20963.4	12061.2	86413.5	9841.39	13289	5742.4	160155	8360.12	9511.22	14284.2	6946.21	6417.06
Other	P02743	11	10	643.56	0.0110034	5.39571	Normal	Metastasis	Serum amyloid P-component	11893.1	6608.22	51997.8	20412.8	23219.7	1520.64	1798.12	2903.84	1761.11	13168.6	9003.83	6608.22	36803.5	5837.17	15721.9	1333.02	961.058	2971.31	583.541	7006.21
Other	Q9NR45	1	1	44.32	0.285742	1.71571	Metastasis	Normal	Sialic acid synthase	0	640.45	2224.96	458.066	250.738	979.461	781.934	3087.76	300.78	982.38	0	640.45	1574.8	130.987	169.773	858.611	417.927	3159.5	99.6633	522.665
Other	P37108	1	1	112.16	0.0193617	2.23631	Metastasis	Normal	Signal recognition particle 14 kDa protein	305.534	1142.87	198.055	592.974	285.467	1175.85	1387.14	968.891	1045.91	1068.66	231.309	1142.87	140.181	169.565	193.287	1030.77	741.398	991.403	346.561	568.572
Other	P61011	1	1	29.32	0.651087	1.8411	Normal	Metastasis	Signal recognition particle 54 kDa protein	442.74	522.323	109.618	41.4096	124.165	137.698	49.9142	188.214	123.498	174.326	335.183	522.323	77.5866	11.8413	84.0709	120.708	26.6781	192.587	40.9211	92.7482
Other	P08240	4	4	149.52	0.0488366	1.95351	Normal	Metastasis	Signal recognition particle receptor subunit alpha	849.75	1181.77	775.056	396.842	417.614	499.804	235.745	754.43	119.335	244.286	643.316	1181.77	548.576	113.479	282.763	438.136	126.001	771.959	39.5416	129.97
Other	O76094	1	1	25.88	0.565969	2.38161	Normal	Metastasis	Signal recognition particle subunit SRP72	350.929	390.293	14.4635	152.132	101.349	52.5777	56.884	139.134	49.2278	125.909	265.676	390.293	10.2371	43.5029	68.6223	46.0905	30.4033	142.367	16.3116	66.9885
Other	P42224	3	3	128.18	0.752181	3.02949	Metastasis	Normal	Signal transducer and activator of transcription 1-alpha/beta	262.009	292.577	191.097	36.7313	110.237	164.44	18.4433	159.71	337.67	2024.01	198.358	292.577	135.256	10.5035	74.6403	144.15	9.85756	163.421	111.887	1076.86
Other	P52630	1	1	34.52	0.760196	1.09664	Normal	Metastasis	Signal transducer and activator of transcription 2	395.951	310.668	21.89	35.5288	24.0928	88.0027	46.3565	41.9857	143.82	398.511	299.761	310.668	15.4935	10.1597	16.313	77.1445	24.7766	42.9613	47.6548	212.024
Other	P40763	1	1	27.7	0.257074	1.38411	Normal	Metastasis	Signal transducer and activator of transcription 3	265.366	484.528	405.213	118.544	134.517	228.711	275.111	229.67	58.9569	224.93	200.899	484.528	286.805	33.8985	91.0806	200.492	147.041	235.006	19.5353	119.672
Other	O75886	1	1	50.97	0.160253	2.18036	Normal	Metastasis	Signal transducing adapter molecule 2	961.231	414.831	555.252	166.837	563.79	299.221	213.765	538.858	0	169.03	727.714	414.831	393.001	47.7079	381.738	262.302	114.253	551.378	0	89.931
Other	Q9BX66	3	3	108.44	0.014403	5.04809	Normal	Metastasis	Sorbin and SH3 domain-containing protein 1	1284.43	760.921	1388.59	848.307	555.93	154.929	291.113	87.6719	100.283	324.42	972.393	760.921	982.828	242.578	376.416	135.814	155.594	89.7089	33.2287	172.604
Other	O94875	6	6	197.09	0.000344309	14.7611	Normal	Metastasis	Sorbin and SH3 domain-containing protein 2	4608.75	1799.77	1664.23	688.336	1285.95	270.211	240.453	93.1753	41.1735	35.6294	3489.12	1799.77	1177.93	196.834	870.71	236.871	128.517	95.3402	13.6428	18.9563
Other	Q00796	2	2	82.61	0.175561	2.76351	Normal	Metastasis	Sorbitol dehydrogenase	531.585	834.633	66.243	65.1226	1308.63	191.734	38.872	784.845	0	0	402.444	834.633	46.8861	18.6222	886.063	168.077	20.7762	803.081	0	0
Other	Q9UMY4	1	1	39.5	0.0423116	4.40439	Normal	Metastasis	Sorting nexin-12	694.161	258.962	185.262	42.1748	182.184	177.44	95.3198	36.6456	0	0	525.524	258.962	131.126	12.0601	123.356	155.547	50.9464	37.4971	0	0
Other	Q15036	1	1	36.56	0.0770743	3.88029	Normal	Metastasis	Sorting nexin-17	268.117	481.318	72.2637	91.2409	304.008	76.7849	198.496	38.3415	0	0	202.982	481.318	51.1475	26.0909	205.842	67.3109	106.092	39.2323	0	0
Other	Q9UNH7	1	1	32.76	0.0833915	2.86735	Normal	Metastasis	Sorting nexin-6	300.258	370.874	131.134	56.3181	118.611	79.932	32.9981	126.076	36.4903	65.305	227.315	370.874	92.8154	16.1045	80.3108	70.0697	17.6368	129.005	12.091	34.7449
Other	Q9Y5X1	1	1	37.74	0.300118	3.13027	Metastasis	Normal	Sorting nexin-9	68.247	542.535	153.614	145.871	65.4415	75.6335	125.085	408.559	987.03	1457.93	51.6674	542.535	108.726	41.7127	44.31	66.3015	66.8551	418.052	327.052	775.676
Other	Q13838	4	4	151	0.03312	2.0767	Metastasis	Normal	Spliceosome RNA helicase DDX39B	1223	2492.79	1220.43	1140.61	780.261	4048.8	2884.29	4270.89	1755.02	1281.11	925.887	2492.79	863.807	326.164	528.309	3549.24	1541.59	4370.13	581.525	681.602
Other	O75533	1	1	21.57	0.0419239	8.80026	Metastasis	Normal	Splicing factor 3B subunit 1	10.3071	33.3562	0	38.3696	21.9929	288.806	226.179	209.3	82.6624	108.507	7.80314	33.3562	0	10.972	14.8913	253.172	120.887	214.163	27.3901	57.7302
Other	P23246	5	5	229.02	0.583797	1.25919	Metastasis	Normal	Splicing factor, proline- and glutamine-rich	2603.02	3225.45	1343.85	1125.17	933.386	1638.94	1142.02	2261.1	3973.87	2607.54	1970.66	3225.45	951.162	321.75	631.989	1436.72	610.385	2313.63	1316.74	1387.32
Other	Q14247	1	1	66.83	0.104478	2.01736	Normal	Metastasis	Src substrate cortactin	4217.56	1757.62	2727.89	1055.32	1123.49	1446.49	1920.61	478.907	336.086	1212.02	3192.97	1757.62	1930.77	301.775	760.704	1268.02	1026.52	490.034	111.362	644.845
Other	Q7KZF4	3	3	105.79	0.776196	1.56053	Normal	Metastasis	Staphylococcal nuclease domain-containing protein 1	1403.57	514.051	440.711	28.593	172.975	211.641	162.066	994.07	118.354	154.276	1062.59	514.051	311.93	8.17632	117.12	185.528	86.6208	1017.17	39.2166	82.081
Other	Q9UEW8	1	1	35.29	0.101383	5.69382	Metastasis	Normal	STE20/SPS1-related proline-alanine-rich protein kinase	0	13.0888	32.9906	56.8776	51.0706	341.134	124.109	214.417	133.829	63.5165	0	13.0888	23.3504	16.2645	34.5795	299.043	66.3337	219.399	44.3443	33.7933
Other	P38646	11	11	618.08	0.162803	7.41627	Metastasis	Normal	Stress-70 protein, mitochondrial	428.946	497.333	171.46	332.293	354.442	3298.8	319.588	7960.88	288.345	1366.52	324.739	497.333	121.358	95.0211	239.99	2891.78	170.813	8145.85	95.5431	727.044
Other	P31040	1	1	93.26	0.390902	3.92464	Metastasis	Normal	Succinate dehydrogenase [ubiquinone] flavoprotein subunit, mitochondrial	0.393102	119.708	23.3652	105.686	167.146	356.999	70.7947	1093.85	20.6279	91.5445	0.297604	119.708	16.5376	30.2216	113.173	312.951	37.8382	1119.27	6.83502	48.7053
Other	P53597	1	1	43.95	0.0943928	3.76883	Metastasis	Normal	Succinyl-CoA ligase [ADP/GDP-forming] subunit alpha, mitochondrial	205.613	663.222	378.685	224.629	746.843	2206.68	734.02	3968.29	313.089	1140.92	155.662	663.222	268.029	64.2339	505.682	1934.41	392.318	4060.5	103.742	607.017
Other	Q9Y6N5	5	5	199.88	0.779483	7.13714	Metastasis	Normal	Sulfide:quinone oxidoreductase, mitochondrial	30.2002	33.0955	74.9413	45.3069	23.3253	220.51	39.9057	1103.48	0	112.554	22.8635	33.0955	53.0426	12.9558	15.7934	193.303	21.3287	1129.12	0	59.8832
Other	P50225	8	5	388.58	3.54241e-05	34.4144	Normal	Metastasis	Sulfotransferase 1A1	7441.06	7078.12	3167.41	3461.42	2504.76	128.004	205.051	140.428	105.563	108.246	5633.36	7078.12	2241.86	989.814	1695.96	112.211	109.595	143.691	34.9782	57.5914
Other	P50224	5	2	252.46	0.698675	3.30789	Metastasis	Normal	Sulfotransferase 1A3/1A4	88.6835	403.582	300.323	191.577	85.911	663.902	112.564	2458.32	21.3923	283.506	67.1392	403.582	212.565	54.7825	58.1697	581.987	60.163	2515.44	7.08834	150.836
Other	O43704	1	1	50.24	0.0126708	9.3927	Normal	Metastasis	Sulfotransferase family cytosolic 1B member 1	863.349	463.173	664.974	216.658	46.7809	136.903	88.4019	14.768	0	0	653.611	463.173	470.661	61.9547	31.675	120.012	47.2489	15.1111	0	0
Other	P04179	1	1	45.2	0.487541	1.37592	Normal	Metastasis	Superoxide dismutase [Mn], mitochondrial	15.2994	245.236	205.309	154.199	881.253	180.805	0	159.634	45.8648	704.816	11.5826	245.236	145.316	44.0942	596.69	158.496	0	163.343	15.1973	374.99
Other	Q9Y490	29	28	1775.15	0.594675	1.01935	Metastasis	Normal	Talin-1	5081.72	4509.96	6275.17	2447.27	1941.98	851.62	1026.42	1444.41	5716.04	11609.7	3847.19	4509.96	4441.5	699.813	1314.9	746.543	548.597	1477.97	1894.01	6176.81
Other	Q13148	1	1	63.19	0.161609	1.64655	Metastasis	Normal	TAR DNA-binding protein 43	485.449	1035.31	728.122	682.866	426.578	1910.92	1253.3	693.277	686.1	986.046	367.517	1035.31	515.357	195.27	288.833	1675.14	669.86	709.385	227.339	524.616
Other	O60784	2	2	89.7	0.148483	1.81769	Normal	Metastasis	Target of Myb protein 1	2640.58	4211.43	3218.6	1939.99	1612.22	1088.91	1519.34	632.988	1264.82	2988.52	1999.09	4211.43	2278.09	554.752	1091.62	954.552	812.053	647.696	419.096	1590.01
Other	O14907	1	1	63.97	0.581443	1.57641	Metastasis	Normal	Tax1-binding protein 3	939.439	667.42	787.802	411.086	136.647	1266.88	896.767	179.827	0	2294.94	711.216	667.42	557.598	117.553	92.5226	1110.57	479.303	184.005	0	1221
Other	P17987	15	15	959.78	0.0271931	3.25507	Normal	Metastasis	T-complex protein 1 subunit alpha	6479.51	8124.96	3716.35	3034.37	2970.47	1406.24	759	4025.61	477.851	804.452	4905.4	8124.96	2630.39	867.696	2011.28	1232.73	405.669	4119.14	158.336	428
Other	P78371	7	7	351.28	0.921635	1.67496	Metastasis	Normal	T-complex protein 1 subunit beta	677.864	763.024	358.699	210.341	391.112	630.171	123.289	2622.11	352.401	293.668	513.187	763.024	253.883	60.1483	264.819	552.417	65.8955	2683.04	116.768	156.243
Other	P50991	9	8	427.74	0.126913	1.96231	Normal	Metastasis	T-complex protein 1 subunit delta	2747.33	2779.31	1617.26	846.072	1105.49	816.892	347.463	2269.8	553.078	647.848	2079.91	2779.31	1144.68	241.939	748.516	716.1	185.712	2322.54	183.262	344.681
Other	P48643	5	5	258.44	0.854021	2.00717	Metastasis	Normal	T-complex protein 1 subunit epsilon	129.371	937.845	290.111	416.58	230.779	501.592	92.882	2959.63	202.698	266.947	97.9422	937.845	205.337	119.124	156.259	439.703	49.6434	3028.4	67.1639	142.027
Other	Q99832	2	2	62.81	0.586446	1.66675	Metastasis	Normal	T-complex protein 1 subunit eta	514.613	258.376	152.99	127.153	112.858	307.647	66.9226	965.198	407.851	195.791	389.595	258.376	108.284	36.3601	76.4155	269.688	35.7687	987.624	135.141	104.169
Other	P49368	10	10	628.63	0.081683	2.66643	Normal	Metastasis	T-complex protein 1 subunit gamma	6323.82	5137.93	2119.42	2053.86	1779.37	1411.47	486.598	2987.08	587.618	1058.2	4787.54	5137.93	1500.1	587.312	1204.8	1237.32	260.076	3056.49	194.707	563.006
Other	P50990	6	6	239.58	0.570754	1.16716	Metastasis	Normal	T-complex protein 1 subunit theta	702.908	597.695	688.955	211.115	280.475	433.743	88.9614	1853.01	144.924	375.266	532.146	597.695	487.635	60.3696	189.907	380.226	47.5479	1896.06	48.0204	199.656
Other	P40227	5	5	285.38	0.570016	1.07724	Metastasis	Normal	T-complex protein 1 subunit zeta	1108.85	930.238	273.631	275.439	273.193	793.249	159.215	1901.95	98.7163	129.215	839.47	930.238	193.673	78.7634	184.977	695.375	85.0969	1946.15	32.7096	68.7476
Other	Q9HBL0	7	7	178.6	0.554352	1.24313	Normal	Metastasis	Tensin-1	3099.79	2607.54	2226.79	1262.16	911.46	1312.02	2785.42	626.336	1272.74	2134.39	2346.74	2607.54	1576.1	360.922	617.143	1150.13	1488.75	640.889	421.722	1135.58
Other	Q68CZ2	2	2	94.06	0.0866423	3.65917	Metastasis	Normal	Tensin-3	344.543	1040.7	517.58	576.504	157.818	748.649	944.064	1223.37	2680.5	4053.19	260.841	1040.7	366.337	164.855	106.857	656.277	504.582	1251.79	888.182	2156.46
Other	Q63HR2	1	1	32.03	0.0977203	6.94707	Normal	Metastasis	Tensin-like C1 domain-containing phosphatase	1370.81	1236.4	1033.85	245.2	342.785	36.4161	0	17.9477	326.592	227.796	1037.79	1236.4	731.745	70.1162	232.097	31.9229	0	18.3647	108.216	121.197
Other	A6NLP5	2	2	198.59	0.0231524	8.16414	Normal	Metastasis	Tetratricopeptide repeat protein 36	2017.2	1418.21	1789.33	416.256	480.656	40.0351	87.4608	178.1	386.01	58.2162	1527.15	1418.21	1266.47	119.031	325.449	35.0954	46.7459	182.238	127.904	30.9733
Other	P10599	2	2	97.79	0.141349	1.84978	Metastasis	Normal	Thioredoxin	1729.86	774.739	341.663	677.179	381.167	2025.78	2847.62	1296.84	617.381	435.045	1309.62	774.739	241.826	193.643	258.085	1775.83	1521.99	1326.97	204.569	231.461
Other	Q16762	1	1	32.19	0.520226	1.7283	Metastasis	Normal	Thiosulfate sulfurtransferase	460.627	354.302	0.0402633	677.104	562.293	364.379	862.129	1295.14	40.527	988.389	348.724	354.302	0.0284979	193.622	380.724	319.42	460.789	1325.23	13.4286	525.862
Other	Q9UDY2	1	1	39.13	0.069007	2.63474	Normal	Metastasis	Tight junction protein ZO-2	328.369	198.467	182.241	47.2998	88.1926	126.706	58.3808	121.454	0	14.0105	248.596	198.467	128.988	13.5256	59.7145	111.072	31.2032	124.276	0	7.45415
Other	O75663	1	1	50.46	0.985767	1.10038	Metastasis	Normal	TIP41-like protein	458.676	897.717	76.7188	467.848	214.625	151.882	434.775	127.968	264.549	1348.78	347.248	897.717	54.3007	133.784	145.321	133.142	232.378	130.941	87.658	717.607
Other	Q9H0E2	2	2	94.85	0.00031367	10.0054	Normal	Metastasis	Toll-interacting protein	5357.33	2864.3	1768.18	948.756	1930.08	406.936	445.361	89.9936	77.7893	266.089	4055.84	2864.3	1251.5	271.302	1306.84	356.727	238.036	92.0846	25.7754	141.57
Other	Q5JTV8	1	1	42.8	0.0141283	13.6648	Normal	Metastasis	Torsin-1A-interacting protein 1	2426.95	741.917	994.198	257.528	232.593	196.756	143.768	0	0	0	1837.36	741.917	703.683	73.6418	157.487	172.479	76.8409	0	0	0
Other	O75764	1	1	52.96	0.0221492	Infinity	Normal	Metastasis	Transcription elongation factor A protein 3	2244.14	503.007	156.005	0	62.6663	0	0	0	0	0	1698.96	503.007	110.419	0	42.4309	0	0	0	0	0
Other	P20290	1	1	22.47	0.75018	1.27587	Normal	Metastasis	Transcription factor BTF3	190.667	1379.66	910.416	286.564	270.198	489.157	361.088	112.008	258.092	1160.39	144.347	1379.66	644.383	81.9445	182.949	428.802	192.994	114.611	85.5185	617.375
Other	Q00577	7	7	339.74	0.0282735	6.71885	Normal	Metastasis	Transcriptional activator protein Pur-alpha	6155.37	4242.54	1918.33	1104.03	1050.93	384.119	469.865	75.8685	548.198	675.771	4660.01	4242.54	1357.77	315.705	711.579	336.725	251.132	77.6313	181.645	359.537
Other	P46100	1	1	39.22	0.718472	1.07602	Metastasis	Normal	Transcriptional regulator ATRX	7978.73	327.908	1041.08	87.1225	3688.78	10518.2	2151.11	1322.8	82.4767	46.731	6040.41	327.908	736.863	24.9132	2497.64	9220.39	1149.72	1353.54	27.3286	24.8628
Other	O43294	3	3	141.31	0.0695537	3.27328	Metastasis	Normal	Transforming growth factor beta-1-induced transcript 1 protein	165.031	258.902	362.081	159.076	138.276	612.293	952.076	192.131	833.567	956.1	124.939	258.902	256.277	45.4888	93.6254	536.745	508.864	196.595	276.202	508.683
Other	P61586	2	2	103.17	0.00269155	14.6392	Metastasis	Normal	Transforming protein RhoA	182.199	184.033	63.2078	5.53936	45.5251	3006.75	777.174	2752.08	115.551	382.631	137.937	184.033	44.7378	1.58401	30.8247	2635.76	415.382	2816.03	38.2879	203.575
Other	Q01995	6	6	351.07	0.0556562	3.67932	Metastasis	Normal	Transgelin	444.876	309.023	2003.05	123.463	190.251	2108.69	2029.92	1090.65	1816.79	4251.89	336.799	309.023	1417.74	35.305	128.817	1848.51	1084.95	1115.99	601.993	2262.17
Other	P37802	6	5	304.7	0.0192067	3.54769	Metastasis	Normal	Transgelin-2	927.983	1526.57	902.769	684.72	498.978	2406.9	2396.66	2593.14	2913.23	5800.22	702.543	1526.57	638.97	195.8	337.854	2109.92	1280.96	2653.39	965.297	3085.95
Other	P55072	2	2	131.43	0.229724	3.50388	Metastasis	Normal	Transitional endoplasmic reticulum ATPase	129.354	75.5222	77.6656	80.8751	188.733	372.726	86.2928	1236.42	96.2362	142.995	97.9297	75.5222	54.9709	23.1267	127.79	326.738	46.1216	1265.14	31.8878	76.0793
Other	P29401	1	1	35.76	0.347293	4.1866	Metastasis	Normal	Transketolase	7.43657	70.1361	1.52475	15.5043	193.816	261.424	18.5911	840.016	51.9718	35.4866	5.62996	70.1361	1.0792	4.43354	131.231	229.169	9.93655	859.533	17.2208	18.8803
Other	Q92616	1	1	28.71	0.226244	1.36474	Metastasis	Normal	Translational activator GCN1	116.733	1050.19	505.958	556.54	298.675	430.409	516.708	761.253	841.346	900.48	88.3747	1050.19	358.111	159.146	202.231	377.303	276.169	778.941	278.779	479.091
Other	Q9BSH4	1	0	41.22			---	---	Translational activator of cytochrome c oxidase 1											0	0	0	0	0	0	0	0	0	0
Other	P13693	1	1	65.63	0.265094	1.17507	Metastasis	Normal	Translationally-controlled tumor protein	736.626	19281.1	45718.3	88512.8	10859.6	12386.5	30190.5	23456.5	85184.9	42795.6	557.673	19281.1	32358.9	25310.8	7352.96	10858.2	16136.2	24001.5	28225.9	22769
Other	Q92973	2	2	56.27	0.0820033	3.08279	Metastasis	Normal	Transportin-1	122.342	404.954	18.2718	335.339	55.8121	633.56	352.797	895.857	587.096	418.394	92.6206	404.954	12.9326	95.8922	37.7899	555.389	188.562	916.672	194.534	222.602
Other	P40939	9	9	433.97	0.796007	2.49287	Metastasis	Normal	Trifunctional enzyme subunit alpha, mitochondrial	334.948	458.953	97.2317	287.995	1305.35	1554.44	121.329	3683.55	41.906	792.259	253.578	458.953	68.8196	82.354	883.841	1362.65	64.8477	3769.14	13.8855	421.513
Other	P22102	5	5	258.42	0.0444456	8.33608	Metastasis	Normal	Trifunctional purine biosynthetic protein adenosine-3	14.7547	158.201	159.375	21.4865	78.5959	662.942	262.965	2431.14	74.9069	172.676	11.1702	158.201	112.804	6.1442	53.2167	581.145	140.549	2487.62	24.8204	91.8706
Other	P60174	1	1	47.05	0.734804	1.79628	Metastasis	Normal	Triosephosphate isomerase	137.719	90.4276	36.8028	39.6828	805.224	579.642	63.5862	1305.17	0	45.2197	104.262	90.4276	26.0486	11.3475	545.211	508.123	33.9854	1335.49	0	24.0587
Other	P06753	4	3	205.8	0.430161	1.53462	Normal	Metastasis	Tropomyosin alpha-3 chain	6431.79	1317.64	3620.67	3606.64	7665.1	2708.95	4102.97	896.359	3547.24	3498.51	4869.28	1317.64	2562.67	1031.34	5189.98	2374.71	2192.95	917.185	1175.38	1861.35
Other	Q71U36	23	1	1790.03	0.063073	3.17313	Metastasis	Normal	Tubulin alpha-1A chain	148.788	942.479	740.45	687.52	565.519	2305.6	2299.15	649.258	1757.31	2777.01	112.642	942.479	524.082	196.6	382.909	2021.13	1228.85	664.343	582.284	1477.48
Other	P68363	23	0	1947.04			---	---	Tubulin alpha-1B chain											0	0	0	0	0	0	0	0	0	0
Other	Q9BQE3	22	2	1771.74	0.040251	2.86804	Metastasis	Normal	Tubulin alpha-1C chain	975.369	1260.83	1022.17	1046.05	588.282	3868.07	3424.56	4566.26	863.723	1309.85	738.417	1260.83	723.478	299.125	398.321	3390.81	1830.35	4672.36	286.194	696.892
Other	P68366	21	4	1748.2	0.638589	1.75648	Metastasis	Normal	Tubulin alpha-4A chain	1057.16	1972.07	1712.98	1364.27	1224.72	3522.37	3666.54	2760.85	233.483	2693.85	800.339	1972.07	1212.43	390.121	829.247	3087.77	1959.69	2824.99	77.3646	1433.24
Other	Q9NY65	11	0	1078.1			---	---	Tubulin alpha-8 chain											0	0	0	0	0	0	0	0	0	0
Other	P07437	38	6	2700.19	0.0208557	3.08413	Metastasis	Normal	Tubulin beta chain	7834.57	33621.2	16854.4	25450.9	9329.66	43992	60651.3	63052.2	37711.8	81697.1	5931.27	33621.2	11929.4	7277.83	6317.04	38564.1	32416.8	64517.2	12495.8	43466.1
Other	Q9H4B7	5	0	236.97			---	---	Tubulin beta-1 chain											0	0	0	0	0	0	0	0	0	0
Other	Q13885	32	1	2066.86	0.0300804	2.29241	Metastasis	Normal	Tubulin beta-2A chain	251.66	443.043	297.7	302.441	166.502	562.178	692.437	643.706	441.408	1010.27	190.523	443.043	210.709	86.4847	112.737	492.814	370.093	658.663	146.26	537.506
Other	Q13509	22	3	1530.74	0.0263059	2.10685	Metastasis	Normal	Tubulin beta-3 chain	387.696	256.734	214.895	134.463	111.517	693.041	583.129	524.538	135.446	392.558	293.511	256.734	152.1	38.4505	75.5077	607.531	311.67	536.725	44.8801	208.857
Other	P04350	30	1	1865.46	0.0194743	2.90188	Metastasis	Normal	Tubulin beta-4A chain	168.225	212.363	140.803	161.467	72.5715	353.324	523.07	470.921	249.389	595.465	127.357	212.363	99.6589	46.1725	49.1376	309.73	279.569	481.863	82.635	316.811
Other	P68371	36	1	2480.67	0.0194751	2.90188	Metastasis	Normal	Tubulin beta-4B chain	6499.22	8204.43	5439.79	6238.13	2803.73	13650.3	20208.3	18193.6	9634.92	23005.2	4920.33	8204.43	3850.23	1783.83	1898.39	11966.1	10800.9	18616.3	3192.52	12239.7
Other	Q9BUF5	13	2	733.84	0.0171357	3.38998	Metastasis	Normal	Tubulin beta-6 chain	369.337	1079.76	740	654.603	371.243	1597.01	2162.17	1499.18	1693.38	3946.84	279.612	1079.76	523.764	187.188	251.366	1399.97	1155.63	1534.01	561.1	2099.87
Other	Q14166	2	2	82.12	0.0833232	5.43443	Metastasis	Normal	Tubulin--tyrosine ligase-like protein 12	34.9662	194.872	104.904	203.529	56.5589	482.324	300.553	2084.52	160.969	204.197	26.4717	194.872	74.2497	58.2003	38.2956	422.813	160.639	2132.95	53.3368	108.641
Other	P17735	1	1	34.41	0.0660743	5.6136	Normal	Metastasis	Tyrosine aminotransferase	540.501	1901.3	578.126	819.948	362.697	181.327	278.899	116.091	172.325	0	409.194	1901.3	409.191	234.469	245.579	158.954	149.065	118.788	57.0999	0
Other	P29350	1	1	30.99	0.925596	1.6187	Metastasis	Normal	Tyrosine-protein phosphatase non-receptor type 6	2.7818	267.756	53.8144	88.9507	95.8359	258.544	152.296	146.471	0	266.832	2.106	267.756	38.0893	25.436	64.8897	226.644	81.399	149.875	0	141.965
Other	Q96DE0	1	1	44.07	0.035511	6.6558	Normal	Metastasis	U8 snoRNA-decapping enzyme	787.723	931.743	568.341	274.831	604.024	30.4286	129.281	72.7694	0	243.296	596.357	931.743	402.265	78.5897	408.98	26.6742	69.0979	74.4602	0	129.443
Other	P45974	1	1	62.04	0.136028	5.08124	Metastasis	Normal	Ubiquitin carboxyl-terminal hydrolase 5	115.052	262.418	263.566	67.2096	294.431	287.87	99.3236	1211.76	1937.97	1557.92	87.1017	262.418	186.549	19.219	199.357	252.351	53.0863	1239.91	642.144	828.873
Other	P15374	1	1	23.02	0.10949	2.47075	Normal	Metastasis	Ubiquitin carboxyl-terminal hydrolase isozyme L3	304.524	367.207	375.834	110.095	320.121	197.22	156.495	212.919	0	31.4767	230.544	367.207	266.011	31.4822	216.751	172.886	83.6429	217.866	0	16.7468
Other	Q96FW1	2	2	84.4	0.20818	1.94621	Normal	Metastasis	Ubiquitin thioesterase OTUB1	227.154	960.641	1133.63	215.963	395.719	658.083	245.362	302.26	29.6985	271.685	171.97	960.641	802.369	61.756	267.938	576.886	131.141	309.283	9.84057	144.547
Other	P62979	1	1	40.96	0.726429	1.39055	Normal	Metastasis	Ubiquitin-40S ribosomal protein S27a	6722.79	4252.91	3509.5	22073.7	8382.33	6247.01	7852.49	5369.36	7629.75	5220.34	5089.59	4252.91	2483.99	6312.1	5675.61	5476.23	4196.98	5494.12	2528.11	2777.43
Other	P22314	7	7	401.57	0.138967	3.4968	Metastasis	Normal	Ubiquitin-like modifier-activating enzyme 1	168.023	678.952	689.598	216.973	604.487	2386.58	450.375	3985	316.553	1107.07	127.204	678.952	488.09	62.0448	409.294	2092.11	240.715	4077.59	104.89	589.003
Other	Q14376	4	4	261.01	0.528048	1.34277	Metastasis	Normal	UDP-glucose 4-epimerase	164.919	842.194	772.943	501.286	193.139	715.096	417.154	1558.48	257.809	374.115	124.854	842.194	547.081	143.346	130.773	626.864	222.96	1594.69	85.4248	199.044
Other	P30085	2	2	58.87	0.371019	1.06388	Normal	Metastasis	UMP-CMP kinase	237.42	442.584	157.587	112.746	252.459	436.327	136.868	446.334	0	111.047	179.742	442.584	111.538	32.2402	170.938	382.491	73.1529	456.704	0	59.0815
Other	O94832	2	2	105.01	0.0175911	10.8741	Metastasis	Normal	Unconventional myosin-Id	26.931	40.7711	50.0717	9.53589	15.3812	630.278	285.833	575.857	37.7724	21.892	20.3885	40.7711	35.4402	2.72684	10.4145	552.511	152.772	589.236	12.5158	11.6474
Other	Q9Y224	1	1	41	0.415326	2.52629	Metastasis	Normal	UPF0568 protein C14orf166	0	97.9022	105.47	52.471	90.1063	70.4722	6.84771	380.914	100.72	315.016	0	97.9022	74.6508	15.0044	61.0103	61.7771	3.65995	389.764	33.3735	167.601
Other	Q16851	5	5	157.59	0.000240549	15.7443	Normal	Metastasis	UTP--glucose-1-phosphate uridylyltransferase	870.557	580.046	608.411	260.719	1241.75	20.4418	42.8203	35.5093	16.7343	110.703	659.068	580.046	430.626	74.554	840.783	17.9196	22.8865	36.3344	5.54488	58.8983
Other	P46939	2	1	72.84	0.117956	4.87945	Normal	Metastasis	Utrophin	1802.51	354.065	246.643	73.4581	130.783	136.596	273.797	52.6877	71.295	0	1364.61	354.065	174.571	21.0058	88.5522	119.742	146.338	53.9119	23.6235	0
Other	P54727	3	3	117.01	0.146573	1.91063	Normal	Metastasis	UV excision repair protein RAD23 homolog B	692.712	1107	614.094	322.216	450.818	139.708	121.518	29.0898	218.182	1159.46	524.427	1107	434.649	92.1396	305.245	122.47	64.949	29.7657	72.2946	616.879
Other	Q9BZF9	1	1	67.93	0.186274	3.61056	Metastasis	Normal	Uveal autoantigen with coiled-coil domains and ankyrin repeats	248.901	134.616	127.306	0	8.54283	210.661	188.107	144.923	811.584	519.924	188.434	134.616	90.1057	0	5.78429	184.669	100.539	148.29	268.918	276.62
Other	Q96QK1	1	1	28.21	0.205497	1.83648	Metastasis	Normal	Vacuolar protein sorting-associated protein 35	487.513	570.568	142.572	78.5394	172.491	712.806	563.743	981.615	290.001	117.819	369.079	570.568	100.911	22.4588	116.792	624.857	301.308	1004.42	96.0916	62.6846
Other	P49748	7	7	309.59	0.25623	2.19457	Normal	Metastasis	Very long-chain specific acyl-CoA dehydrogenase, mitochondrial	2982.5	3926.64	589.704	1292.3	1838.47	789.729	280.911	2568.47	511.446	693.034	2257.95	3926.64	417.386	369.54	1244.81	692.288	150.141	2628.15	169.467	368.722
Other	Q00341	10	9	441.83	0.00679656	5.54079	Normal	Metastasis	Vigilin	4488.75	1731.88	1253.28	840.481	949.593	374.328	266.459	337.513	281.579	412.081	3398.27	1731.88	887.057	240.341	642.962	328.142	142.417	345.355	93.3009	219.244
Other	P09327	1	1	29.39	0.12197	86.9374	Metastasis	Normal	Villin-1	0.646628	10.6152	0	0	0	134.385	67.8048	776.888	0	0	0.489539	10.6152	0	0	0	117.804	36.2402	794.939	0	0
Other	P08670	6	4	279.67	0.0624874	2.21218	Metastasis	Normal	Vimentin	952.307	710.281	537.044	447.843	801.189	938.024	868.522	1581.29	2223.91	2017.32	720.958	710.281	380.114	128.063	542.479	822.286	464.206	1618.03	736.891	1073.29
Other	P18206	1	1	24.16	0.311156	1.80742	Metastasis	Normal	Vinculin	223.251	82.6983	321.026	0	151.97	153.77	155.684	212.125	415.838	470.466	169.015	82.6983	227.218	0	102.898	134.797	83.2097	217.054	137.788	250.307
Other	O75083	2	2	80.15	0.0515298	1.72281	Metastasis	Normal	WD repeat-containing protein 1	288.79	662.9	858.3	1765.41	996.663	765.675	1269.36	2573.21	1438.52	1830.06	218.633	662.9	607.496	504.829	674.833	671.202	678.444	2633	476.652	973.666
Other	Q9P202	1	1	23.34	0.0261086	2.07416	Normal	Metastasis	Whirlin	4853.67	2263.03	4797.56	3061.22	2924.77	1027.09	1368.02	2400.72	2023.98	1810.31	3674.54	2263.03	3395.66	875.373	1980.34	900.366	731.175	2456.5	670.645	963.156
Other	Q9NQW7	1	0	37.21			---	---	Xaa-Pro aminopeptidase 1											0	0	0	0	0	0	0	0	0	0
Other	P13010	1	1	44.8	0.0728837	5.4037	Metastasis	Normal	X-ray repair cross-complementing protein 5	8.30534	198.332	77.3463	85.4979	116.335	543.068	182.198	1053.47	156.183	690.29	6.28768	198.332	54.7449	24.4486	78.7695	476.062	97.381	1077.95	51.7513	367.262
Other	O75132	1	0	35.77			---	---	Zinc finger BED domain-containing protein 4											0	0	0	0	0	0	0	0	0	0
Other	Q15942	1	1	56.18	0.183985	2.30629	Metastasis	Normal	Zyxin	40.9016	2873.18	1329.46	1157.25	0	1493.5	965.206	3657.57	3754.75	2584.79	30.9651	2873.18	940.974	330.923	0	1309.23	515.882	3742.56	1244.13	1375.21

## Sheet: B. ECM (all)
Supplementary Table 2. b. ECM proteins identified in the analysis.
Category	Uniprot	Peptide count	Unique peptides	Confidence score	P value	Max fold change	Highest mean condition	Lowest mean condition	Protein	Normalized abundance										Raw abundance
										Normal liver					Liver metastasis					Normal liver					Liver metastasis
										Patient 1	Patient 2	Patient 3	Patient 4	Patient 5	Patient 1	Patient 2	Patient 3	Patient 4	Patient 5	Patient 1	Patient 2	Patient 3	Patient 4	Patient 5	Patient 1	Patient 2	Patient 3	Patient 4	Patient 5
Glycoproteins	Q8IUX7	2	2	57.82	0.0096409	8.68638	Metastasis	Normal	Adipocyte enhancer-binding protein 1	193.799	201.585	268.424	9.94244	40.6965	1341.57	2373.71	1024.58	989.626	476.481	146.719	201.585	189.988	2.8431	27.5553	1176.04	1268.69	1048.39	327.912	253.507
Glycoproteins	O00468	1	1	26.88	0.0595475	1.96205	Metastasis	Normal	Agrin	110.925	118.456	59.5214	36.8412	89.7709	153.295	214.778	86.446	217.451	143.29	83.9777	118.456	42.1286	10.535	60.7832	134.381	114.794	88.4545	72.0522	76.2362
Glycoproteins	P02749	2	2	64.6	0.0485374	4.16595	Metastasis	Normal	Beta-2-glycoprotein 1	496.485	367.799	686.474	175.915	1407.5	1413.84	1651.23	3478.93	5054.24	1458.55	375.871	367.799	485.879	50.304	953.005	1239.39	882.544	3559.76	1674.72	776.008
Glycoproteins	Q07507	8	8	429.71	0.461359	1.46642	Normal	Metastasis	Dermatopontin	14254.8	16379.6	27020.2	72867	18390	21047.5	34750.3	6629.35	26590	12530.3	10791.8	16379.6	19124.6	20836.7	12451.7	18450.6	18573.3	6783.38	8810.58	6666.64
Glycoproteins	Q12805	15	15	824.03	0.0299816	5.9628	Metastasis	Normal	EGF-containing fibulin-like extracellular matrix protein 1	4095.43	5962.78	5361.8	6563.23	5043.06	21708.2	45334.7	4492.79	69754.3	19862.4	3100.51	5962.78	3795.02	1876.79	3414.62	19029.8	24230.4	4597.18	23113	10567.6
Glycoproteins	O95967	1	1	41.08	0.0750266	3.22721	Metastasis	Normal	EGF-containing fibulin-like extracellular matrix protein 2	500.479	1026.57	1920.42	1004.71	763.919	2421.44	3765.08	933.821	5813.19	3899.92	378.895	1026.57	1359.25	287.304	517.244	2122.67	2012.35	955.518	1926.2	2074.91
Glycoproteins	P15502	17	17	1095.38	0.063632	4.50309	Normal	Metastasis	Elastin	71623.8	54640.7	330084	73609	60080.1	8702.09	16506.7	11294.2	40831.1	53695.3	54223.8	54640.7	233630	21048.9	40679.8	7628.39	8822.47	11556.7	13529.4	28568
Glycoproteins	Q9Y6C2	58	55	3582.12	0.0557703	2.75283	Metastasis	Normal	EMILIN-1	26530.8	28358.8	18259.5	39953.8	21044	27624.5	50934.5	26946.2	155656	108123	20085.5	28358.8	12923.9	11425	14248.7	24216	27223.4	27572.3	51576.6	57525.5
Glycoproteins	Q9BXX0	6	6	300.93	0.0117488	8.71478	Metastasis	Normal	EMILIN-2	118.782	527.532	505.067	689.589	203.969	635.803	1162.69	4036.15	4488.09	7498.46	89.9253	527.532	357.481	197.192	138.106	557.355	621.433	4129.93	1487.12	3989.48
Glycoproteins	Q16610	10	10	418.39	0.6235	1.1799	Normal	Metastasis	Extracellular matrix protein 1	5271.12	4452.46	11667.7	8587.64	10882.6	5984	8019.12	2490.83	10273	7864.46	3990.57	4452.46	8258.29	2455.69	7368.53	5245.67	4286.05	2548.7	3403.94	4184.21
Glycoproteins	P35555	172	159	11747	0.0275943	3.83158	Metastasis	Normal	Fibrillin-1	205314	363133	345699	891408	193191	539752	779971	388289	4.67414e+06	1.2762e+06	155436	363133	244682	254903	130808	473155	416878	397311	1.54877e+06	678988
Glycoproteins	P35556	9	0	465.45			---	---	Fibrillin-2											0	0	0	0	0	0	0	0	0	0
Glycoproteins	P02671	44	43	2866.09	0.0301703	2.05259	Normal	Metastasis	Fibrinogen alpha chain	160959	63565.3	164695	142390	209058	55762.8	67369.6	91455.3	47905.7	98351.3	121857	63565.3	116569	40717.2	141552	48882.6	36007.6	93580.3	15873.5	52326.8
Glycoproteins	P02675	66	66	5062	0.038488	1.95385	Normal	Metastasis	Fibrinogen beta chain	307030	138327	298970	384006	431456	122936	147019	196248	126070	206042	232442	138327	211607	109809	292136	107768	78578.5	200807	41773.4	109623
Glycoproteins	P02679	57	55	4357.82	0.0577785	2.07859	Normal	Metastasis	Fibrinogen gamma chain	336593	170243	369365	488199	532173	136505	203949	213542	114403	244035	254823	170243	261433	139603	360330	119662	109006	218504	37907.3	129836
Glycoproteins	P02751	133	132	8136.15	0.0180768	1.8165	Metastasis	Normal	Fibronectin	67914.7	121719	183853	167148	157470	176991	316478	213994	335682	224962	51415.8	121719	130129	47796.9	106622	155153	169151	218966	111228	119689
Glycoproteins	P23142	7	7	339.72	0.760081	1.45985	Metastasis	Normal	Fibulin-1	1661.23	3409.43	2809.38	3562.87	2788.61	5907.96	9370.59	1545.51	2489.16	1462.63	1257.66	3409.43	1988.45	1018.82	1888.15	5179.01	5008.37	1581.42	824.781	778.18
Glycoproteins	P98095	14	14	716.64	0.0897598	4.59352	Metastasis	Normal	Fibulin-2	1618.79	2824.99	13811.7	2812.78	2039.12	7733.36	13278.8	6073.94	68121.2	10937.1	1225.53	2824.99	9775.78	804.331	1380.67	6779.18	7097.24	6215.06	22571.9	5818.95
Glycoproteins	Q9UBX5	13	13	511.85	0.32879	2.13914	Metastasis	Normal	Fibulin-5	5375.99	12209.6	6419.67	13573.9	4988.46	7711.4	16089.5	2655.42	50178.1	14423.5	4069.97	12209.6	4543.77	3881.53	3377.65	6759.93	8599.48	2717.12	16626.5	7673.89
Glycoproteins	Q14393	2	1	55.02	0.445909	2.55217	Metastasis	Normal	Growth arrest-specific protein 6	3348.75	2613.52	5808.69	4729.01	1814.23	2273.28	3184.27	2751.7	33309.6	5222	2535.22	2613.52	4111.32	1352.29	1228.4	1992.79	1701.93	2815.64	11037.1	2778.31
Glycoproteins	Q96RW7	7	7	299.47	0.00453132	71.5348	Metastasis	Normal	Hemicentin-1	25.6312	3.68795	54.7454	20.4501	31.187	728.926	1279.71	624.803	6399.36	674.592	19.4045	3.68795	38.7482	5.84782	21.1165	638.988	683.977	639.32	2120.42	358.91
Glycoproteins	Q16270	1	1	32.73	0.0272806	25.9635	Metastasis	Normal	Insulin-like growth factor-binding protein 7	189.968	0	0	0	180.549	2914.9	3088.91	573.853	2689.6	352.647	143.818	0	0	0	122.248	2555.24	1650.95	587.187	891.196	187.622
Glycoproteins	P24043	3	3	125.84	0.0284468	14.8464	Metastasis	Normal	Laminin subunit alpha-2	65.3666	78.1776	48.3015	40.8644	37.8144	251.046	531.575	155.605	2953.44	124.634	49.4867	78.1776	34.1873	11.6854	25.6038	220.071	284.115	159.221	978.621	66.3101
Glycoproteins	Q16787	2	1	83.2	0.0405365	24.8131	Metastasis	Normal	Laminin subunit alpha-3	32.0616	43.7017	80.907	67.0825	44.3063	129.5	282.507	88.92	4712.74	1437.7	24.2727	43.7017	57.2651	19.1826	29.9995	113.522	150.994	90.986	1561.56	764.914
Glycoproteins	Q16363	6	6	201.9	0.0322529	9.35364	Metastasis	Normal	Laminin subunit alpha-4	56.5192	164.979	511.806	74.3244	134.742	268.014	835.456	764.147	5294.93	1652.04	42.7887	164.979	362.251	21.2535	91.2326	234.945	446.533	781.901	1754.47	878.951
Glycoproteins	O15230	47	44	2402.15	0.263428	1.68857	Normal	Metastasis	Laminin subunit alpha-5	6484.98	19777.9	29532.7	15629.3	8575.21	3820.57	6073.17	4941.77	15344.9	17197.1	4909.55	19777.9	20902.9	4469.3	5806.21	3349.17	3245.98	5056.59	5084.52	9149.57
Glycoproteins	P07942	12	12	508.34	0.0137066	8.96787	Metastasis	Normal	Laminin subunit beta-1	180.7	396.533	541.99	1064.53	204.107	619.839	1205.68	1360.11	14327.2	3901.23	136.802	396.533	383.614	304.41	138.199	543.36	644.409	1391.71	4747.3	2075.61
Glycoproteins	P55268	24	22	1257.37	0.0842671	3.5258	Normal	Metastasis	Laminin subunit beta-2	4263.76	9870.22	23805.9	10119	6696.83	1506.91	2719.86	616.934	5296.48	5389.81	3227.94	9870.22	16849.5	2893.6	4534.37	1320.98	1453.71	631.269	1754.99	2867.6
Glycoproteins	Q13751	3	3	191.99	0.000471974	109.589	Metastasis	Normal	Laminin subunit beta-3	13.3449	24.3842	11.8632	18.5441	30.4552	916.309	1206.93	280.956	5318.6	3081.75	10.1029	24.3842	8.39663	5.30281	20.621	803.25	645.076	287.484	1762.31	1639.62
Glycoproteins	P11047	23	23	1306.4	0.474023	1.28051	Normal	Metastasis	Laminin subunit gamma-1	5310.7	5194.21	10448.6	4122.5	3350.62	2503.4	3310.43	885.267	10200.3	5300	4020.55	5194.21	7395.38	1178.85	2268.68	2194.52	1769.35	905.836	3379.86	2819.81
Glycoproteins	Q13753	1	1	28.62	0.103605	2.42145	Metastasis	Normal	Laminin subunit gamma-2	77.6721	228.707	376.004	177.526	3142.95	528.894	704.084	275.838	3634.13	4549.78	58.8028	228.707	266.132	50.7645	2128.06	463.636	376.317	282.247	1204.17	2420.66
Glycoproteins	Q9Y6N6	1	1	52.73	0.100978	2166.84	Metastasis	Normal	Laminin subunit gamma-3	0	0	0.875517	0	0	82.2349	228.52	0	1586.35	0	0	0	0.619682	0	0	72.0884	122.139	0	525.637	0
Glycoproteins	Q14766	20	20	1138.49	0.00112739	8.538	Metastasis	Normal	Latent-transforming growth factor beta-binding protein 1	6498.35	4885.38	3653.56	8324.36	4693.53	24427.2	48737.8	16768	108644	40958.4	4919.67	4885.38	2585.95	2380.4	3177.95	21413.3	26049.3	17157.6	35999	21791.5
Glycoproteins	Q14767	7	7	335.17	0.00418525	167.359	Metastasis	Normal	Latent-transforming growth factor beta-binding protein 2	59.1384	28.1496	62.0758	8.6284	43.9946	3899.32	6213.51	1628.57	20555.5	1507.44	44.7716	28.1496	43.9366	2.46734	29.7884	3418.21	3320.99	1666.41	6811.06	802.016
Glycoproteins	Q9NS15	3	3	90.03	0.00396847	133.221	Metastasis	Normal	Latent-transforming growth factor beta-binding protein 3	33.6331	26.5447	0	0	18.6609	1680.84	3224.95	252.628	4170.13	1174.4	25.4624	26.5447	0	0	12.6351	1473.45	1723.67	258.498	1381.77	624.828
Glycoproteins	Q9NR99	1	1	50.02	0.0138793	10.3827	Metastasis	Normal	Matrix-remodeling-associated protein 5	6.5367	123.084	158.385	14.8137	256.797	895.61	1331.25	1128.74	1495.56	959.142	4.94871	123.084	112.103	4.23607	173.875	785.106	711.525	1154.97	495.553	510.302
Glycoproteins	P55083	7	7	580.12	0.282677	2.57749	Normal	Metastasis	Microfibril-associated glycoprotein 4	1614.46	11414.4	29817.4	43129.2	10389.8	3666.01	3312.2	2927.11	11736.2	15745.8	1222.25	11414.4	21104.5	12333	7034.86	3213.68	1770.3	2995.12	3888.76	8377.42
Glycoproteins	P55001	2	2	117.67	0.0185216	2.89452	Metastasis	Normal	Microfibrillar-associated protein 2	17585.7	13186.1	18426.6	33829.6	10534.4	43712.7	44325.8	19106.5	114956	48716.1	13313.5	13186.1	13042.1	9673.76	7132.74	38319.3	23691.2	19550.5	38090.6	25918.9
Glycoproteins	Q13361	3	3	91.48	0.0405533	4.51238	Metastasis	Normal	Microfibrillar-associated protein 5	5580.86	3487.4	2213.58	7951.04	1978.62	7943.12	14733.2	2885.13	64939.8	5213.08	4225.07	3487.4	1566.75	2273.65	1339.71	6963.06	7874.58	2952.16	21517.8	2773.57
Glycoproteins	Q9H8L6	6	6	258.18	0.00112931	6.18416	Normal	Metastasis	Multimerin-2	2332.99	1707.57	2262.32	618.485	872.925	331.193	293.589	213.587	133.85	288.147	1766.23	1707.57	1601.25	176.859	591.051	290.329	156.917	218.55	44.3511	153.305
Glycoproteins	Q6UXI9	3	3	135.26	0.472257	1.99503	Normal	Metastasis	Nephronectin	494.788	726.834	5296.33	1858.34	1481.58	875.483	1114.28	133.639	1840.54	977.286	374.586	726.834	3748.68	531.402	1003.17	767.462	595.56	136.744	609.86	519.955
Glycoproteins	P14543	3	3	112.34	0.501506	1.22115	Normal	Metastasis	Nidogen-1	389.426	964.31	1537.05	845.335	760.613	1025.47	1527.41	438.246	481.823	209.425	294.821	964.31	1087.9	241.729	515.005	898.944	816.366	448.428	159.652	111.423
Glycoproteins	Q14112	3	3	169.03	0.229666	1.75372	Metastasis	Normal	Nidogen-2	707.073	1284.74	2335.83	677.108	645.394	1156.38	1939.64	1028.84	3431.91	2351.97	535.3	1284.74	1653.27	193.623	436.992	1013.7	1036.7	1052.75	1137.16	1251.34
Glycoproteins	Q15063	69	67	5242.95	0.00888429	3.00594	Metastasis	Normal	Periostin	53455.4	105534	55439.8	267247	84242.5	173007	210320	453852	587310	276628	40469.2	105534	39239.6	76420.9	57040	151661	112412	464397	194605	147177
Glycoproteins	Q92626	3	3	160.65	0.00196439	12.9365	Metastasis	Normal	Peroxidasin homolog	33.6228	78.1991	8.90839	30.8925	42.5159	323.477	502.631	353.994	977.188	354.179	25.4546	78.1991	6.30526	8.83391	28.7872	283.565	268.646	362.219	323.791	188.438
Glycoproteins	P78539	4	4	165.35	0.0197792	7.95074	Normal	Metastasis	Sushi repeat-containing protein SRPX	1169.06	380.961	7655.67	3344.59	3082.67	305.13	130.614	267.584	130.371	1132.53	885.056	380.961	5418.6	956.404	2087.25	267.482	69.8101	273.801	43.1982	602.55
Glycoproteins	O60687	1	1	87.79	0.0113298	7.39692	Metastasis	Normal	Sushi repeat-containing protein SRPX2	19.6055	287.525	194.606	266.247	22.2901	1429.07	1502.77	1217.24	1056.7	639.805	14.8427	287.525	137.74	76.1349	15.0925	1252.74	803.2	1245.52	350.137	340.402
Glycoproteins	P24821	27	26	1639.28	0.00353709	4.74561	Metastasis	Normal	Tenascin	5477.82	2493.68	2250.76	857.402	1967.15	13656.2	13553.4	8876.24	3348.11	22481.2	4147.07	2493.68	1593.06	245.179	1331.95	11971.2	7244	9082.48	1109.39	11960.9
Glycoproteins	P22105	35	35	1828.15	0.0203447	3.70314	Normal	Metastasis	Tenascin-X	7875.81	6748.82	3610.1	5179.77	2297.94	1312.88	1187.79	312.365	2574.57	1555.82	5962.49	6748.82	2555.19	1481.19	1555.92	1150.89	634.849	319.623	853.081	827.756
Glycoproteins	Q6ZMP0	1	1	32.37	0.0160424	2.27288	Metastasis	Normal	Thrombospondin type-1 domain-containing protein 4	543.51	745.031	260.667	444.824	372.481	1093.29	1271.45	340.597	1784.02	889.441	411.472	745.031	184.497	127.2	252.204	958.393	679.56	348.511	591.135	473.218
Glycoproteins	P07996	7	5	243.71	0.00235811	13.2865	Metastasis	Normal	Thrombospondin-1	118.77	72.7136	39.7708	34.5032	80.6789	779.475	994.785	1932.26	301.079	595.322	89.9166	72.7136	28.1493	9.86639	54.6271	683.3	531.691	1977.16	99.7623	316.735
Glycoproteins	P35442	12	10	513.79	4.32276e-05	21.3595	Metastasis	Normal	Thrombospondin-2	101.855	434.255	394.626	439.334	311.553	3705.21	6221.84	7246.57	9899.31	8845.63	77.1108	434.255	279.312	125.63	210.95	3248.04	3325.44	7414.94	3280.13	4706.23
Glycoproteins	Q15582	50	48	3205.6	0.0214783	2.70814	Metastasis	Normal	Transforming growth factor-beta-induced protein ig-h3	81888.5	114934	41844.5	90767	34268	148389	216064	77872	285923	256709	61994.8	114934	29617.1	25955.4	23202.6	130080	115482	79681.3	94740.3	136580
Glycoproteins	Q9GZM7	8	8	438.71	0.519881	1.24307	Metastasis	Normal	Tubulointerstitial nephritis antigen-like	507.463	3190.49	6803.21	11042.1	3163.25	3236.61	9881.23	1825.27	12191.6	3577.14	384.182	3190.49	4815.24	3157.55	2141.81	2837.26	5281.3	1867.68	4039.67	1903.18
Glycoproteins	P04004	21	18	1082.2	0.094465	2.12646	Normal	Metastasis	Vitronectin	8079.2	27522.5	75716.1	37313	41807.2	8205.93	8903.38	13928.4	14537.1	43981.6	6116.48	27522.5	53591	10669.9	28307.3	7193.45	4758.66	14252	4816.85	23400
Glycoproteins	P04275	2	2	122.86	0.0424467	3.91059	Normal	Metastasis	von Willebrand factor	1621.64	363.362	142.165	546.556	638.344	211.702	283.955	119.997	104.964	126.331	1227.69	363.362	100.623	156.291	432.218	185.581	151.768	122.785	34.7798	67.2134
Proteoglycans	Q9BXN1	7	7	285.54	0.0487897	4.47084	Normal	Metastasis	Asporin	302.773	233.325	1579.49	455.084	1617.91	148.979	202.04	71.3872	69.2038	445.256	229.219	233.325	1117.94	130.134	1095.47	130.597	107.986	73.0459	22.9306	236.894
Proteoglycans	P98160	139	137	8080.57	0.0793973	2.33287	Normal	Metastasis	Basement membrane-specific heparan sulfate proteoglycan core protein	29374.9	25298.5	57223.3	49673.3	20263.6	9106.26	21967	4082.28	33721.3	9067.22	22238.7	25298.5	40502	14204.4	13720.3	7982.69	11740.9	4177.13	11173.5	4824.12
Proteoglycans	P13727	8	7	335.89	0.75029	1.72638	Metastasis	Normal	Bone marrow proteoglycan	5044.68	5587.21	500.502	4681.06	13495.8	18218.7	24934.8	397	2859.62	4188.82	3819.15	5587.21	354.25	1338.58	9137.92	15970.8	13327.1	406.224	947.532	2228.62
Proteoglycans	P21810	18	18	989.45	0.458905	1.49445	Normal	Metastasis	Biglycan	3802.95	5974.3	23574.6	9467.5	10743.9	4592.82	6984.04	5475.59	9141.85	9647.11	2879.08	5974.3	16685.8	2707.29	7274.6	4026.13	3732.82	5602.82	3029.15	5132.65
Proteoglycans	P07585	13	13	764.08	0.00549019	6.83069	Normal	Metastasis	Decorin	7406.16	5777.36	24940.9	18112.4	7677.7	1676.77	1693.88	1595.3	1784.48	2606.54	5606.94	5777.36	17652.9	5179.35	5198.51	1469.88	905.339	1632.37	591.287	1386.79
Proteoglycans	Q06828	1	1	50.78	0.08089	2.79215	Metastasis	Normal	Fibromodulin	100.752	455.544	1398.62	1132.9	165.348	516.159	1222.27	829.573	4037.99	2477.33	76.2756	455.544	989.927	323.958	111.956	452.473	653.276	848.848	1337.98	1318.04
Proteoglycans	P20774	5	5	230.46	0.00295657	13.2106	Normal	Metastasis	Mimecan	2783	386.659	3245.94	2025.18	3414.72	173.607	151.94	209.204	104.322	258.347	2106.91	386.659	2297.44	579.111	2312.08	152.187	81.2086	214.065	34.5669	137.451
Proteoglycans	P51888	13	13	599.89	0.47533	1.41961	Normal	Metastasis	Prolargin	1258.1	2546.48	10125.2	7851.78	3220.8	1457.37	2081.26	2322	7113.08	4638.43	952.466	2546.48	7166.47	2245.26	2180.78	1277.55	1112.39	2375.95	2356.91	2467.83
Proteoglycans	Q92954	6	6	267.74	0.00419016	12.8043	Normal	Metastasis	Proteoglycan 4	569.547	434.155	3293.23	529.846	1491.49	78.3502	95.2324	90.375	17.0903	212.401	431.184	434.155	2330.91	151.513	1009.87	68.683	50.8997	92.4749	5.66286	113.006
Proteoglycans	P13611	15	15	745.63	0.000604733	22.9647	Metastasis	Normal	Versican core protein	1412.02	1592.2	2822.73	2814.86	2041.14	33492.7	49599.5	21539.3	114313	26386.2	1068.99	1592.2	1997.9	804.925	1382.04	29360.2	26509.8	22039.8	37877.6	14038.5
Collagens	P02452	18	17	965.09	0.954061	1.03472	Metastasis	Normal	Collagen alpha-1(I) chain	999844	571230	544525	2.14433e+06	582279	620488	1.26293e+06	248091	1.93547e+06	943350	756946	571230	385409	613183	394257	543930	675011	253855	641316	501900
Collagens	P02462	21	20	1965.62	0.998242	1.16289	Metastasis	Normal	Collagen alpha-1(IV) chain	264947	322517	284444	802771	246439	267353	560899	129157	1.03649e+06	240156	200582	322517	201326	229557	166862	234366	299788	132157	343441	127772
Collagens	P20908	7	7	518.61	0.00473957	3.55024	Metastasis	Normal	Collagen alpha-1(V) chain	8731.42	4906.93	3750.06	14525.2	6081.66	24757.3	36218	14233.7	27715.4	31968	6610.25	4906.93	2654.25	4153.56	4117.85	21702.6	19357.7	14564.4	9183.48	17008.3
Collagens	P12109	60	59	5031.74	0.0583306	1.46337	Normal	Metastasis	Collagen alpha-1(VI) chain	182366	258320	279992	503699	300738	114464	167802	138167	261444	360313	138063	258320	198175	144036	203628	100341	89686.5	141378	86629.4	191701
Collagens	P27658	4	4	135.79	0.00526434	7.26896	Metastasis	Normal	Collagen alpha-1(VIII) chain	31.2651	120.73	425.003	1055.71	103.42	1135.31	1909.57	1480.17	5478.61	2616.2	23.6697	120.73	300.813	301.887	70.0246	995.227	1020.62	1514.56	1815.33	1391.92
Collagens	Q03692	2	2	114.36	0.0101755	47.4975	Metastasis	Normal	Collagen alpha-1(X) chain	14.2782	115.66	1106.42	237.469	167.328	4568.75	4337.81	2483.65	36257.4	30303.1	10.8095	115.66	783.111	67.9057	113.297	4005.03	2318.47	2541.36	12013.9	16122.5
Collagens	P12107	1	1	29.34	0.000935232	139.832	Metastasis	Normal	Collagen alpha-1(XI) chain	5.4756	0	23.8856	0	0	1163.64	662.104	977.447	710.493	591.942	4.14538	0	16.9059	0	0	1020.06	353.88	1000.16	235.421	314.937
Collagens	Q99715	53	50	2620.92	0.0558508	2.57385	Metastasis	Normal	Collagen alpha-1(XII) chain	6648.29	12742.1	4896.8	12409.6	3018.7	10138.3	16475.8	19349.7	24940.8	31317	5033.19	12742.1	3465.9	3548.59	2043.94	8887.38	8805.95	19799.3	8264.11	16661.9
Collagens	Q05707	44	43	2661.78	0.188368	1.61277	Metastasis	Normal	Collagen alpha-1(XIV) chain	10954.8	19163.1	23282.4	29381.1	10335	10507.3	44334.2	17623.1	45316.1	32394.5	8293.49	19163.1	16479	8401.71	6997.76	9210.85	23695.7	18032.5	15015.5	17235.2
Collagens	P39059	1	1	51.35	0.0464929	5.67424	Metastasis	Normal	Collagen alpha-1(XV) chain	36.8276	31.3518	687.699	82.9541	0.00215223	334.203	801.053	696.084	2474.26	454.148	27.8809	31.3518	486.746	23.7212	0.00145726	292.967	428.145	712.257	819.844	241.625
Collagens	Q07092	3	2	104.63	0.0623401	2.00247	Normal	Metastasis	Collagen alpha-1(XVI) chain	6394.24	5811.29	9015.62	12668.3	5628.65	5547.07	6053.38	2238.05	4388.28	1507.93	4840.85	5811.29	6381.16	3622.58	3811.12	4862.65	3235.4	2290.05	1454.05	802.277
Collagens	P39060	3	3	182.7	0.641755	1.52519	Metastasis	Normal	Collagen alpha-1(XVIII) chain	491.05	1118.35	3484.81	1129.28	1315.25	683.482	1049.15	860.188	6270.43	2634.75	371.757	1118.35	2466.51	322.924	890.544	599.151	560.748	880.174	2077.7	1401.79
Collagens	Q96P44	1	1	64.82	0.0116889	6.23614	Normal	Metastasis	Collagen alpha-1(XXI) chain	4440.95	2578.54	6386.93	7838.1	5712.36	1148.78	1460.26	473.304	413.912	826.425	3362.08	2578.54	4520.6	2241.35	3867.8	1007.04	780.479	484.301	137.149	439.691
Collagens	Q2UY09	1	1	45.21	0.864955	6.67765	Normal	Metastasis	Collagen alpha-1(XXVIII) chain	41.2178	123.079	1971.19	37.5146	0	22.4211	18.0748	16.194	22.5278	246.196	31.2045	123.079	1395.19	10.7275	0	19.6547	9.66057	16.5702	7.46458	130.986
Collagens	P08123	12	12	841.85	0.299223	1.48291	Metastasis	Normal	Collagen alpha-2(I) chain	1.1484e+06	1.12506e+06	1.56647e+06	3.79848e+06	904224	1.84136e+06	3.00422e+06	743682	4.68726e+06	2.39143e+06	869412	1.12506e+06	1.10873e+06	1.0862e+06	612243	1.61417e+06	1.60569e+06	760961	1.55312e+06	1.27234e+06
Collagens	P08572	25	25	1873.19	0.210951	2.30376	Metastasis	Normal	Collagen alpha-2(IV) chain	130005	146253	231484	324035	124979	232569	502520	101850	1.14995e+06	217248	98422.3	146253	163842	92659.6	84622.2	203873	268586	104217	381034	115585
Collagens	P05997	6	6	265.06	0.00223803	2.89717	Metastasis	Normal	Collagen alpha-2(V) chain	29242.1	31390.6	19329.4	101707	20538.8	75046.8	137201	55496.1	212479	105609	22138.1	31390.6	13681.2	29083.9	13906.7	65787.2	73331.1	56785.6	70404.7	56188
Collagens	P12110	53	52	3615.62	0.00887733	2.08862	Normal	Metastasis	Collagen alpha-2(VI) chain	90235.7	95824.9	85676.1	143786	131434	49184	60297.6	56001.7	41646.8	54744.2	68314.2	95824.9	60640.6	41116.3	88992.9	43115.5	32227.7	57302.8	13799.6	29126.1
Collagens	Q01955	1	0	71.59			---	---	Collagen alpha-3(IV) chain											0	0	0	0	0	0	0	0	0	0
Collagens	P25940	1	1	31.36	0.0504022	3.7549	Normal	Metastasis	Collagen alpha-3(V) chain	5403.93	1741.45	3755.06	4951.3	2664.95	1328.29	2223.8	185.063	376.293	817.894	4091.12	1741.45	2657.79	1415.85	1804.42	1164.4	1188.57	189.363	124.684	435.153
Collagens	P12111	173	165	13139.6	0.194604	1.4543	Normal	Metastasis	Collagen alpha-3(VI) chain	95864.3	278133	344885	346879	199525	53251	64393.9	147628	211829	392930	72575.5	278133	244106	99192.2	135097	46680.6	34417.1	151058	70189.4	209054
Collagens	A6NMZ7	10	10	480.18	0.000489331	14.0788	Normal	Metastasis	Collagen alpha-6(VI) chain	3054.22	3956.1	1918.3	6711.77	3116.22	125.141	152.526	163.696	393.975	496.922	2312.24	3956.1	1357.76	1919.27	2109.97	109.701	81.5216	167.5	130.543	264.382
ECM Regulators	Q6UY14	3	3	135.82	0.0227471	1.99973	Normal	Metastasis	ADAMTS-like protein 4	1046.15	1082.61	482.235	1286.1	566.293	548.163	545.89	244.78	369.102	524.069	792.002	1082.61	341.321	367.769	383.433	480.529	291.766	250.467	122.302	278.825
ECM Regulators	P01009	9	9	415.09	0.149268	2.41853	Metastasis	Normal	Alpha-1-antitrypsin	318.292	807.55	1043.65	883.558	1739.52	2778.76	590.125	4595.95	1249.88	2376.28	240.968	807.55	738.685	252.659	1177.82	2435.91	315.409	4702.73	414.147	1264.28
ECM Regulators	P08697	1	1	29.67	0.287315	1.30532	Normal	Metastasis	Alpha-2-antiplasmin	726.232	953.46	1657.93	1118.61	1775.74	1081.28	584.686	1858.93	210.571	1038.82	549.805	953.46	1173.46	319.872	1202.34	947.863	312.502	1902.12	69.7725	552.692
ECM Regulators	P01023	8	8	358.79	0.160618	1.5	Normal	Metastasis	Alpha-2-macroglobulin	815.296	1910.22	2548.13	1070.33	4461.77	555.771	530.117	1801.85	1434.55	2881.54	617.232	1910.22	1803.54	306.067	3021.03	487.197	283.336	1843.72	475.338	1533.09
ECM Regulators	P03973	3	3	109	0.079145	10.3027	Normal	Metastasis	Antileukoproteinase	785.13	188.504	13330.1	639.768	1582.9	295.641	53.3825	208.608	395.334	651.111	594.394	188.504	9434.87	182.945	1071.77	259.163	28.5318	213.455	130.994	346.417
ECM Regulators	P07858	5	5	245.5	0.00790971	3.05939	Metastasis	Normal	Cathepsin B	2469.23	3463.19	1380.4	1106.72	824.046	5483.24	6047.2	6336.44	4560.35	5852.54	1869.37	3463.19	977.033	316.474	557.956	4806.7	3232.1	6483.67	1511.07	3113.78
ECM Regulators	P07339	5	5	216.48	0.0435267	3.85626	Metastasis	Normal	Cathepsin D	128.025	427.41	203.142	348.654	306.591	790.275	600.977	2510.42	1122.71	427.69	96.9234	427.41	143.781	99.6998	207.591	692.767	321.209	2568.74	372.01	227.548
ECM Regulators	P08311	3	3	120.23	0.486433	3.43039	Metastasis	Normal	Cathepsin G	460.535	481.746	740.401	776.668	837.66	3724.07	2109.48	4952.73	138.106	385.651	348.655	481.746	524.048	222.093	567.173	3264.58	1127.47	5067.81	45.7614	205.182
ECM Regulators	P00740	2	2	75.51	0.584958	1.05194	Metastasis	Normal	Coagulation factor IX	49.5632	790.751	354.129	404.746	484.223	403.172	391.665	727.209	263.242	406.333	37.5225	790.751	250.649	115.739	327.864	353.427	209.336	744.106	87.225	216.185
ECM Regulators	P04196	3	3	181.56	0.313188	1.24918	Normal	Metastasis	Histidine-rich glycoprotein	656.023	925.839	1541.91	809.498	1695.19	598.645	775.005	632.555	1023.71	1475.8	496.651	925.839	1091.35	231.481	1147.8	524.782	414.223	647.252	339.204	785.185
ECM Regulators	P19827	10	10	572.81	0.0145782	13.0244	Metastasis	Normal	Inter-alpha-trypsin inhibitor heavy chain H1	259.68	205.512	113.468	143.37	205.498	2997.97	1599.76	6359.97	455.249	667.575	196.595	205.512	80.3117	40.9975	139.141	2628.06	855.035	6507.75	150.846	355.177
ECM Regulators	P19823	8	8	297.19	0.0193237	3.73168	Metastasis	Normal	Inter-alpha-trypsin inhibitor heavy chain H2	414.289	713.908	536.885	273.741	605.136	1209.02	816.659	4225.32	1236.69	2005.54	313.644	713.908	380.001	78.278	409.733	1059.85	436.487	4323.49	409.778	1067.03
ECM Regulators	Q06033	2	2	64.16	0.432346	1.94974	Normal	Metastasis	Inter-alpha-trypsin inhibitor heavy chain H3	42.8619	561.882	438.433	835.383	853.685	170.357	331.214	133.808	230.039	535.92	32.4492	561.882	310.318	238.883	578.024	149.338	177.026	136.917	76.2232	285.131
ECM Regulators	Q14624	2	2	47.92	0.0397826	3.83748	Normal	Metastasis	Inter-alpha-trypsin inhibitor heavy chain H4	36.8969	129.503	331.275	155.564	437.898	33.8519	33.4627	25.9479	71.084	119.991	27.9334	129.503	234.473	44.4844	296.498	29.6751	17.8851	26.5508	23.5536	63.8398
ECM Regulators	P30740	2	2	102.22	0.0405017	6.84403	Metastasis	Normal	Leukocyte elastase inhibitor	195.685	94.192	51.1499	69.3178	198.128	1601	1342.74	842.887	226.788	150.993	148.146	94.192	36.2033	19.8218	134.151	1403.46	717.666	862.472	75.146	80.3345
ECM Regulators	P39900	4	4	228.19	0.0100736	12.0776	Metastasis	Normal	Macrophage metalloelastase	2.68578	3.14799	49.5307	0	181.776	51.5918	5.00577	1272.41	10.3104	1524.77	2.03331	3.14799	35.0573	0	123.079	45.2262	2.67547	1301.98	3.41635	811.236
ECM Regulators	O75900	1	1	34.11	0.00389794	20.8239	Normal	Metastasis	Matrix metalloproteinase-23	251.822	36.4956	1691.33	238.538	1202.92	0	0	48.2393	0	116.049	190.646	36.4956	1197.11	68.2112	814.488	0	0	49.3601	0	61.7425
ECM Regulators	P01033	1	1	33.43	0.00511653	13.0415	Metastasis	Normal	Metalloproteinase inhibitor 1	149.546	143.431	196.875	75.7352	182.392	1870.32	1825.18	970.808	4182.24	906.197	113.216	143.431	139.346	21.6569	123.496	1639.55	975.517	993.364	1385.78	482.133
ECM Regulators	P35625	15	15	641.02	0.00715867	5.49383	Normal	Metastasis	Metalloproteinase inhibitor 3	2918.76	2171.45	26213.2	1678.87	10378.6	835.582	898.213	2295.97	514.199	3348.68	2209.69	2171.45	18553.4	480.081	7027.27	732.484	480.075	2349.32	170.379	1781.63
ECM Regulators	P08246	5	5	291.34	0.726492	4.91404	Metastasis	Normal	Neutrophil elastase	147.15	460.567	148.053	421.397	481.795	2595.15	243.469	5165.38	72.138	76.0612	111.402	460.567	104.791	120.501	326.22	2274.95	130.129	5285.4	23.9029	40.4676
ECM Regulators	Q92882	1	1	63.6	0.0106325	4.37623	Metastasis	Normal	Osteoclast-stimulating factor 1	112.61	193.232	30.9052	83.3645	45.054	573.648	397.282	545.627	272.867	246.249	85.2529	193.232	21.8744	23.8386	30.5058	502.868	212.339	558.305	90.4142	131.014
ECM Regulators	P02760	4	4	193.73	0.0338391	2.65895	Normal	Metastasis	Protein AMBP	7086.22	8913.65	18897.9	19852.8	13279.3	1288.24	2388.38	1436.94	8737.78	11733.9	5364.73	8913.65	13375.7	5677.02	8991.33	1129.29	1276.54	1470.33	2895.26	6242.9
ECM Regulators	P21980	41	40	2606.75	0.117652	1.86675	Normal	Metastasis	Protein-glutamine gamma-glutamyltransferase 2	53567.4	90711.2	70404.6	91759.4	54307.6	37985.1	49259.9	8252.29	28391.8	69361.2	40553.9	90711.2	49831.6	26239.1	36771.3	33298.3	26328.4	8444.03	9407.61	36903
ECM Regulators	P28300	1	1	22.22	0.110559	3.83289	Metastasis	Normal	Protein-lysine 6-oxidase	0	226.783	1589.73	649.693	0.139441	469.57	362.826	1638.51	4171.86	2810.46	0	226.783	1125.19	185.784	0.0944142	411.632	193.922	1676.58	1382.34	1495.28
ECM Regulators	P00734	2	2	97.49	0.302307	2.0008	Metastasis	Normal	Prothrombin	393.2	114.943	166.59	77.0617	586.858	957.97	354.714	1068.82	77.7506	219.114	297.678	114.943	117.91	22.0362	397.357	839.772	189.587	1093.65	25.7626	116.577
ECM Regulators	Q92743	3	3	114.05	0.0424889	2.6505	Metastasis	Normal	Serine protease HTRA1	19.905	124.63	1901	224.765	411.067	837.472	757.503	1628.15	1700.94	2182.9	15.0694	124.63	1345.51	64.2728	278.331	734.141	404.869	1665.98	563.607	1161.39
ECM Regulators	P50454	4	4	151.79	0.282948	2.8545	Normal	Metastasis	Serpin H1	2700.85	5486.67	61050	2760.72	11341.9	9978.07	3015.04	11264.8	819.932	4118.24	2044.72	5486.67	43210.5	789.443	7679.52	8746.93	1611.47	11526.5	271.684	2191.07
ECM-affiliated Proteins	P04083	3	2	232.25	0.138746	1.5024	Metastasis	Normal	Annexin A1	150.349	287.799	199.339	1526.57	179.953	475.713	226.277	563.24	1325.73	930.669	113.824	287.799	141.09	436.53	121.845	417.017	120.94	576.327	439.28	495.153
ECM-affiliated Proteins	P50995	2	2	153.83	0.156464	1.84256	Metastasis	Normal	Annexin A11	33.047	326.761	56.6749	1214.89	101.917	688.848	367.959	1224.35	626.884	285.631	25.0187	326.761	40.1139	347.404	69.0075	603.855	196.666	1252.8	207.718	151.967
ECM-affiliated Proteins	P09525	2	2	97.47	0.0638387	4.63954	Metastasis	Normal	Annexin A4	19.4078	45.4943	113.967	14.7262	318.153	388.104	498.703	644.791	705.126	137.554	14.6929	45.4943	80.6646	4.21103	215.419	340.218	266.546	659.772	233.643	73.1842
ECM-affiliated Proteins	P08133	3	3	157.92	0.176033	2.95276	Metastasis	Normal	Annexin A6	66.8021	81.5477	61.5553	80.3883	750.093	488.257	534.844	1407.2	527.132	114.58	50.5735	81.5477	43.5682	22.9875	507.882	428.013	285.862	1439.9	174.665	60.9609
ECM-affiliated Proteins	P20073	5	5	321.2	0.0408442	2.90382	Normal	Metastasis	Annexin A7	3564.53	5019.25	3150.42	9519.03	3412.43	2225.14	3973.71	706.229	743.571	845.561	2698.58	5019.25	2229.83	2722.02	2310.53	1950.6	2123.86	722.638	246.382	449.872
ECM-affiliated Proteins	P02746	4	4	142.06	0.014348	4.96302	Metastasis	Normal	Complement C1q subcomponent subunit B	101.349	161.488	99.2078	123.911	647.956	856.231	516.55	2323.14	637.198	1294.51	76.7279	161.488	70.2182	35.4329	438.726	750.586	276.085	2377.11	211.135	688.729
ECM-affiliated Proteins	P02747	1	1	56.13	0.0101446	3.15565	Metastasis	Normal	Complement C1q subcomponent subunit C	677.476	461.8	647.674	1168.87	1572.5	2277.67	2146.06	4709.11	2227.47	2929.49	512.893	461.8	458.417	334.244	1064.73	1996.64	1147.02	4818.52	738.069	1558.61
ECM-affiliated Proteins	P01024	33	30	2085.85	0.00891204	4.3696	Normal	Metastasis	Complement C3	6801.75	4348.5	7061.57	15747.9	54535.8	1238.72	2650.32	1567.6	6890.3	7905.58	5149.36	4348.5	4998.1	4503.2	36925.8	1085.88	1416.54	1604.02	2283.1	4206.09
ECM-affiliated Proteins	P0C0L4	15	2	788.74	0.0223391	2.12116	Normal	Metastasis	Complement C4-A	2925.79	2942.26	8455.14	5591.1	6269.06	1421.82	1432.97	1796.9	2366.27	5325.94	2215.02	2942.26	5984.46	1598.81	4244.74	1246.39	765.889	1838.65	784.063	2833.61
ECM-affiliated Proteins	P0C0L5	15	2	747.26	0.0420013	2.05382	Normal	Metastasis	Complement C4-B	1099.57	1209.23	3250.46	1947.68	2562.06	599.321	673.064	563.315	909.126	2157.76	832.448	1209.23	2300.64	556.951	1734.75	525.374	359.738	576.404	301.238	1148.01
ECM-affiliated Proteins	Q99829	1	1	29.46	0.0300854	9.41555	Metastasis	Normal	Copine-1	19.9005	31.0838	0	0	57.017	229.003	57.1249	183.725	74.5128	472.527	15.066	31.0838	0	0	38.6058	200.748	30.532	187.994	24.6898	251.403
ECM-affiliated Proteins	O75131	1	1	25.04	0.853615	2.02382	Metastasis	Normal	Copine-3	102.238	26.2518	595.299	115.653	65.0125	685.91	0	878.646	78.5678	187.334	77.4011	26.2518	421.346	33.0717	44.0195	601.28	0	899.061	26.0334	99.669
ECM-affiliated Proteins	P15924	9	9	498.87	0.0101358	3.30361	Metastasis	Normal	Desmoplakin	576.399	770.117	845.314	942.852	483.995	1907.5	2720.27	1225.34	5106.55	995.031	436.371	770.117	598.304	269.614	327.709	1672.15	1453.93	1253.81	1692.05	529.396
ECM-affiliated Proteins	Q08345	1	1	30.6	0.0117194	17.667	Metastasis	Normal	Epithelial discoidin domain-containing receptor 1	11.3728	122.424	159.57	10.0195	69.2506	781.456	1108.92	390.396	1352.71	2949.9	8.60995	122.424	112.942	2.86513	46.8891	685.037	592.692	399.467	448.221	1569.46
ECM-affiliated Proteins	P17931	4	4	122.76	0.0433205	4.27894	Metastasis	Normal	Galectin-3	514.802	108.251	278.467	0	208.564	1998.34	1390.74	637.557	63.9816	659.351	389.738	108.251	197.096	0	141.217	1751.78	743.322	652.37	21.2002	350.801
ECM-affiliated Proteins	P56470	5	5	243.37	0.868758	1.29856	Metastasis	Normal	Galectin-4	1472.73	1246.48	2276.59	487.861	4266.11	5078.93	3896	2292	262.634	1131.12	1114.95	1246.48	1611.35	139.507	2888.55	4452.27	2082.33	2345.26	87.0235	601.802
ECM-affiliated Proteins	P02790	2	2	102.39	0.0149696	2.00252	Normal	Metastasis	Hemopexin	1799.11	1954.4	1455.37	3135.24	3627.51	542.738	1641.1	468.272	1837.79	1488.37	1362.04	1954.4	1030.09	896.541	2456.16	475.772	877.133	479.152	608.95	791.875
ECM-affiliated Proteins	P14923	6	3	223.01	0.0367382	2.25363	Metastasis	Normal	Junction plakoglobin	374.879	491.164	778.356	1288.56	342.811	1601.59	2009.34	1664.18	1100.91	1006.35	283.808	491.164	550.912	368.47	232.115	1403.98	1073.95	1702.85	364.785	535.421
ECM-affiliated Proteins	P13645	14	12	695.45	0.02518	2.98782	Normal	Metastasis	Keratin, type I cytoskeletal 10	2027.45	1838.38	7714.59	8156.99	5547.97	486.333	1624.8	1178.02	4191.4	982.27	1534.91	1838.38	5460.3	2332.54	3756.49	426.327	868.422	1205.39	1388.82	522.607
ECM-affiliated Proteins	Q99456	2	0	60.72			---	---	Keratin, type I cytoskeletal 12											0	0	0	0	0	0	0	0	0	0
ECM-affiliated Proteins	P13646	6	2	225.33	0.177552	32.3557	Normal	Metastasis	Keratin, type I cytoskeletal 13	34.9568	55.3073	64.9675	10609.3	69.9043	31.6285	74.2652	11.707	184.639	32.6143	26.4646	55.3073	45.9833	3033.78	47.3316	27.7261	39.6931	11.979	61.1799	17.3521
ECM-affiliated Proteins	P02533	4	1	137.64	0.977077	4.95723	Normal	Metastasis	Keratin, type I cytoskeletal 14	0	68.0266	74.0565	1640.88	173.55	55.9254	117.496	20.4809	175.897	24.8791	0	68.0266	52.4164	469.219	117.509	49.025	62.7988	20.9567	58.2833	13.2367
ECM-affiliated Proteins	P19012	5	0	201.07			---	---	Keratin, type I cytoskeletal 15											0	0	0	0	0	0	0	0	0	0
ECM-affiliated Proteins	P05783	8	6	367.48	0.941293	1.12192	Metastasis	Normal	Keratin, type I cytoskeletal 18	1220.72	980.349	4212.46	607.243	552.794	427.495	1045.81	682.685	1513.94	4827.01	924.163	980.349	2981.53	173.645	374.293	374.749	558.961	698.547	501.644	2568.16
ECM-affiliated Proteins	P08727	5	1	184.6	0.000540879	3.53046	Metastasis	Normal	Keratin, type I cytoskeletal 19	63.8727	37.3065	108.596	41.155	32.7469	244.509	89.6617	361.584	136.313	169.444	48.3558	37.3065	76.8633	11.7685	22.1727	214.341	47.9222	369.985	45.1673	90.1509
ECM-affiliated Proteins	P35527	10	9	466.97	0.0991872	1.7523	Normal	Metastasis	Keratin, type I cytoskeletal 9	6458.2	4378.04	10531.4	25199.5	12288.8	2597.21	6762.22	4515.59	15344.7	4368.11	4889.28	4378.04	7454.04	7205.93	8320.62	2276.75	3614.26	4620.51	5084.47	2324.01
ECM-affiliated Proteins	Q9NSB4	1	0	38.41			---	---	Keratin, type II cuticular Hb2											0	0	0	0	0	0	0	0	0	0
ECM-affiliated Proteins	P04264	16	14	874.11	0.137124	2.21297	Normal	Metastasis	Keratin, type II cytoskeletal 1	5138.59	1995.33	6655.88	14359.8	8764.46	1965.57	4254.42	1881.09	7085.42	1494.27	3890.24	1995.33	4710.96	4106.28	5934.35	1723.05	2273.9	1924.79	2347.75	795.011
ECM-affiliated Proteins	P35908	6	2	333	0.149938	4.83612	Normal	Metastasis	Keratin, type II cytoskeletal 2 epidermal	701.212	219.071	391.718	2622.68	940.322	127.279	390.658	84.9165	405.184	0	530.862	219.071	277.254	749.97	636.685	111.575	208.798	86.8895	134.258	0
ECM-affiliated Proteins	P19013	7	5	407.05	0.396741	7.94941	Normal	Metastasis	Keratin, type II cytoskeletal 4	314.656	133.84	333.742	14123.2	491.073	175.446	381.244	218.434	748.069	413.625	238.215	133.84	236.219	4038.62	332.502	153.798	203.766	223.509	247.872	220.065
ECM-affiliated Proteins	P02538	5	2	251.88	0.168241	14.4488	Normal	Metastasis	Keratin, type II cytoskeletal 6A	234.407	54.4203	165.238	6902.7	311.49	111.035	159.291	36.0976	160.541	63.7528	177.461	54.4203	116.953	1973.87	210.907	97.3348	85.1375	36.9363	53.1953	33.919
ECM-affiliated Proteins	P05787	14	11	792.76	0.768252	1.11593	Metastasis	Normal	Keratin, type II cytoskeletal 8	3721.64	1540.35	2823.31	640.907	914.055	2229.39	1874.28	924.865	1109.25	4620.05	2817.52	1540.35	1998.31	183.271	618.9	1954.32	1001.76	946.353	367.548	2458.05
ECM-affiliated Proteins	Q02817	44	44	2196.77	0.0713024	74.2027	Metastasis	Normal	Mucin-2	20.5688	1441.24	22.5416	115.948	140.691	563.951	7233.21	16541	104779	69.6707	15.5719	1441.24	15.9547	33.156	95.2606	494.369	3865.99	16925.3	34718.3	37.0676
ECM-affiliated Proteins	Q13214	1	1	29.71	0.0477938	35.1377	Normal	Metastasis	Semaphorin-3B	43.2321	0	1232.27	62.0179	81.3917	0	0	6.76348	0	33.618	32.7295	0	872.189	17.7344	55.1097	0	0	6.92063	0	17.8861
Secreted Factors	Q8NI99	10	10	686.99	0.01271	5.38932	Normal	Metastasis	Angiopoietin-related protein 6	17158.6	17124.1	5993.32	14907.8	7552.65	966.532	1997.27	306.214	4295.27	4075.62	12990.2	17124.1	4242	4262.98	5113.84	847.277	1067.5	313.329	1423.23	2168.39
Secreted Factors	O00585	1	1	49.88	0.221791	2.15354	Normal	Metastasis	C-C motif chemokine 21	502.656	388.961	3053.1	287.973	1441.32	213.022	318.001	220.25	271.413	1612.05	380.543	388.961	2160.95	82.3476	975.907	186.739	169.964	225.368	89.9325	857.676
Secreted Factors	Q9NRJ3	1	1	53.6	0.0950996	Infinity	Normal	Metastasis	C-C motif chemokine 28	0	16.1731	1901.56	0	254.815	0	0	0	0	0	0	16.1731	1345.9	0	172.533	0	0	0	0	0
Secreted Factors	O43927	2	2	74.27	0.0379231	6.49999	Normal	Metastasis	C-X-C motif chemokine 13	1017.31	405.752	1600.65	416.002	2734.84	170.685	255.986	65.0455	265.587	192.63	770.172	405.752	1132.93	118.958	1851.74	149.625	136.819	66.5568	88.002	102.487
Secreted Factors	Q9UHF1	3	3	73.87	0.17548	1.50168	Normal	Metastasis	Epidermal growth factor-like protein 7	4808.02	4962.66	2410.99	7629.65	1964.81	1111.08	1156.48	889.095	8018.52	3325.96	3639.98	4962.66	1706.47	2181.74	1330.36	973.993	618.115	909.753	2656.93	1769.54
Secreted Factors	P58166	9	9	382.41	0.00371058	7.72094	Normal	Metastasis	Inhibin beta E chain	33505.4	32063.1	21482.7	45739.4	26808.1	4041.76	6435.64	728.548	2775.87	6689.06	25365.7	32063.1	15205.2	13079.4	18151.5	3543.07	3439.71	745.476	919.782	3558.85
Secreted Factors	P18510	1	1	31.08	0.0929319	5.07045	Normal	Metastasis	Interleukin-1 receptor antagonist protein	547.194	307.926	1361.87	458.056	814.399	196.117	143.49	93.8247	0	254.76	414.261	307.926	963.914	130.984	551.423	171.919	76.6924	96.0047	0	135.543
Secreted Factors	O75095	3	3	135.18	0.0112289	7.44128	Metastasis	Normal	Multiple epidermal growth factor-like domains protein 6	14.6453	34.1086	63.4696	1335.91	39.766	853.351	1620.57	176.203	7995.82	425.971	11.0874	34.1086	44.9231	382.013	26.9253	748.061	866.16	180.297	2649.41	226.633
Secreted Factors	Q9UM07	1	1	45.12	0.0386781	10.6818	Metastasis	Normal	Protein-arginine deiminase type-4	37.404	106.901	30.0552	0	31.9634	814.46	118.927	1154.7	32.0076	83.8053	28.3172	106.901	21.2727	0	21.6422	713.968	63.564	1181.53	10.6057	44.5878
Secreted Factors	P60903	2	2	104.48	0.0215055	10.8441	Metastasis	Normal	Protein S100-A10	268.617	78.9897	4.50731	71.6652	99.0585	1650.64	1166.34	1543.6	336.926	972.199	203.361	78.9897	3.19023	20.4931	67.0718	1446.98	623.382	1579.46	111.64	517.249
Secreted Factors	P31949	7	7	345.66	0.00638726	4.48987	Metastasis	Normal	Protein S100-A11	4035.17	4293.02	3769.6	2975.48	3302.13	14418.7	18216.1	6197.24	15866.9	27804.1	3054.88	4293.02	2668.08	850.856	2235.85	12639.7	9736.12	6341.23	5257.47	14792.9
Secreted Factors	P26447	1	1	28.49	0.429072	1.2861	Metastasis	Normal	Protein S100-A4	780.566	171.877	150.833	0	170.175	423.415	33.3482	291.606	98.8542	790.565	590.939	171.877	106.758	0	115.224	371.172	17.8239	298.382	32.7553	420.612
Secreted Factors	P05109	2	2	123.61	0.987391	1.46225	Metastasis	Normal	Protein S100-A8	420.98	512.647	41.9609	985.241	2588.56	2654.12	2439.22	1442.27	83.0447	33.7025	318.709	512.647	29.6994	281.735	1752.7	2326.64	1303.71	1475.78	27.5168	17.9311
Secreted Factors	P06702	3	3	116.38	0.847153	1.32294	Metastasis	Normal	Protein S100-A9	1211.69	1693.3	189.849	2663.85	6250.82	5649.57	5538.71	3755.02	234.545	709.958	917.326	1693.3	134.373	761.744	4232.38	4952.5	2960.32	3842.27	77.7164	377.726
Secreted Factors	P10768	5	5	232.02	0.0404968	4.67813	Metastasis	Normal	S-formylglutathione hydrolase	156.461	291.63	215.981	345.687	311.547	775.313	822.332	3459.48	708.789	415.322	118.451	291.63	152.869	98.8511	210.946	679.652	439.518	3539.86	234.857	220.968
Secreted Factors	P48061	3	3	132.42	0.0329686	5.04332	Normal	Metastasis	Stromal cell-derived factor 1	1075.37	402.724	3907.1	330.956	2529.06	245.571	225.633	756.291	236.977	170.406	814.126	402.724	2765.4	94.6388	1712.41	215.271	120.596	773.863	78.5223	90.6627
Secreted Factors	Q96CX3	1	1	34.78	0.00299186	4.98573	Normal	Metastasis	Zinc finger protein 501	3560.17	2279.1	3054.21	3730.26	2317.57	547.808	450.928	1004.15	292.947	700.98	2695.28	2279.1	2161.74	1066.69	1569.21	480.217	241.011	1027.48	97.0677	372.949
Secreted Factors	O43149	1	1	22.96	0.0151919	3.74136	Normal	Metastasis	Zinc finger ZZ-type and EF-hand domain-containing protein 1	296754	242462	81401.4	679448	196433	25522.3	99298.8	4966.92	185625	84574.5	224662	242462	57615	194292	133003	22373.2	53073	5082.32	61506.7	44997

## Sheet: C. ECM (P<0.05 Fld Ch>3)
Supplementary Table 2. c. ECM proteins significantly different between metastasis and uninvolved liver.
Category	Uniprot	Peptide count	Unique peptides	Confidence score	P value	Max fold change	Highest mean condition	Lowest mean condition	Protein	Normalized abundance										Raw abundance
										Normal liver					Liver metastasis					Normal liver					Liver metastasis
										Patient 1	Patient 2	Patient 3	Patient 4	Patient 5	Patient 1	Patient 2	Patient 3	Patient 4	Patient 5	Patient 1	Patient 2	Patient 3	Patient 4	Patient 5	Patient 1	Patient 2	Patient 3	Patient 4	Patient 5
Glycoproteins	Q8IUX7	2	2	57.82	0.0096409	8.68638	Metastasis	Normal	Adipocyte enhancer-binding protein 1	193.799	201.585	268.424	9.94244	40.6965	1341.57	2373.71	1024.58	989.626	476.481	146.719	201.585	189.988	2.8431	27.5553	1176.04	1268.69	1048.39	327.912	253.507
Glycoproteins	P02749	2	2	64.6	0.0485374	4.16595	Metastasis	Normal	Beta-2-glycoprotein 1	496.485	367.799	686.474	175.915	1407.5	1413.84	1651.23	3478.93	5054.24	1458.55	375.871	367.799	485.879	50.304	953.005	1239.39	882.544	3559.76	1674.72	776.008
Glycoproteins	Q12805	15	15	824.03	0.0299816	5.9628	Metastasis	Normal	EGF-containing fibulin-like extracellular matrix protein 1	4095.43	5962.78	5361.8	6563.23	5043.06	21708.2	45334.7	4492.79	69754.3	19862.4	3100.51	5962.78	3795.02	1876.79	3414.62	19029.8	24230.4	4597.18	23113	10567.6
Glycoproteins	Q9BXX0	6	6	300.93	0.0117488	8.71478	Metastasis	Normal	EMILIN-2	118.782	527.532	505.067	689.589	203.969	635.803	1162.69	4036.15	4488.09	7498.46	89.9253	527.532	357.481	197.192	138.106	557.355	621.433	4129.93	1487.12	3989.48
Glycoproteins	P35555	172	159	11747	0.0275943	3.83158	Metastasis	Normal	Fibrillin-1	205314	363133	345699	891408	193191	539752	779971	388289	4.67414e+06	1.2762e+06	155436	363133	244682	254903	130808	473155	416878	397311	1.54877e+06	678988
Glycoproteins	Q96RW7	7	7	299.47	0.00453132	71.5348	Metastasis	Normal	Hemicentin-1	25.6312	3.68795	54.7454	20.4501	31.187	728.926	1279.71	624.803	6399.36	674.592	19.4045	3.68795	38.7482	5.84782	21.1165	638.988	683.977	639.32	2120.42	358.91
Glycoproteins	Q16270	1	1	32.73	0.0272806	25.9635	Metastasis	Normal	Insulin-like growth factor-binding protein 7	189.968	0	0	0	180.549	2914.9	3088.91	573.853	2689.6	352.647	143.818	0	0	0	122.248	2555.24	1650.95	587.187	891.196	187.622
Glycoproteins	P24043	3	3	125.84	0.0284468	14.8464	Metastasis	Normal	Laminin subunit alpha-2	65.3666	78.1776	48.3015	40.8644	37.8144	251.046	531.575	155.605	2953.44	124.634	49.4867	78.1776	34.1873	11.6854	25.6038	220.071	284.115	159.221	978.621	66.3101
Glycoproteins	Q16787	2	1	83.2	0.0405365	24.8131	Metastasis	Normal	Laminin subunit alpha-3	32.0616	43.7017	80.907	67.0825	44.3063	129.5	282.507	88.92	4712.74	1437.7	24.2727	43.7017	57.2651	19.1826	29.9995	113.522	150.994	90.986	1561.56	764.914
Glycoproteins	Q16363	6	6	201.9	0.0322529	9.35364	Metastasis	Normal	Laminin subunit alpha-4	56.5192	164.979	511.806	74.3244	134.742	268.014	835.456	764.147	5294.93	1652.04	42.7887	164.979	362.251	21.2535	91.2326	234.945	446.533	781.901	1754.47	878.951
Glycoproteins	P07942	12	12	508.34	0.0137066	8.96787	Metastasis	Normal	Laminin subunit beta-1	180.7	396.533	541.99	1064.53	204.107	619.839	1205.68	1360.11	14327.2	3901.23	136.802	396.533	383.614	304.41	138.199	543.36	644.409	1391.71	4747.3	2075.61
Glycoproteins	Q13751	3	3	191.99	0.000471974	109.589	Metastasis	Normal	Laminin subunit beta-3	13.3449	24.3842	11.8632	18.5441	30.4552	916.309	1206.93	280.956	5318.6	3081.75	10.1029	24.3842	8.39663	5.30281	20.621	803.25	645.076	287.484	1762.31	1639.62
Glycoproteins	Q14766	20	20	1138.49	0.00112739	8.538	Metastasis	Normal	Latent-transforming growth factor beta-binding protein 1	6498.35	4885.38	3653.56	8324.36	4693.53	24427.2	48737.8	16768	108644	40958.4	4919.67	4885.38	2585.95	2380.4	3177.95	21413.3	26049.3	17157.6	35999	21791.5
Glycoproteins	Q14767	7	7	335.17	0.00418525	167.359	Metastasis	Normal	Latent-transforming growth factor beta-binding protein 2	59.1384	28.1496	62.0758	8.6284	43.9946	3899.32	6213.51	1628.57	20555.5	1507.44	44.7716	28.1496	43.9366	2.46734	29.7884	3418.21	3320.99	1666.41	6811.06	802.016
Glycoproteins	Q9NS15	3	3	90.03	0.00396847	133.221	Metastasis	Normal	Latent-transforming growth factor beta-binding protein 3	33.6331	26.5447	0	0	18.6609	1680.84	3224.95	252.628	4170.13	1174.4	25.4624	26.5447	0	0	12.6351	1473.45	1723.67	258.498	1381.77	624.828
Glycoproteins	Q9NR99	1	1	50.02	0.0138793	10.3827	Metastasis	Normal	Matrix-remodeling-associated protein 5	6.5367	123.084	158.385	14.8137	256.797	895.61	1331.25	1128.74	1495.56	959.142	4.94871	123.084	112.103	4.23607	173.875	785.106	711.525	1154.97	495.553	510.302
Glycoproteins	Q13361	3	3	91.48	0.0405533	4.51238	Metastasis	Normal	Microfibrillar-associated protein 5	5580.86	3487.4	2213.58	7951.04	1978.62	7943.12	14733.2	2885.13	64939.8	5213.08	4225.07	3487.4	1566.75	2273.65	1339.71	6963.06	7874.58	2952.16	21517.8	2773.57
Glycoproteins	Q9H8L6	6	6	258.18	0.00112931	6.18416	Normal	Metastasis	Multimerin-2	2332.99	1707.57	2262.32	618.485	872.925	331.193	293.589	213.587	133.85	288.147	1766.23	1707.57	1601.25	176.859	591.051	290.329	156.917	218.55	44.3511	153.305
Glycoproteins	Q15063	69	67	5242.95	0.00888429	3.00594	Metastasis	Normal	Periostin	53455.4	105534	55439.8	267247	84242.5	173007	210320	453852	587310	276628	40469.2	105534	39239.6	76420.9	57040	151661	112412	464397	194605	147177
Glycoproteins	Q92626	3	3	160.65	0.00196439	12.9365	Metastasis	Normal	Peroxidasin homolog	33.6228	78.1991	8.90839	30.8925	42.5159	323.477	502.631	353.994	977.188	354.179	25.4546	78.1991	6.30526	8.83391	28.7872	283.565	268.646	362.219	323.791	188.438
Glycoproteins	P78539	4	4	165.35	0.0197792	7.95074	Normal	Metastasis	Sushi repeat-containing protein SRPX	1169.06	380.961	7655.67	3344.59	3082.67	305.13	130.614	267.584	130.371	1132.53	885.056	380.961	5418.6	956.404	2087.25	267.482	69.8101	273.801	43.1982	602.55
Glycoproteins	O60687	1	1	87.79	0.0113298	7.39692	Metastasis	Normal	Sushi repeat-containing protein SRPX2	19.6055	287.525	194.606	266.247	22.2901	1429.07	1502.77	1217.24	1056.7	639.805	14.8427	287.525	137.74	76.1349	15.0925	1252.74	803.2	1245.52	350.137	340.402
Glycoproteins	P24821	27	26	1639.28	0.00353709	4.74561	Metastasis	Normal	Tenascin	5477.82	2493.68	2250.76	857.402	1967.15	13656.2	13553.4	8876.24	3348.11	22481.2	4147.07	2493.68	1593.06	245.179	1331.95	11971.2	7244	9082.48	1109.39	11960.9
Glycoproteins	P22105	35	35	1828.15	0.0203447	3.70314	Normal	Metastasis	Tenascin-X	7875.81	6748.82	3610.1	5179.77	2297.94	1312.88	1187.79	312.365	2574.57	1555.82	5962.49	6748.82	2555.19	1481.19	1555.92	1150.89	634.849	319.623	853.081	827.756
Glycoproteins	P07996	7	5	243.71	0.00235811	13.2865	Metastasis	Normal	Thrombospondin-1	118.77	72.7136	39.7708	34.5032	80.6789	779.475	994.785	1932.26	301.079	595.322	89.9166	72.7136	28.1493	9.86639	54.6271	683.3	531.691	1977.16	99.7623	316.735
Glycoproteins	P35442	12	10	513.79	4.32276e-05	21.3595	Metastasis	Normal	Thrombospondin-2	101.855	434.255	394.626	439.334	311.553	3705.21	6221.84	7246.57	9899.31	8845.63	77.1108	434.255	279.312	125.63	210.95	3248.04	3325.44	7414.94	3280.13	4706.23
Glycoproteins	P04275	2	2	122.86	0.0424467	3.91059	Normal	Metastasis	von Willebrand factor	1621.64	363.362	142.165	546.556	638.344	211.702	283.955	119.997	104.964	126.331	1227.69	363.362	100.623	156.291	432.218	185.581	151.768	122.785	34.7798	67.2134
Proteoglycans	Q9BXN1	7	7	285.54	0.0487897	4.47084	Normal	Metastasis	Asporin	302.773	233.325	1579.49	455.084	1617.91	148.979	202.04	71.3872	69.2038	445.256	229.219	233.325	1117.94	130.134	1095.47	130.597	107.986	73.0459	22.9306	236.894
Proteoglycans	P07585	13	13	764.08	0.00549019	6.83069	Normal	Metastasis	Decorin	7406.16	5777.36	24940.9	18112.4	7677.7	1676.77	1693.88	1595.3	1784.48	2606.54	5606.94	5777.36	17652.9	5179.35	5198.51	1469.88	905.339	1632.37	591.287	1386.79
Proteoglycans	P20774	5	5	230.46	0.00295657	13.2106	Normal	Metastasis	Mimecan	2783	386.659	3245.94	2025.18	3414.72	173.607	151.94	209.204	104.322	258.347	2106.91	386.659	2297.44	579.111	2312.08	152.187	81.2086	214.065	34.5669	137.451
Proteoglycans	Q92954	6	6	267.74	0.00419016	12.8043	Normal	Metastasis	Proteoglycan 4	569.547	434.155	3293.23	529.846	1491.49	78.3502	95.2324	90.375	17.0903	212.401	431.184	434.155	2330.91	151.513	1009.87	68.683	50.8997	92.4749	5.66286	113.006
Proteoglycans	P13611	15	15	745.63	0.000604733	22.9647	Metastasis	Normal	Versican core protein	1412.02	1592.2	2822.73	2814.86	2041.14	33492.7	49599.5	21539.3	114313	26386.2	1068.99	1592.2	1997.9	804.925	1382.04	29360.2	26509.8	22039.8	37877.6	14038.5
Collagens	P20908	7	7	518.61	0.00473957	3.55024	Metastasis	Normal	Collagen alpha-1(V) chain	8731.42	4906.93	3750.06	14525.2	6081.66	24757.3	36218	14233.7	27715.4	31968	6610.25	4906.93	2654.25	4153.56	4117.85	21702.6	19357.7	14564.4	9183.48	17008.3
Collagens	P27658	4	4	135.79	0.00526434	7.26896	Metastasis	Normal	Collagen alpha-1(VIII) chain	31.2651	120.73	425.003	1055.71	103.42	1135.31	1909.57	1480.17	5478.61	2616.2	23.6697	120.73	300.813	301.887	70.0246	995.227	1020.62	1514.56	1815.33	1391.92
Collagens	Q03692	2	2	114.36	0.0101755	47.4975	Metastasis	Normal	Collagen alpha-1(X) chain	14.2782	115.66	1106.42	237.469	167.328	4568.75	4337.81	2483.65	36257.4	30303.1	10.8095	115.66	783.111	67.9057	113.297	4005.03	2318.47	2541.36	12013.9	16122.5
Collagens	P12107	1	1	29.34	0.000935232	139.832	Metastasis	Normal	Collagen alpha-1(XI) chain	5.4756	0	23.8856	0	0	1163.64	662.104	977.447	710.493	591.942	4.14538	0	16.9059	0	0	1020.06	353.88	1000.16	235.421	314.937
Collagens	P39059	1	1	51.35	0.0464929	5.67424	Metastasis	Normal	Collagen alpha-1(XV) chain	36.8276	31.3518	687.699	82.9541	0.00215223	334.203	801.053	696.084	2474.26	454.148	27.8809	31.3518	486.746	23.7212	0.00145726	292.967	428.145	712.257	819.844	241.625
Collagens	Q96P44	1	1	64.82	0.0116889	6.23614	Normal	Metastasis	Collagen alpha-1(XXI) chain	4440.95	2578.54	6386.93	7838.1	5712.36	1148.78	1460.26	473.304	413.912	826.425	3362.08	2578.54	4520.6	2241.35	3867.8	1007.04	780.479	484.301	137.149	439.691
Collagens	A6NMZ7	10	10	480.18	0.000489331	14.0788	Normal	Metastasis	Collagen alpha-6(VI) chain	3054.22	3956.1	1918.3	6711.77	3116.22	125.141	152.526	163.696	393.975	496.922	2312.24	3956.1	1357.76	1919.27	2109.97	109.701	81.5216	167.5	130.543	264.382
ECM Regulators	P07858	5	5	245.5	0.00790971	3.05939	Metastasis	Normal	Cathepsin B	2469.23	3463.19	1380.4	1106.72	824.046	5483.24	6047.2	6336.44	4560.35	5852.54	1869.37	3463.19	977.033	316.474	557.956	4806.7	3232.1	6483.67	1511.07	3113.78
ECM Regulators	P07339	5	5	216.48	0.0435267	3.85626	Metastasis	Normal	Cathepsin D	128.025	427.41	203.142	348.654	306.591	790.275	600.977	2510.42	1122.71	427.69	96.9234	427.41	143.781	99.6998	207.591	692.767	321.209	2568.74	372.01	227.548
ECM Regulators	P19827	10	10	572.81	0.0145782	13.0244	Metastasis	Normal	Inter-alpha-trypsin inhibitor heavy chain H1	259.68	205.512	113.468	143.37	205.498	2997.97	1599.76	6359.97	455.249	667.575	196.595	205.512	80.3117	40.9975	139.141	2628.06	855.035	6507.75	150.846	355.177
ECM Regulators	P19823	8	8	297.19	0.0193237	3.73168	Metastasis	Normal	Inter-alpha-trypsin inhibitor heavy chain H2	414.289	713.908	536.885	273.741	605.136	1209.02	816.659	4225.32	1236.69	2005.54	313.644	713.908	380.001	78.278	409.733	1059.85	436.487	4323.49	409.778	1067.03
ECM Regulators	Q14624	2	2	47.92	0.0397826	3.83748	Normal	Metastasis	Inter-alpha-trypsin inhibitor heavy chain H4	36.8969	129.503	331.275	155.564	437.898	33.8519	33.4627	25.9479	71.084	119.991	27.9334	129.503	234.473	44.4844	296.498	29.6751	17.8851	26.5508	23.5536	63.8398
ECM Regulators	P30740	2	2	102.22	0.0405017	6.84403	Metastasis	Normal	Leukocyte elastase inhibitor	195.685	94.192	51.1499	69.3178	198.128	1601	1342.74	842.887	226.788	150.993	148.146	94.192	36.2033	19.8218	134.151	1403.46	717.666	862.472	75.146	80.3345
ECM Regulators	P39900	4	4	228.19	0.0100736	12.0776	Metastasis	Normal	Macrophage metalloelastase	2.68578	3.14799	49.5307	0	181.776	51.5918	5.00577	1272.41	10.3104	1524.77	2.03331	3.14799	35.0573	0	123.079	45.2262	2.67547	1301.98	3.41635	811.236
ECM Regulators	O75900	1	1	34.11	0.00389794	20.8239	Normal	Metastasis	Matrix metalloproteinase-23	251.822	36.4956	1691.33	238.538	1202.92	0	0	48.2393	0	116.049	190.646	36.4956	1197.11	68.2112	814.488	0	0	49.3601	0	61.7425
ECM Regulators	P01033	1	1	33.43	0.00511653	13.0415	Metastasis	Normal	Metalloproteinase inhibitor 1	149.546	143.431	196.875	75.7352	182.392	1870.32	1825.18	970.808	4182.24	906.197	113.216	143.431	139.346	21.6569	123.496	1639.55	975.517	993.364	1385.78	482.133
ECM Regulators	P35625	15	15	641.02	0.00715867	5.49383	Normal	Metastasis	Metalloproteinase inhibitor 3	2918.76	2171.45	26213.2	1678.87	10378.6	835.582	898.213	2295.97	514.199	3348.68	2209.69	2171.45	18553.4	480.081	7027.27	732.484	480.075	2349.32	170.379	1781.63
ECM Regulators	Q92882	1	1	63.6	0.0106325	4.37623	Metastasis	Normal	Osteoclast-stimulating factor 1	112.61	193.232	30.9052	83.3645	45.054	573.648	397.282	545.627	272.867	246.249	85.2529	193.232	21.8744	23.8386	30.5058	502.868	212.339	558.305	90.4142	131.014
ECM-affiliated Proteins	P02746	4	4	142.06	0.014348	4.96302	Metastasis	Normal	Complement C1q subcomponent subunit B	101.349	161.488	99.2078	123.911	647.956	856.231	516.55	2323.14	637.198	1294.51	76.7279	161.488	70.2182	35.4329	438.726	750.586	276.085	2377.11	211.135	688.729
ECM-affiliated Proteins	P02747	1	1	56.13	0.0101446	3.15565	Metastasis	Normal	Complement C1q subcomponent subunit C	677.476	461.8	647.674	1168.87	1572.5	2277.67	2146.06	4709.11	2227.47	2929.49	512.893	461.8	458.417	334.244	1064.73	1996.64	1147.02	4818.52	738.069	1558.61
ECM-affiliated Proteins	P01024	33	30	2085.85	0.00891204	4.3696	Normal	Metastasis	Complement C3	6801.75	4348.5	7061.57	15747.9	54535.8	1238.72	2650.32	1567.6	6890.3	7905.58	5149.36	4348.5	4998.1	4503.2	36925.8	1085.88	1416.54	1604.02	2283.1	4206.09
ECM-affiliated Proteins	Q99829	1	1	29.46	0.0300854	9.41555	Metastasis	Normal	Copine-1	19.9005	31.0838	0	0	57.017	229.003	57.1249	183.725	74.5128	472.527	15.066	31.0838	0	0	38.6058	200.748	30.532	187.994	24.6898	251.403
ECM-affiliated Proteins	P15924	9	9	498.87	0.0101358	3.30361	Metastasis	Normal	Desmoplakin	576.399	770.117	845.314	942.852	483.995	1907.5	2720.27	1225.34	5106.55	995.031	436.371	770.117	598.304	269.614	327.709	1672.15	1453.93	1253.81	1692.05	529.396
ECM-affiliated Proteins	Q08345	1	1	30.6	0.0117194	17.667	Metastasis	Normal	Epithelial discoidin domain-containing receptor 1	11.3728	122.424	159.57	10.0195	69.2506	781.456	1108.92	390.396	1352.71	2949.9	8.60995	122.424	112.942	2.86513	46.8891	685.037	592.692	399.467	448.221	1569.46
ECM-affiliated Proteins	P17931	4	4	122.76	0.0433205	4.27894	Metastasis	Normal	Galectin-3	514.802	108.251	278.467	0	208.564	1998.34	1390.74	637.557	63.9816	659.351	389.738	108.251	197.096	0	141.217	1751.78	743.322	652.37	21.2002	350.801
ECM-affiliated Proteins	P08727	5	1	184.6	0.000540879	3.53046	Metastasis	Normal	Keratin, type I cytoskeletal 19	63.8727	37.3065	108.596	41.155	32.7469	244.509	89.6617	361.584	136.313	169.444	48.3558	37.3065	76.8633	11.7685	22.1727	214.341	47.9222	369.985	45.1673	90.1509
ECM-affiliated Proteins	Q13214	1	1	29.71	0.0477938	35.1377	Normal	Metastasis	Semaphorin-3B	43.2321	0	1232.27	62.0179	81.3917	0	0	6.76348	0	33.618	32.7295	0	872.189	17.7344	55.1097	0	0	6.92063	0	17.8861
Secreted Factors	Q8NI99	10	10	686.99	0.01271	5.38932	Normal	Metastasis	Angiopoietin-related protein 6	17158.6	17124.1	5993.32	14907.8	7552.65	966.532	1997.27	306.214	4295.27	4075.62	12990.2	17124.1	4242	4262.98	5113.84	847.277	1067.5	313.329	1423.23	2168.39
Secreted Factors	O43927	2	2	74.27	0.0379231	6.49999	Normal	Metastasis	C-X-C motif chemokine 13	1017.31	405.752	1600.65	416.002	2734.84	170.685	255.986	65.0455	265.587	192.63	770.172	405.752	1132.93	118.958	1851.74	149.625	136.819	66.5568	88.002	102.487
Secreted Factors	P58166	9	9	382.41	0.00371058	7.72094	Normal	Metastasis	Inhibin beta E chain	33505.4	32063.1	21482.7	45739.4	26808.1	4041.76	6435.64	728.548	2775.87	6689.06	25365.7	32063.1	15205.2	13079.4	18151.5	3543.07	3439.71	745.476	919.782	3558.85
Secreted Factors	O75095	3	3	135.18	0.0112289	7.44128	Metastasis	Normal	Multiple epidermal growth factor-like domains protein 6	14.6453	34.1086	63.4696	1335.91	39.766	853.351	1620.57	176.203	7995.82	425.971	11.0874	34.1086	44.9231	382.013	26.9253	748.061	866.16	180.297	2649.41	226.633
Secreted Factors	P60903	2	2	104.48	0.0215055	10.8441	Metastasis	Normal	Protein S100-A10	268.617	78.9897	4.50731	71.6652	99.0585	1650.64	1166.34	1543.6	336.926	972.199	203.361	78.9897	3.19023	20.4931	67.0718	1446.98	623.382	1579.46	111.64	517.249
Secreted Factors	P31949	7	7	345.66	0.00638726	4.48987	Metastasis	Normal	Protein S100-A11	4035.17	4293.02	3769.6	2975.48	3302.13	14418.7	18216.1	6197.24	15866.9	27804.1	3054.88	4293.02	2668.08	850.856	2235.85	12639.7	9736.12	6341.23	5257.47	14792.9
Secreted Factors	P10768	5	5	232.02	0.0404968	4.67813	Metastasis	Normal	S-formylglutathione hydrolase	156.461	291.63	215.981	345.687	311.547	775.313	822.332	3459.48	708.789	415.322	118.451	291.63	152.869	98.8511	210.946	679.652	439.518	3539.86	234.857	220.968
Secreted Factors	P48061	3	3	132.42	0.0329686	5.04332	Normal	Metastasis	Stromal cell-derived factor 1	1075.37	402.724	3907.1	330.956	2529.06	245.571	225.633	756.291	236.977	170.406	814.126	402.724	2765.4	94.6388	1712.41	215.271	120.596	773.863	78.5223	90.6627
Secreted Factors	Q96CX3	1	1	34.78	0.00299186	4.98573	Normal	Metastasis	Zinc finger protein 501	3560.17	2279.1	3054.21	3730.26	2317.57	547.808	450.928	1004.15	292.947	700.98	2695.28	2279.1	2161.74	1066.69	1569.21	480.217	241.011	1027.48	97.0677	372.949
Secreted Factors	O43149	1	1	22.96	0.0151919	3.74136	Normal	Metastasis	Zinc finger ZZ-type and EF-hand domain-containing protein 1	296754	242462	81401.4	679448	196433	25522.3	99298.8	4966.92	185625	84574.5	224662	242462	57615	194292	133003	22373.2	53073	5082.32	61506.7	44997

## Sheet: D. Other P<0.05
Supplementary Table 2. d. Non-ECM proteins significantly different between metastasis and uninvolved liver.
Category	Uniprot	Peptide count	Unique peptides	Confidence score	P value	Max fold change	Highest mean condition	Lowest mean condition	Protein	Normalized abundance										Raw abundance
										Normal liver					Liver metastasis					Normal liver					Liver metastasis
										Patient 1	Patient 2	Patient 3	Patient 4	Patient 5	Patient 1	Patient 2	Patient 3	Patient 4	Patient 5	Patient 1	Patient 2	Patient 3	Patient 4	Patient 5	Patient 1	Patient 2	Patient 3	Patient 4	Patient 5
Other	P31946	3	1	146.57	0.0368325	4.6093	Metastasis	Normal	14-3-3 protein beta/alpha	69.1475	107.255	27.9373	138.588	143.139	444.317	234.56	838.195	249.612	473.744	52.3491	107.255	19.7737	39.63	96.9182	389.495	125.367	857.67	82.7087	252.051
Other	Q04917	3	1	145.08	0.0448473	4.87258	Metastasis	Normal	14-3-3 protein eta	59.0589	140.165	39.4371	52.4559	107.208	493.637	199.052	799.872	302.532	145.78	44.7114	140.165	27.9132	15.0001	72.59	432.73	106.389	818.457	100.244	77.5606
Other	P63104	6	4	301.68	0.0291588	5.65625	Metastasis	Normal	14-3-3 protein zeta/delta	126.991	103.443	66.712	288.802	234.923	977.712	618.157	2044.71	533.141	469.332	96.1407	103.443	47.218	82.5845	159.065	857.078	330.392	2092.22	176.656	249.703
Other	P15428	2	2	108.03	0.000883876	209.99	Normal	Metastasis	15-hydroxyprostaglandin dehydrogenase [NAD(+)]	3367.58	1697.26	1899.38	397.317	3135.24	34.1477	0.500188	14.6991	0	0.639968	2549.47	1697.26	1344.36	113.615	2122.85	29.9344	0.267339	15.0406	0	0.340489
Other	P42765	11	11	459.2	0.00158455	3.58869	Normal	Metastasis	3-ketoacyl-CoA thiolase, mitochondrial	2820.77	4680.6	3327.39	5177.76	5283.29	530.553	777.883	647.669	1649.62	2326.75	2135.51	4680.6	2355.09	1480.61	3577.28	465.091	415.761	662.717	546.599	1237.93
Other	P09110	7	7	269.9	0.00581225	6.73794	Normal	Metastasis	3-ketoacyl-CoA thiolase, peroxisomal	2190	1420.64	1031.34	856.108	1721.22	133.029	86.7762	276.525	299.314	275.798	1657.97	1420.64	729.974	244.809	1165.43	116.616	46.38	282.95	99.1775	146.736
Other	P62701	5	5	257.34	0.0434019	5.85093	Metastasis	Normal	40S ribosomal protein S4, X isoform	208.261	384.308	148.011	286.136	290.957	1421.2	729.971	4259.38	592.695	706.365	157.667	384.308	104.76	81.8223	197.005	1245.85	390.153	4358.34	196.389	375.814
Other	P80404	7	7	270.12	0.00637346	23.0933	Normal	Metastasis	4-aminobutyrate aminotransferase, mitochondrial	3204.54	3207.83	499.439	1579.52	2728.53	48.094	35.1729	157.236	92.5935	152.752	2426.04	3207.83	353.498	451.674	1847.47	42.16	18.7991	160.889	30.6808	81.2703
Other	Q00013	1	1	33.25	0.0282875	22.0806	Normal	Metastasis	55 kDa erythrocyte membrane protein	824.531	299.588	127.376	0	126.658	62.4146	0	0	0	0	624.223	299.588	90.1553	0	85.7593	54.7136	0	0	0	0
Other	Q86U10	3	3	113.54	0.0303793	6.63727	Normal	Metastasis	60 kDa lysophospholipase	960.851	337.746	156.05	89.5061	87.3038	39.9316	21.952	153.646	26.8016	3.47098	727.427	337.746	110.451	25.5948	59.1127	35.0046	11.7328	157.216	8.88068	1.8467
Other	P16118	1	1	22.72	0.0367042	6.67739	Normal	Metastasis	6-phosphofructo-2-kinase/fructose-2,6-bisphosphatase 1	2281.32	534.993	336.372	1015.72	2482.05	119.152	0	0	662.411	214.402	1727.1	534.993	238.081	290.452	1680.58	104.451	0	0	219.49	114.071
Other	P17858	4	4	276.41	0.0138459	4.86543	Metastasis	Normal	6-phosphofructokinase, liver type	43.979	201.934	291.388	82.4738	139.977	615.089	407.124	2036.63	287.314	350.364	33.295	201.934	206.241	23.5839	94.7776	539.196	217.599	2083.95	95.2013	186.408
Other	P24752	1	1	69.78	0.0485856	3.04968	Normal	Metastasis	Acetyl-CoA acetyltransferase, mitochondrial	2675.64	1042.8	478.444	766.636	1737.57	780.182	274.532	729.614	133.593	279.391	2025.63	1042.8	338.638	219.224	1176.5	683.919	146.731	746.567	44.2659	148.647
Other	Q92688	1	1	25.72	0.0152554	4.96523	Metastasis	Normal	Acidic leucine-rich nuclear phosphoprotein 32 family member B	32.6927	318.055	75.5769	314.194	32.1548	534.311	1496.69	763.49	422.679	619.33	24.7505	318.055	53.4925	89.8455	21.7718	468.386	799.946	781.229	140.054	329.508
Other	O15145	1	1	50.97	0.0302969	11.0092	Metastasis	Normal	Actin-related protein 2/3 complex subunit 3	65.6233	77.782	0	0	70.7096	689.62	398.174	635.541	191.877	442.014	49.6811	77.782	0	0	47.877	604.531	212.815	650.308	63.5782	235.169
Other	P61158	2	2	52.93	0.0289549	3.16874	Metastasis	Normal	Actin-related protein 3	304.139	556.601	679.235	324.804	793.614	2055.35	1583.19	3185.37	806.883	792.964	230.253	556.601	480.755	92.8797	537.35	1801.75	846.183	3259.38	267.36	421.889
Other	Q08AH3	2	2	83.56	0.000733414	Infinity	Normal	Metastasis	Acyl-coenzyme A synthetase ACSM2A, mitochondrial	462.528	84.0265	23.542	46.5016	359.339	0	0	0	0	0	350.164	84.0265	16.6628	13.2974	243.305	0	0	0	0	0
Other	O75608	1	1	41.22	0.0207444	25.7576	Metastasis	Normal	Acyl-protein thioesterase 1	0	82.3907	0	0	21.428	956.848	355.801	1069.32	102.978	189.181	0	82.3907	0	0	14.5088	838.788	190.168	1094.16	34.1217	100.652
Other	P27144	2	2	90.02	0.00018097	14.9486	Normal	Metastasis	Adenylate kinase 4, mitochondrial	7089.82	2668.82	2810.7	559.229	2657.97	524.742	91.7697	243.319	60.8879	135.333	5367.45	2668.82	1989.38	159.915	1799.69	459.997	49.0489	248.973	20.1752	72.0025
Other	P61204	1	1	24	0.013856	5.32413	Metastasis	Normal	ADP-ribosylation factor 3	11.8808	151.121	25.2112	82.5467	45.1156	325.346	308.643	452.71	309.227	285.837	8.99454	151.121	17.8442	23.6047	30.5474	285.203	164.963	463.229	102.462	152.077
Other	Q9UKK9	1	1	55.59	0.0179623	22.8105	Normal	Metastasis	ADP-sugar pyrophosphatase	1748.62	829.364	277.771	116.954	353.732	0	100.365	45.4644	0	0	1323.82	829.364	196.603	33.4436	239.509	0	53.643	46.5208	0	0
Other	P07327	16	3	824.42	0.0449015	3.58971	Normal	Metastasis	Alcohol dehydrogenase 1A	811.278	1092.69	526.381	952.153	3854.74	167.431	177.683	134.454	1298.57	237.971	614.19	1092.69	372.567	272.274	2610.01	146.773	94.9675	137.578	430.28	126.61
Other	P00325	18	3	1123.9	0.0165386	4.44114	Normal	Metastasis	Alcohol dehydrogenase 1B	4626.08	3814.6	4100.79	3581.12	10281.9	788.964	605.175	659.928	3168.38	722.983	3502.24	3814.6	2902.49	1024.04	6961.77	691.618	323.453	675.262	1049.84	384.656
Other	P00326	13	2	632.98	0.0288223	4.98675	Normal	Metastasis	Alcohol dehydrogenase 1C	507.379	276.669	189.669	270.161	1240.46	46.2654	48.2479	32.6022	308.671	62.4017	384.119	276.669	134.246	77.2542	839.907	40.557	25.7874	33.3598	102.278	33.2002
Other	P08319	23	20	1541.71	0.000440285	10.503	Normal	Metastasis	Alcohol dehydrogenase 4	20348.6	33226.6	31557.9	26678.5	22491.8	3683.85	2285.43	3449.07	1256.8	2111.95	15405.2	33226.6	22336.3	7628.86	15229	3229.32	1221.51	3529.2	416.438	1123.64
Other	P28332	1	1	26.95	0.0292779	12.4363	Normal	Metastasis	Alcohol dehydrogenase 6	90.6491	763.233	364.119	1242.07	2031.42	14.4758	0	14.9228	0	331.761	68.6272	763.233	257.719	355.177	1375.46	12.6897	0	15.2695	0	176.51
Other	Q9H2A2	10	9	544.97	0.00486851	10.2048	Normal	Metastasis	Aldehyde dehydrogenase family 8 member A1	9628.54	9379.12	7235.34	3817.38	2829.97	449.491	674.254	370.439	530.942	1197.9	7289.43	9379.12	5121.1	1091.6	1916.15	394.03	360.374	379.046	175.927	637.329
Other	Q06278	5	5	218.23	0.00044134	7.19504	Normal	Metastasis	Aldehyde oxidase	905.339	767.87	645.843	433.118	724.497	87.6638	91.9263	100.138	119.98	83.4954	685.4	767.87	457.121	123.853	490.552	76.8475	49.1326	102.464	39.7553	44.4229
Other	Q04828	4	1	168.17	0.00235388	6.20546	Normal	Metastasis	Aldo-keto reductase family 1 member C1	2440.53	2276.91	1668.05	1008.37	1975.05	486.636	184.898	192.584	55.9486	589.719	1847.64	2276.91	1180.62	288.35	1337.29	426.593	98.8241	197.058	18.5385	313.754
Other	P17516	2	1	61.06	0.0152014	7.99641	Normal	Metastasis	Aldo-keto reductase family 1 member C4	563.302	578.862	2173.53	656.427	1180.31	89.0984	24.6833	15.7237	14.7654	500.072	426.456	578.862	1538.4	187.709	799.18	78.105	13.1927	16.089	4.89251	266.059
Other	Q9NQ94	10	10	381.7	0.00177659	9.66614	Normal	Metastasis	APOBEC1 complementation factor	6657.91	4158.43	782.982	2291.94	1623.03	355.058	640.624	62.8155	120.978	425.539	5040.47	4158.43	554.186	655.395	1098.94	311.25	342.4	64.275	40.0858	226.404
Other	P02649	4	4	214.28	0.00968357	2.62487	Normal	Metastasis	Apolipoprotein E	780.318	1148.37	5959.9	810.548	3779.98	393.933	154.925	2166.88	296.875	1741.58	590.751	1148.37	4218.35	231.781	2559.4	345.328	82.8038	2217.22	98.3692	926.59
Other	O95081	2	2	148.48	0.00306949	9.79462	Normal	Metastasis	Arf-GAP domain and FG repeat-containing protein 2	882.345	1854.32	1122.98	727.931	401.073	130.352	188.931	36.4501	43.498	110.094	667.992	1854.32	794.832	208.156	271.563	114.269	100.98	37.297	14.413	58.5744
Other	Q08211	3	3	116.14	0.0431174	5.31272	Metastasis	Normal	ATP-dependent RNA helicase A	95.1945	151.555	25.1233	58.6242	125.739	607.035	200.879	1005.66	230.057	380.222	72.0684	151.555	17.782	16.7639	85.1366	532.136	107.365	1029.03	76.2291	202.293
Other	Q93088	11	11	399.66	0.00077162	33.4404	Normal	Metastasis	Betaine--homocysteine S-methyltransferase 1	12667.5	4903.82	8448.64	3886.72	5050.35	120.717	165.352	167.764	317.039	274.48	9590.13	4903.82	5979.86	1111.43	3419.55	105.823	88.377	171.662	105.051	146.034
Other	Q3LXA3	2	2	129.25	0.0375408	7.99657	Normal	Metastasis	Bifunctional ATP-dependent dihydroxyacetone kinase/FAD-AMP lyase (cyclizing)	552.28	245.464	156.687	12.4307	980.044	43.0219	0	189.893	0	10.5524	418.112	245.464	110.902	3.55462	663.581	37.7136	0	194.306	0	5.61429
Other	Q13057	3	3	133.71	0.00852795	3.09479	Normal	Metastasis	Bifunctional coenzyme A synthase	384.911	461.486	744.365	199.507	347.227	153.965	182.094	149.188	26.0753	179.354	291.403	461.486	526.853	57.0501	235.105	134.968	97.3251	152.654	8.64005	95.4235
Other	P31939	4	4	140.87	0.0320305	25.4756	Metastasis	Normal	Bifunctional purine biosynthesis protein PURH	0	8.67696	0	0.0104814	36.7471	231.722	46.3688	761.422	35.8159	82.1444	0	8.67696	0	0.00299721	24.8812	203.132	24.7831	779.114	11.8676	43.7041
Other	P11586	48	44	2444.07	0.0296744	8.5428	Normal	Metastasis	C-1-tetrahydrofolate synthase, cytoplasmic	22199.7	18935.5	11203.1	6660.79	5316.56	392.291	291.601	1147.98	1136.84	4559.92	16806.6	18935.5	7929.43	1904.69	3599.81	343.889	155.854	1174.65	376.692	2426.06
Other	P27708	1	1	26.12	0.0237479	16.6007	Metastasis	Normal	CAD protein	37.4874	22.9329	0	0	11.6133	200.345	121.746	460.376	173.152	240.19	28.3804	22.9329	0	0	7.8633	175.626	65.0704	471.073	57.3737	127.791
Other	Q99439	4	4	285.69	0.00800623	3.03385	Metastasis	Normal	Calponin-2	2255.49	2593.41	2039.46	1450.84	1285.29	7872.8	5812.06	3051.64	5471.31	6991.49	1707.55	2593.41	1443.51	414.876	870.259	6901.42	3106.42	3122.55	1812.91	3719.75
Other	P31327	34	33	1771.27	0.00889548	3.76656	Normal	Metastasis	Carbamoyl-phosphate synthase [ammonia], mitochondrial	5937.23	3213.56	2741.33	3535.69	8352.45	853.311	1640.57	1135.56	1370.65	1313.43	4494.86	3213.56	1940.28	1011.05	5655.38	748.026	876.848	1161.94	454.165	698.796
Other	Q8NET6	1	1	28.77	0.0105174	57.271	Normal	Metastasis	Carbohydrate sulfotransferase 13	766.282	120.021	842.014	249.366	1112.23	0	53.9524	0	0	0	580.125	120.021	595.968	71.3077	753.079	0	28.8364	0	0	0
Other	P00918	2	2	112.61	0.00474197	57.302	Normal	Metastasis	Carbonic anhydrase 2	186.554	40.4986	52.2049	74.5448	1034.89	0	3.71994	4.50115	0	16.0136	141.233	40.4986	36.95	21.3165	700.718	0	1.98823	4.60573	0	8.51987
Other	O75390	3	3	150.94	0.0144732	15.1006	Metastasis	Normal	Citrate synthase, mitochondrial	13.0239	89.5386	40.8784	238.177	29.1529	1311.06	432.56	2936.52	654.719	868.03	9.85996	89.5386	28.9333	68.1081	19.7392	1149.29	231.194	3004.75	216.941	461.826
Other	Q00610	16	16	651.5	0.00847194	7.97688	Metastasis	Normal	Clathrin heavy chain 1	87.7528	253.784	256.034	350.783	492.948	1420.38	1001.17	2860.87	5236.76	977.902	66.4345	253.784	181.218	100.309	333.771	1245.13	535.101	2927.34	1735.2	520.283
Other	P10909	9	9	600.88	0.0193631	1.85059	Normal	Metastasis	Clusterin	4576.53	6490.7	15088.7	15357.2	9284.49	3210.2	3960.27	6060.05	6297.32	7921.54	3464.73	6490.7	10679.6	4391.47	6286.46	2814.11	2116.68	6200.85	2086.61	4214.58
Other	Q96EY8	1	1	76.27	0.0120588	27.6336	Normal	Metastasis	Cob(I)yrinic acid a,c-diamide adenosyltransferase, mitochondrial	356.095	242.485	87.0401	108.892	454.99	11.2809	21.472	12.4638	0	0	269.587	242.485	61.606	31.1382	308.071	9.889	11.4763	12.7534	0	0
Other	P23528	7	7	346.34	0.0335141	10.8698	Metastasis	Normal	Cofilin-1	204.617	1217.66	278.31	566.634	509.011	5220.37	2169.54	17780.3	1394.95	3611.96	154.908	1217.66	196.985	162.032	344.647	4576.25	1159.57	18193.5	462.217	1921.71
Other	Q6P1N0	1	1	39.52	0.0467717	4.64961	Normal	Metastasis	Coiled-coil and C2 domain-containing protein 1A	1064.49	235.828	202.252	52.1101	182.627	213.929	114.129	45.5889	0	0	805.889	235.828	143.152	14.9012	123.656	187.533	60.9993	46.6481	0	0
Other	Q9BXR6	2	1	97.79	0.000486958	8.58934	Normal	Metastasis	Complement factor H-related protein 5	915.759	618.882	1226.67	3002.48	3865.73	151.147	126.351	213.791	212.294	417.518	693.288	618.882	868.225	858.576	2617.46	132.498	67.5319	218.759	70.3435	222.136
Other	Q9NZB2	8	8	333.97	0.00103414	8.67298	Normal	Metastasis	Constitutive coactivator of PPAR-gamma-like protein 1	4611.2	2695.07	1185.72	1286.47	1056.98	343.598	601.317	54.2964	102.552	147.569	3490.98	2695.07	839.238	367.872	715.676	301.203	321.391	55.5579	33.9807	78.5124
Other	Q53SF7	1	1	50.41	0.000201348	2474.71	Normal	Metastasis	Cordon-bleu protein-like 1	1727.1	233.648	65.859	187.237	69.675	0.922741	0	0	0	0	1307.52	233.648	46.6143	53.5416	47.1764	0.80889	0	0	0	0
Other	P57737	1	1	35.04	0.0243883	9.31391	Metastasis	Normal	Coronin-7	48.7347	147.299	25.6374	0	0	462.948	307.39	843.461	237.237	213.589	36.8953	147.299	18.1459	0	0	405.827	164.293	863.058	78.6084	113.638
Other	P12532	1	1	32.17	0.0415318	28.28	Metastasis	Normal	Creatine kinase U-type, mitochondrial	0	0	0	0	83.0698	235.553	381.961	1629.92	82.0808	19.695	0	0	0	0	56.2459	206.489	204.15	1667.79	27.1974	10.4785
Other	P17812	1	1	37.87	0.022066	45.1615	Metastasis	Normal	CTP synthase 1	0	27.4098	0	0	0	120.967	24.048	924.446	68.0454	100.361	0	27.4098	0	0	0	106.041	12.8531	945.925	22.5468	53.3961
Other	P35520	5	5	210.96	0.00553397	20.2222	Normal	Metastasis	Cystathionine beta-synthase	2166.56	5634.29	2677.9	2423.39	1047.23	38.4763	47.3859	104.306	304.788	194.849	1640.23	5634.29	1895.38	692.983	709.068	33.7289	25.3267	106.73	100.991	103.667
Other	Q02928	1	1	29.47	0.000848988	Infinity	Normal	Metastasis	Cytochrome P450 4A11	90.7095	125.965	17.6969	539.589	489.561	0	0	0	0	0	68.673	125.965	12.5256	154.299	331.478	0	0	0	0	0
Other	Q14204	12	11	519.82	0.00467555	12.3851	Metastasis	Normal	Cytoplasmic dynein 1 heavy chain 1	41.2108	365.309	194.979	272.658	161.453	754.05	813.839	2075.93	6469.56	2712.8	31.1993	365.309	138.004	77.9682	109.319	661.012	434.979	2124.17	2143.68	1443.32
Other	O00154	1	1	38.66	0.0372114	34.4892	Metastasis	Normal	Cytosolic acyl coenzyme A thioester hydrolase	24.339	18.4727	0	0	0	671.2	235.321	312.715	0	257.303	18.4262	18.4727	0	0	0	588.384	125.774	319.981	0	136.896
Other	O43175	4	4	162.16	0.00121251	10.628	Normal	Metastasis	D-3-phosphoglycerate dehydrogenase	690.875	515.893	314.784	164.2	448.118	79.9657	20.0748	46.2583	29.3355	25.1441	523.037	515.893	222.8	46.9539	303.417	70.0991	10.7296	47.3331	9.72029	13.3777
Other	Q96EP5	1	1	39.68	0.0214471	3.28533	Metastasis	Normal	DAZ-associated protein 1	135.31	573.382	51.5822	104.527	142.293	784.73	561.32	499.191	411.427	1051.97	102.438	573.382	36.5093	29.8901	96.3455	687.907	300.013	510.79	136.326	559.69
Other	A6NHG4	1	1	30.85	0.0463154	7.43563	Normal	Metastasis	D-dopachrome decarboxylase-like protein	1891.08	2986.22	3686.07	3491.24	809.237	588.477	402.428	674.778	64.3464	0	1431.67	2986.22	2608.96	998.341	547.928	515.868	215.089	690.456	21.3211	0
Other	Q13011	11	11	684.38	0.00269309	7.4348	Normal	Metastasis	Delta(3,5)-Delta(2,4)-dienoyl-CoA isomerase, mitochondrial	7564.12	5894.59	2184.22	2050.8	3778	359.129	805.122	394.403	475.185	854.164	5726.53	5894.59	1545.97	586.438	2558.05	314.818	430.32	403.567	157.452	454.449
Other	Q13609	2	2	93.15	0.0220027	19.7732	Normal	Metastasis	Deoxyribonuclease gamma	324.953	318.817	2741.1	52.8369	135.222	51.7929	4.276	44.2323	6.83332	73.5613	246.01	318.817	1940.12	15.109	91.5581	45.4024	2.28543	45.2601	2.26422	39.1375
Other	P09622	1	1	34.9	0.0331908	2.98006	Normal	Metastasis	Dihydrolipoyl dehydrogenase, mitochondrial	522.642	546.951	164.061	72.8704	838.986	241.988	108.323	163.987	32.3569	173.299	395.673	546.951	116.121	20.8377	568.071	212.131	57.8963	167.798	10.7214	92.202
Other	Q14117	9	8	485.84	0.000183999	32.8102	Normal	Metastasis	Dihydropyrimidinase	6337.08	3876.27	2506.55	2034.87	1731.92	138.356	91.2125	70.6861	49.9405	152.292	4797.58	3876.27	1774.11	581.884	1172.67	121.285	48.7511	72.3284	16.5478	81.0252
Other	Q15700	1	1	33.62	9.50808e-05	Infinity	Normal	Metastasis	Disks large homolog 2	5123.98	1630.53	1024.99	303.109	522.634	0	0	0	0	0	3879.18	1630.53	725.479	86.6758	353.871	0	0	0	0	0
Other	P78527	2	2	74.68	0.00486192	17.6658	Metastasis	Normal	DNA-dependent protein kinase catalytic subunit	12.1755	109.366	13.8887	19.1843	4.19231	569.437	331.375	674.025	760.301	470.317	9.21763	109.366	9.8303	5.48585	2.83858	499.178	177.113	689.685	251.925	250.227
Other	P31689	2	2	105.12	0.00190818	5.44448	Normal	Metastasis	DnaJ homolog subfamily A member 1	957.96	1638.64	1007.94	1178.71	792.404	76.7918	237.05	362.23	181.901	166.119	725.237	1638.64	713.409	337.059	536.531	67.3169	126.698	370.647	60.2729	88.382
Other	O60884	3	3	116.17	0.047526	3.81588	Normal	Metastasis	DnaJ homolog subfamily A member 2	126.403	1214.05	1022.79	700.138	314.109	115.062	88.4532	341.537	194.157	145.906	95.6951	1214.05	723.923	200.209	212.681	100.865	47.2763	349.473	64.3336	77.6278
Other	Q99961	1	1	24.56	0.0207927	3.52808	Normal	Metastasis	Endophilin-A2	262.955	129.606	63.1031	22.2834	20.2683	97.5252	43.6892	0	0	0	199.074	129.606	44.6637	6.37208	13.7235	85.4921	23.3509	0	0	0
Other	P55060	2	1	48.9	0.00806158	11.9826	Metastasis	Normal	Exportin-2	8.31501	67.6975	112.97	52.645	22.415	423.538	141.495	1449.38	873.522	275.991	6.295	67.6975	79.9589	15.0542	15.1771	371.28	75.6259	1483.05	289.441	146.838
Other	P49327	17	17	709.37	0.00787406	3.09804	Normal	Metastasis	Fatty acid synthase	1998.41	3823.32	3488	2952.49	5961.19	311.036	507.378	1988.47	811.058	2264.3	1512.93	3823.32	2468.77	844.282	4036.28	272.659	271.183	2034.67	268.743	1204.7
Other	O95954	4	4	176.35	0.000141747	22.9775	Normal	Metastasis	Formimidoyltransferase-cyclodeaminase	294.178	669.585	203.641	1309.29	2818.86	14.0736	43.7551	17.757	82.036	72.8453	222.712	669.585	144.135	374.399	1908.63	12.3371	23.3861	18.1695	27.1826	38.7566
Other	Q14192	2	2	70.64	0.00471284	17.5613	Metastasis	Normal	Four and a half LIM domains protein 2	181.125	188.202	49.2534	218.666	33.9384	4598.86	4844.59	755.438	518.625	1069.34	137.124	188.202	34.861	62.5287	22.9794	4031.44	2589.33	772.99	171.846	568.93
Other	P09467	1	1	65.9	0.00144151	8.2342	Normal	Metastasis	Fructose-1,6-bisphosphatase 1	1457.75	1049.09	899.276	1200.53	2560.22	88.8392	119.165	256.938	195.59	209.846	1103.61	1049.09	636.497	343.299	1733.51	77.8778	63.6913	262.908	64.8084	111.646
Other	Q9BQS8	2	2	133.33	0.00973324	17.2786	Normal	Metastasis	FYVE and coiled-coil domain-containing protein 1	805.097	375.755	37.6289	216.792	201.556	8.40784	35.9604	11.0371	30.8003	8.52576	609.51	375.755	26.6333	61.993	136.472	7.37044	19.22	11.2935	10.2056	4.53604
Other	P07902	2	2	90.89	0.0133925	11.9982	Normal	Metastasis	Galactose-1-phosphate uridylyltransferase	848.804	1355.59	1018.62	467.612	325.156	30.8812	17.2958	41.442	158.285	86.797	642.599	1355.59	720.97	133.716	220.161	27.0709	9.2442	42.4049	52.4475	46.1795
Other	P08263	3	3	128.45	0.0453988	3.59877	Normal	Metastasis	Glutathione S-transferase A1	1265.96	1605.76	1332.52	2971.28	5202.03	892.601	922.111	125.041	1150.32	349.304	958.411	1605.76	943.143	849.654	3522.25	782.468	492.848	127.947	381.159	185.843
Other	Q8IVS8	2	2	83.55	0.00105827	67.6899	Normal	Metastasis	Glycerate kinase	1926.56	405.183	136.037	203.207	426.089	13.5286	28.7304	1.56531	0.341147	1.58848	1458.53	405.183	96.2853	58.1082	288.502	11.8593	15.3558	1.60168	0.113039	0.845137
Other	P23378	6	4	225.7	0.0216225	12.8858	Normal	Metastasis	Glycine dehydrogenase [decarboxylating], mitochondrial	1257.92	2502.64	245.186	1078.08	83.0723	35.4465	98.8034	22.1423	170.488	74.0949	952.328	2502.64	173.54	308.283	56.2476	31.0729	52.8082	22.6568	56.4911	39.4215
Other	Q6IB77	1	1	38	0.00963831	4.58984	Normal	Metastasis	Glycine N-acyltransferase	1596.47	1872.66	1128.87	427.284	1049.6	136.864	156.154	776.043	58.047	196.44	1208.63	1872.66	799	122.184	710.673	119.977	83.4609	794.075	19.2338	104.514
Other	P41250	1	1	47.16	0.0087548	13.8362	Metastasis	Normal	Glycine--tRNA ligase	12.9869	50.5682	44.0606	4.5833	10.5691	396.599	117.9	990.969	21.9734	171.197	9.83189	50.5682	31.1856	1.31062	7.15626	347.665	63.0147	1013.99	7.28088	91.0834
Other	P11216	4	4	160	0.001984	7.39122	Metastasis	Normal	Glycogen phosphorylase, brain form	26.3158	13.9066	49.9405	20.3673	182.748	573.115	209.109	468.298	98.9225	818.237	19.9228	13.9066	35.3473	5.82415	123.737	502.402	111.764	479.179	32.7779	435.335
Other	Q4V328	1	1	25.75	0.0114044	6.43082	Normal	Metastasis	GRIP1-associated protein 1	1399.09	1125.78	1064.46	567.623	686.347	223.366	177.943	23.0332	130.755	198.042	1059.2	1125.78	753.415	162.315	464.72	195.806	95.1068	23.5684	43.3257	105.366
Other	P62826	3	3	98.22	0.044362	9.5621	Metastasis	Normal	GTP-binding nuclear protein Ran	310.462	285.329	47.0708	13.7645	221.827	3152.12	857.013	3867.96	41.6678	481.092	235.04	285.329	33.3162	3.93603	150.197	2763.2	458.055	3957.83	13.8066	255.96
Other	P08107	6	1	358.39	0.0333315	2.1544	Metastasis	Normal	Heat shock 70 kDa protein 1A/1B	794.151	1693.86	2032.19	1530.5	1645.42	2048.43	1474.2	4080.29	3883.86	5093.76	601.224	1693.86	1438.36	437.655	1114.1	1795.69	787.93	4175.1	1286.91	2710.09
Other	P69905	11	11	758.34	0.0128178	3.60753	Normal	Metastasis	Hemoglobin subunit alpha	53647.8	46967.6	25628.2	20756.3	36221.7	12054.4	5136.81	18401.4	7153.07	8043	40614.8	46967.6	18139.4	5935.4	24525.4	10567.1	2745.51	18829	2370.16	4279.2
Other	P68871	13	7	907.48	0.0195207	4.14196	Normal	Metastasis	Hemoglobin subunit beta	49098.3	21672.2	8527.58	14270.6	29603.6	6817.54	5489.87	7185.82	5790.03	4454.45	37170.6	21672.2	6035.73	4080.76	20044.4	5976.36	2934.22	7352.78	1918.52	2369.94
Other	P11150	2	1	56.81	0.00395002	6.7066	Normal	Metastasis	Hepatic triacylglycerol lipase	161.175	510.912	338.934	917.789	2100.23	22.6063	27.7138	112.944	49.8681	387.625	122.02	510.912	239.894	262.447	1422.05	19.817	14.8124	115.568	16.5238	206.232
Other	P09651	6	6	231.87	0.000503506	2.47859	Metastasis	Normal	Heterogeneous nuclear ribonucleoprotein A1	2873.04	3191.07	1593.59	3913.38	6297.9	6127.84	8511.61	5701.44	8827.64	15121.3	2175.08	3191.07	1127.93	1119.05	4264.26	5371.76	4549.27	5833.91	2925.03	8045.12
Other	P51991	5	5	240.46	0.0252429	3.48978	Metastasis	Normal	Heterogeneous nuclear ribonucleoprotein A3	2924.16	3421.88	1535.93	1253.56	1060.84	10978.4	6730.24	2691.01	3118.22	12065.2	2213.77	3421.88	1087.12	358.462	718.288	9623.86	3597.16	2753.54	1033.22	6419.16
Other	Q9BUJ2	1	1	24.03	0.0399129	2.07364	Metastasis	Normal	Heterogeneous nuclear ribonucleoprotein U-like protein 1	373.538	381.305	719.205	445.46	223.743	1262.31	917.516	770.018	597.414	897.066	282.793	381.305	509.046	127.382	151.494	1106.56	490.392	787.909	197.953	477.275
Other	Q1KMD3	1	1	34.77	0.0242803	4.63037	Metastasis	Normal	Heterogeneous nuclear ribonucleoprotein U-like protein 2	311.389	26.6768	60.706	0	0	687.651	396.683	515.377	41.9254	204.825	235.742	26.6768	42.967	0	0	602.805	212.018	527.352	13.892	108.975
Other	P07910	7	7	499.06	0.00219711	2.59063	Normal	Metastasis	Heterogeneous nuclear ribonucleoproteins C1/C2	20978.4	10334.5	4762.92	3937.52	3784.43	5690.38	5302.21	2409.66	1617.45	1886.5	15882	10334.5	3371.14	1125.96	2562.41	4988.27	2833.92	2465.65	535.94	1003.7
Other	Q9BX68	1	1	42.45	0.00416609	8.17741	Normal	Metastasis	Histidine triad nucleotide-binding protein 2, mitochondrial	3031.06	1566.46	820.171	536.708	1373.14	246.243	75.1313	287.467	111.009	176.22	2294.71	1566.46	580.508	153.475	929.742	215.86	40.156	294.146	36.7828	93.7559
Other	Q9UBN7	3	3	92.16	0.00993444	8.60675	Normal	Metastasis	Histone deacetylase 6	1445.08	2343.33	1111.48	636.373	879.936	51.6689	87.4707	142.232	204.1	260.013	1094.02	2343.33	786.696	181.975	595.798	45.2938	46.7512	145.536	67.6283	138.337
Other	P54868	10	10	600.74	0.0372435	5.11587	Normal	Metastasis	Hydroxymethylglutaryl-CoA synthase, mitochondrial	2581.64	3439.15	1447.05	2622.3	6865.07	113.947	145.986	1684.06	810.148	560.095	1954.47	3439.15	1024.2	749.863	4648.28	99.8876	78.0264	1723.19	268.442	297.993
Other	P01859	9	4	379.54	0.0443218	3.15484	Normal	Metastasis	Ig gamma-2 chain C region	10971.4	2425.58	1642.11	4872.52	5000.26	1592.75	2655.62	844.787	1736.57	1066.66	8306.04	2425.58	1162.26	1393.33	3385.64	1396.23	1419.37	864.416	575.41	567.505
Other	P01861	8	1	408.27	0.0255969	3.03823	Normal	Metastasis	Ig gamma-4 chain C region	3647.28	1157.76	1323.54	1268.1	2279.49	719.558	991.291	554.694	565.399	353.857	2761.23	1157.76	936.784	362.619	1543.42	630.776	529.823	567.582	187.345	188.266
Other	Q14974	2	2	144.79	0.00129534	3.10132	Normal	Metastasis	Importin subunit beta-1	1062.85	539.189	5006.03	811.742	1094.13	523.724	177.43	1235.54	354.258	454.312	804.647	539.189	3543.22	232.122	740.824	459.105	94.8322	1264.25	117.383	241.712
Other	Q9Y6M1	1	1	23.92	0.0075771	23.7681	Metastasis	Normal	Insulin-like growth factor 2 mRNA-binding protein 2	8.86436	0	18.568	1.4572	39.7943	526.037	388.056	358.339	69.1923	290.857	6.7109	0	13.1422	0.416695	26.9444	461.132	207.408	366.665	22.9268	154.748
Other	Q71RC2	1	1	43.75	0.00853528	18.4362	Normal	Metastasis	La-related protein 4	398.293	287.525	313.721	120.863	245.855	19.0955	29.597	25.4149	0	0	301.534	287.525	222.048	34.5614	166.467	16.7394	15.8189	26.0054	0	0
Other	Q8N1G4	1	1	46.3	0.0102783	6.11033	Normal	Metastasis	Leucine-rich repeat-containing protein 47	1448.69	808.686	705.914	278.853	228.752	138.06	102.798	96.6434	66.2853	164.251	1096.75	808.686	499.638	79.7397	154.886	121.026	54.9433	98.8888	21.9636	87.3879
Other	P33121	3	3	112.78	0.00570848	8.49348	Normal	Metastasis	Long-chain-fatty-acid--CoA ligase 1	422.112	331.198	601.589	249.48	1342.49	59.7625	4.56748	80.3716	35.5406	166.714	319.566	331.198	425.798	71.3402	908.99	52.3888	2.44122	82.239	11.7763	88.6986
Other	P20132	3	3	141.79	0.00779055	8.40974	Normal	Metastasis	L-serine dehydratase/L-threonine deaminase	1313.92	2692.35	1511.28	1015.28	614.584	72.7434	92.1148	218.176	285.291	181.572	994.724	2692.35	1069.67	290.327	416.13	63.768	49.2333	223.245	94.5309	96.6038
Other	Q7Z4W1	18	17	1213.54	0.00476084	22.8348	Normal	Metastasis	L-xylulose reductase	36484	67294.9	89173.8	18376.8	30550.7	635.174	985.667	1199.18	2699.93	5072.69	27620.8	67294.9	63116.2	5254.96	20685.7	556.803	526.818	1227.04	894.618	2698.87
Other	P40121	3	3	152.16	0.0165687	6.28663	Metastasis	Normal	Macrophage-capping protein	87.5616	95.4709	363.886	13.826	84.9389	1747.46	626.2	407.474	161.395	1116.65	66.2898	95.4709	257.555	3.95364	57.5115	1531.85	334.69	416.942	53.4781	594.104
Other	Q02252	1	1	52.91	0.0274066	16.2316	Normal	Metastasis	Methylmalonate-semialdehyde dehydrogenase [acylating], mitochondrial	1409.95	670.054	375.382	414.157	1062.46	76.0522	35.9458	130.245	0	0	1067.43	670.054	265.691	118.431	719.382	66.6685	19.2122	133.272	0	0
Other	Q03426	1	1	57.04	0.0158111	15.5383	Normal	Metastasis	Mevalonate kinase	2294.37	760.656	1954.58	455.471	1284.4	77.4708	79.1473	63.4768	0	214.281	1736.98	760.656	1383.43	130.245	869.656	67.9121	42.3025	64.9517	0	114.006
Other	Q9Y5J6	1	1	33.96	0.00266428	2.83503	Metastasis	Normal	Mitochondrial import inner membrane translocase subunit Tim10 B	11691.2	5479.52	4812.89	16378.1	4633.07	22749.4	28135.4	12923.6	41547.4	16535.5	8850.98	5479.52	3406.51	4683.4	3137.01	19942.5	15037.8	13223.9	13766.7	8797.54
Other	Q96EN8	1	1	32.53	0.000327766	223.575	Normal	Metastasis	Molybdenum cofactor sulfurase	333.261	284.243	403.283	107.447	293.511	6.35915	0	0	0	0	252.3	284.243	285.44	30.7251	198.734	5.57453	0	0	0	0
Other	P60660	2	2	75.41	0.000282754	7.31271	Metastasis	Normal	Myosin light polypeptide 6	418.606	397.515	358.782	354.061	453.726	3350.32	3496.15	3763.74	1953.66	1934.95	316.912	397.515	253.942	101.246	307.215	2936.95	1868.61	3851.19	647.344	1029.47
Other	P35749	7	2	363.93	0.0101979	8.29247	Metastasis	Normal	Myosin-11	20.315	8.50568	76.7372	7.57621	31.0242	96.5022	115.666	443.129	423.482	116.649	15.3798	8.50568	54.3138	2.16646	21.0062	84.5953	61.8211	453.425	140.32	62.0617
Other	Q7Z406	8	5	435.35	0.00904566	5.07076	Metastasis	Normal	Myosin-14	36.4794	41.2429	86.129	271.965	59.4774	327.325	221.115	1226.95	441.63	294.497	27.6173	41.2429	60.9612	77.77	40.2717	286.938	118.181	1255.46	146.334	156.684
Other	P35579	38	31	2345.42	0.00484683	5.49667	Metastasis	Normal	Myosin-9	1915.88	1688.96	1876.68	1826.01	3443.05	6572.12	7290.58	12250.1	24220.1	8759.56	1450.45	1688.96	1328.29	522.158	2331.27	5761.22	3896.65	12534.7	8025.32	4660.43
Other	P15559	1	1	34.53	0.000536062	Infinity	Metastasis	Normal	NAD(P)H dehydrogenase [quinone] 1	0	0	0	0	0	606.421	341.174	772.225	25.7873	179.95	0	0	0	0	0	531.598	182.35	790.168	8.54461	95.7404
Other	Q14697	1	1	49.23	0.0200712	4.0398	Metastasis	Normal	Neutral alpha-glucosidase AB	242.998	424.251	446.516	317.875	406.886	458.931	807.626	1049.46	1210.12	3901.14	183.965	424.251	316.039	90.8982	275.499	402.306	431.658	1073.84	400.971	2075.56
Other	Q6KC79	1	1	29.21	0.0364851	2.25832	Normal	Metastasis	Nipped-B-like protein	8082.14	3874.58	5901.55	5091.36	4355.65	2373.75	3666.72	1956.99	1088.82	3004.69	6118.7	3874.58	4177.05	1455.91	2949.18	2080.86	1959.78	2002.46	360.78	1598.61
Other	P22307	7	7	406.38	0.0198378	3.24319	Normal	Metastasis	Non-specific lipid-transfer protein	1049.02	2973.13	1023.99	1131.28	2638.73	337.174	386.503	820.482	480.832	693.363	794.174	2973.13	724.772	323.495	1786.67	295.572	206.578	839.546	159.323	368.897
Other	Q9UNZ2	6	6	357.42	0.0461739	3.38706	Normal	Metastasis	NSFL1 cofactor p47	4856.86	1781.23	947.535	1325.3	1172.66	280.162	255.728	88.4948	135.213	2217.49	3676.96	1781.23	670.655	378.978	793.996	245.594	136.681	90.5509	44.8028	1179.79
Other	P06748	4	4	284.08	0.0498033	2.67179	Metastasis	Normal	Nucleophosmin	2243.79	2356.07	2808.37	1106.17	816.728	4294.09	2711.4	6329.62	3395.69	8200.05	1698.7	2356.07	1987.74	316.315	553.001	3764.27	1449.18	6476.69	1125.16	4362.75
Other	Q6UWY5	1	1	58.95	0.0139073	16.5429	Normal	Metastasis	Olfactomedin-like protein 1	286.347	318.056	2337.74	373.53	151.945	186.901	0	22.7133	0	0	216.783	318.056	1654.62	106.813	102.881	163.84	0	23.241	0	0
Other	Q8WX93	10	10	458.77	0.0154595	6.27696	Metastasis	Normal	Palladin	2369.42	1407.72	2663.66	838.995	1011.64	10695.5	12845.2	3422.2	7070.57	18011.5	1793.8	1407.72	1885.31	239.916	684.972	9375.83	6865.5	3501.72	2342.83	9582.82
Other	Q53GG5	3	3	150.81	0.0118136	5.20256	Metastasis	Normal	PDZ and LIM domain protein 3	333.021	331.41	795.337	467.04	337.592	1910.12	1709.24	1545.07	1308.22	5308.03	252.118	331.41	562.931	133.553	228.581	1674.44	913.549	1580.97	433.478	2824.09
Other	Q9NR12	3	3	132.78	0.0426545	2.88802	Metastasis	Normal	PDZ and LIM domain protein 7	666.754	354.742	1101.61	61.3239	170.831	2251.61	1962.8	772.2	620.355	1195.06	504.776	354.742	779.706	17.5359	115.668	1973.8	1049.08	790.142	205.554	635.822
Other	P26885	1	1	41.73	0.0324425	7.85046	Normal	Metastasis	Peptidyl-prolyl cis-trans isomerase FKBP2	1323.71	435.586	305.442	255.75	515.71	177.4	113.679	0	0	70.1994	1002.14	435.586	216.189	73.1333	349.184	155.511	60.7589	0	0	37.3489
Other	Q08426	12	11	563.36	0.00463075	15.4285	Normal	Metastasis	Peroxisomal bifunctional enzyme	3647.49	3285.27	847.38	1353.59	1819.33	31.738	318.888	129.238	109.415	120.646	2761.38	3285.27	599.766	387.067	1231.86	27.8221	170.439	132.241	36.2546	64.1884
Other	Q9BY49	2	2	56.87	0.0301018	25.046	Normal	Metastasis	Peroxisomal trans-2-enoyl-CoA reductase	1526.67	910.904	82.6161	284.912	398.486	13.6736	29.3515	45.3854	39.4977	0	1155.78	910.904	58.4748	81.4723	269.812	11.9865	15.6877	46.44	13.0875	0
Other	P00439	9	9	577.71	0.00419229	17.4229	Normal	Metastasis	Phenylalanine-4-hydroxylase	8429.62	10383.2	17783.6	6322.74	4451.94	163.86	386.125	360.651	504.452	1303.81	6381.77	10383.2	12587	1808.02	3014.37	143.642	206.375	369.031	167.15	693.68
Other	Q9NSD9	1	1	30.99	0.0205843	3.26169	Normal	Metastasis	Phenylalanine--tRNA ligase beta subunit	1118.91	251.087	2136.34	831.929	828.568	448.481	62.3267	967.973	73.4402	31.8768	847.09	251.087	1512.08	237.895	561.017	393.146	33.3123	990.464	24.3343	16.9597
Other	Q16822	13	13	663.95	0.000788578	4.13072	Normal	Metastasis	Phosphoenolpyruvate carboxykinase [GTP], mitochondrial	3147.05	4224.38	4571.44	4202.31	4762.06	759.34	667.264	1620.63	657.377	1356.79	2382.52	4224.38	3235.62	1201.67	3224.35	665.65	356.638	1658.29	217.821	721.867
Other	P26196	4	4	179.35	0.0138291	2.12107	Normal	Metastasis	Probable ATP-dependent RNA helicase DDX6	3973.84	2026.34	1395.53	1167.27	1472.81	1486.11	1133.84	624.78	306.727	1180.01	3008.46	2026.34	987.741	333.787	997.23	1302.75	606.013	639.296	101.634	627.813
Other	O14737	1	1	65.51	0.0049793	6.02858	Normal	Metastasis	Programmed cell death protein 5	3973.01	920.808	1093.84	133.418	591.217	396.98	283.634	171.881	50.8115	210.106	3007.82	920.808	774.206	38.1516	400.309	347.998	151.596	175.875	16.8364	111.785
Other	Q15185	2	2	44.91	0.0190867	50.5742	Metastasis	Normal	Prostaglandin E synthase 3	11.4208	37.5147	0	0.059278	17.7422	1194.89	458.384	1594.45	28.9751	98.4782	8.64627	37.5147	0	0.0169509	12.0131	1047.46	244.996	1631.49	9.60088	52.3943
Other	Q5TDH0	2	2	60.27	0.0250124	40.3134	Normal	Metastasis	Protein DDI1 homolog 2	3018.29	808.067	392.074	28.9421	391.282	42.6276	41.0755	10.7213	20.6405	0	2285.04	808.067	277.505	8.27616	264.934	37.368	21.9539	10.9705	6.8392	0
Other	Q9UM07	1	1	45.12	0.0386781	10.6818	Metastasis	Normal	Protein-arginine deiminase type-4	37.404	106.901	30.0552	0	31.9634	814.46	118.927	1154.7	32.0076	83.8053	28.3172	106.901	21.2727	0	21.6422	713.968	63.564	1181.53	10.6057	44.5878
Other	Q8WVV4	3	3	120.17	0.00550015	154.482	Metastasis	Normal	Protein POF1B	3.00459	0	7.60409	0	16.4232	963.467	1999.97	277.114	621.977	313.413	2.27467	0	5.38209	0	11.12	844.59	1068.94	283.552	206.092	166.748
Other	A3KN83	1	1	26.14	0.0415677	2.93396	Normal	Metastasis	Protein strawberry notch homolog 1	5756.35	2557.62	5873.45	2607.22	5454.65	3485.16	1410.17	2180.76	157.36	349.911	4357.93	2557.62	4157.17	745.549	3693.3	3055.14	753.705	2231.43	52.1411	186.167
Other	Q15436	7	6	300.27	0.0243163	3.15123	Normal	Metastasis	Protein transport protein Sec23A	5267.4	4985.21	3076.51	2336.06	1438.26	764.864	1344.74	1103.27	859.635	1355.03	3987.76	4985.21	2177.52	668.011	973.838	670.492	718.732	1128.91	284.839	720.931
Other	P53992	6	5	241.97	0.0325216	4.24254	Normal	Metastasis	Protein transport protein Sec24C	3551.17	1178.41	1757.93	483.409	644.003	425.548	448.833	166.597	155.261	598.657	2688.47	1178.41	1244.24	138.234	436.05	373.042	239.891	170.468	51.4457	318.509
Other	O94855	10	8	386.57	0.00229392	4.29577	Normal	Metastasis	Protein transport protein Sec24D	3468.78	2144.95	1498.52	625.214	855.048	463.569	745.817	285.284	152.948	352.61	2626.09	2144.95	1060.64	178.784	578.946	406.372	398.623	291.913	50.6793	187.602
Other	O94979	17	16	802.27	0.003241	3.91842	Normal	Metastasis	Protein transport protein Sec31A	10256.4	2736.96	2001.01	1407.94	1939.68	1667.28	1181.11	652.383	320.466	859.733	7764.78	2736.96	1416.29	402.608	1313.35	1461.56	631.279	667.541	106.186	457.412
Other	A6NMY6	3	3	228.42	0.0176243	12.1161	Metastasis	Normal	Putative annexin A2-like protein	112.383	76.5238	78.7697	251.352	320.889	2526.77	2359.89	1827.55	3140.27	322.033	85.0809	76.5238	55.7523	71.8757	217.272	2215	1261.31	1870.02	1040.53	171.334
Other	A6NL28	2	1	83	0.0151657	4.32161	Normal	Metastasis	Putative tropomyosin alpha-3 chain-like protein	2954.69	946.734	1557.46	630.763	4867.27	729.964	114.109	67.8421	332.213	1291.25	2236.89	946.734	1102.35	180.371	3295.59	639.898	60.9887	69.4184	110.079	686.996
Other	O00764	2	2	50.07	0.00478148	8.96454	Metastasis	Normal	Pyridoxal kinase	122.455	140.679	121.741	57.7075	78.0998	667.412	315.869	2023.4	662.892	998.108	92.7065	140.679	86.167	16.5018	52.8808	585.063	168.825	2070.42	219.649	531.033
Other	P11498	3	3	130.52	0.0314749	2.45749	Normal	Metastasis	Pyruvate carboxylase, mitochondrial	314.508	742.059	857.869	817.152	691.966	93.9912	75.9362	240.771	433.85	548.563	238.103	742.059	607.191	233.669	468.525	82.3942	40.5862	246.366	143.756	291.857
Other	P14618	27	27	1539.59	0.00922722	15.3914	Metastasis	Normal	Pyruvate kinase PKM	459.842	2262.47	457.706	858.912	518.728	16518.2	8058.84	34942.4	5261.8	5367.83	348.13	2262.47	323.959	245.611	351.227	14480.1	4307.27	35754.2	1743.49	2855.9
Other	P46940	7	6	289.64	0.00661022	10.0132	Metastasis	Normal	Ras GTPase-activating-like protein IQGAP1	80.5666	205.494	188.844	110.647	155.53	1378.92	365.473	3178.16	1021.97	1476.05	60.9941	205.494	133.661	31.6402	105.308	1208.78	195.337	3252	338.63	785.316
Other	Q13576	14	13	618.38	0.0214465	7.36099	Normal	Metastasis	Ras GTPase-activating-like protein IQGAP2	8890.72	6757.13	2785.56	2102.31	3182.03	153.114	254.625	361.008	361.857	2091.48	6730.85	6757.13	1971.59	601.169	2154.53	134.222	136.091	369.396	119.901	1112.75
Other	P61026	2	1	71.76	0.00823713	9.36559	Metastasis	Normal	Ras-related protein Rab-10	7.58693	22.7179	14.8794	7.16916	2.02121	192.383	44.9556	179.474	45.5803	46.8563	5.74379	22.7179	10.5314	2.05006	1.36855	168.646	24.0278	183.644	15.103	24.9294
Other	Q9H0U4	2	1	88.76	0.0212574	4.235	Metastasis	Normal	Ras-related protein Rab-1B	232.859	342.162	215.866	155.807	239.843	1714	507.283	1775.16	316.37	712.173	176.29	342.162	152.788	44.554	162.396	1502.52	271.132	1816.41	104.829	378.905
Other	A6NIZ1	2	2	95.14	0.0155201	8.66789	Metastasis	Normal	Ras-related protein Rap-1b-like protein	5.53694	143.188	62.4648	56.869	87.1272	672.844	464.242	951.807	400.56	589.254	4.19182	143.188	44.2119	16.262	58.9931	589.826	248.127	973.922	132.725	313.507
Other	P57771	1	1	33.86	0.00767413	30.0488	Normal	Metastasis	Regulator of G-protein signaling 8	1332.44	754.671	507.045	263.766	350.651	8.47437	2.63751	29.7326	26.9698	38.9644	1008.74	754.671	358.881	75.4255	237.423	7.42876	1.40969	30.4235	8.93644	20.7306
Other	Q15291	1	1	23.39	0.0429541	2.84542	Normal	Metastasis	Retinoblastoma-binding protein 5	14174.1	3566.77	11836	9297.63	21539.5	2163.46	3517.58	7802	1830.96	5917.98	10730.7	3566.77	8377.36	2658.71	14584.3	1896.52	1880.07	7983.28	606.688	3148.6
Other	Q9H477	1	1	27.91	1.07889e-05	Infinity	Normal	Metastasis	Ribokinase	248.424	209.341	146.848	80.4001	106.577	0	0	0	0	0	188.073	209.341	103.937	22.9909	72.1628	0	0	0	0	0
Other	Q9P2E9	10	10	514.68	0.012233	13.2782	Normal	Metastasis	Ribosome-binding protein 1	5327.43	2183.71	3148.65	640.766	1304.77	110.53	18.8506	174.853	63.2504	581.839	4033.21	2183.71	2228.58	183.231	883.451	96.892	10.0752	178.916	20.958	309.561
Other	Q00266	6	6	304.23	0.0376854	10.4347	Normal	Metastasis	S-adenosylmethionine synthase isoform type-1	6075.96	2148.63	2378.87	1414.31	1883.21	634.453	272.035	45.6184	0	380.078	4599.89	2148.63	1683.74	404.431	1275.11	556.171	145.397	46.6783	0	202.217
Other	Q9UL12	13	13	665.04	0.00430162	9.46044	Normal	Metastasis	Sarcosine dehydrogenase, mitochondrial	5055.24	2777.5	703.123	3161.07	2814.2	320.651	312.473	277.022	489.396	134.333	3827.15	2777.5	497.663	903.927	1905.47	281.087	167.01	283.459	162.161	71.4705
Other	Q9Y6Y8	5	5	205.07	0.0245654	3.16535	Normal	Metastasis	SEC23-interacting protein	3933.44	2043.72	1463.94	1088.79	1414.66	636.31	481.203	257.219	681.867	1085.09	2977.87	2043.72	1036.16	311.345	957.856	557.8	257.193	263.196	225.936	577.313
Other	P49903	1	1	33.54	0.0469169	6.31266	Normal	Metastasis	Selenide, water dikinase 1	348.301	164.776	46.805	0	13.7518	45.5049	45.3654	0	0	0	263.686	164.776	33.1281	0	9.31126	39.8903	24.2468	0	0	0
Other	Q99611	6	6	336.77	0.00262788	8.94519	Normal	Metastasis	Selenide, water dikinase 2	1728.88	2867.34	2140.69	1270.23	1292.02	232.743	187.565	106.308	81.2342	431.72	1308.87	2867.34	1515.16	363.23	874.818	204.026	100.25	108.778	26.9169	229.692
Other	Q13228	2	1	61.6	0.0163167	30.0738	Normal	Metastasis	Selenium-binding protein 1	1025.83	370.785	287.393	163.419	373.524	0	46.7358	0	27.1144	0	776.62	370.785	203.413	46.7308	252.91	0	24.9792	0	8.98432	0
Other	Q9NVA2	3	1	82.05	0.0189273	2.24614	Normal	Metastasis	Septin-11	205.796	139.301	120.468	66.5481	78.7308	81.4198	49.8443	43.9059	17.8198	78.9629	155.801	139.301	85.2662	19.0298	53.308	71.3739	26.6407	44.9261	5.90458	42.0114
Other	Q9Y6E0	1	1	28.14	0.00680046	2.39664	Normal	Metastasis	Serine/threonine-protein kinase 24	16000.2	6922.32	7650.16	10177.8	12256.1	5754.37	4369.22	4701.61	2714.63	4577.13	12113.2	6922.32	5414.7	2910.39	8298.51	5044.37	2335.25	4810.85	899.489	2435.22
Other	O95747	1	1	45.2	0.0438228	3.51439	Normal	Metastasis	Serine/threonine-protein kinase OSR1	362.817	191.436	52.3473	257.642	235.262	90.6258	177.527	0	21.3824	23.3219	274.676	191.436	37.0508	73.6742	159.294	79.444	94.8846	0	7.08503	12.4082
Other	P21549	7	7	346.23	0.000179185	42.3601	Normal	Metastasis	Serine--pyruvate aminotransferase	2175.75	2671.96	1838.37	3412.81	5275.7	34.1796	70.2948	29.1674	22.2036	207.105	1647.18	2671.96	1301.18	975.914	3572.13	29.9623	37.571	29.8451	7.35714	110.188
Other	P02787	9	8	433.82	0.0188644	5.66525	Normal	Metastasis	Serotransferrin	1758.79	500.256	913.264	568.548	5207.95	226.952	295.372	306.651	257.235	493.384	1331.51	500.256	646.398	162.58	3526.26	198.95	157.87	313.776	85.2347	262.5
Other	P02743	11	10	643.56	0.0110034	5.39571	Normal	Metastasis	Serum amyloid P-component	11893.1	6608.22	51997.8	20412.8	23219.7	1520.64	1798.12	2903.84	1761.11	13168.6	9003.83	6608.22	36803.5	5837.17	15721.9	1333.02	961.058	2971.31	583.541	7006.21
Other	P37108	1	1	112.16	0.0193617	2.23631	Metastasis	Normal	Signal recognition particle 14 kDa protein	305.534	1142.87	198.055	592.974	285.467	1175.85	1387.14	968.891	1045.91	1068.66	231.309	1142.87	140.181	169.565	193.287	1030.77	741.398	991.403	346.561	568.572
Other	P08240	4	4	149.52	0.0488366	1.95351	Normal	Metastasis	Signal recognition particle receptor subunit alpha	849.75	1181.77	775.056	396.842	417.614	499.804	235.745	754.43	119.335	244.286	643.316	1181.77	548.576	113.479	282.763	438.136	126.001	771.959	39.5416	129.97
Other	Q9BX66	3	3	108.44	0.014403	5.04809	Normal	Metastasis	Sorbin and SH3 domain-containing protein 1	1284.43	760.921	1388.59	848.307	555.93	154.929	291.113	87.6719	100.283	324.42	972.393	760.921	982.828	242.578	376.416	135.814	155.594	89.7089	33.2287	172.604
Other	O94875	6	6	197.09	0.000344309	14.7611	Normal	Metastasis	Sorbin and SH3 domain-containing protein 2	4608.75	1799.77	1664.23	688.336	1285.95	270.211	240.453	93.1753	41.1735	35.6294	3489.12	1799.77	1177.93	196.834	870.71	236.871	128.517	95.3402	13.6428	18.9563
Other	Q9UMY4	1	1	39.5	0.0423116	4.40439	Normal	Metastasis	Sorting nexin-12	694.161	258.962	185.262	42.1748	182.184	177.44	95.3198	36.6456	0	0	525.524	258.962	131.126	12.0601	123.356	155.547	50.9464	37.4971	0	0
Other	Q13838	4	4	151	0.03312	2.0767	Metastasis	Normal	Spliceosome RNA helicase DDX39B	1223	2492.79	1220.43	1140.61	780.261	4048.8	2884.29	4270.89	1755.02	1281.11	925.887	2492.79	863.807	326.164	528.309	3549.24	1541.59	4370.13	581.525	681.602
Other	O75533	1	1	21.57	0.0419239	8.80026	Metastasis	Normal	Splicing factor 3B subunit 1	10.3071	33.3562	0	38.3696	21.9929	288.806	226.179	209.3	82.6624	108.507	7.80314	33.3562	0	10.972	14.8913	253.172	120.887	214.163	27.3901	57.7302
Other	P50225	8	5	388.58	3.54241e-05	34.4144	Normal	Metastasis	Sulfotransferase 1A1	7441.06	7078.12	3167.41	3461.42	2504.76	128.004	205.051	140.428	105.563	108.246	5633.36	7078.12	2241.86	989.814	1695.96	112.211	109.595	143.691	34.9782	57.5914
Other	O43704	1	1	50.24	0.0126708	9.3927	Normal	Metastasis	Sulfotransferase family cytosolic 1B member 1	863.349	463.173	664.974	216.658	46.7809	136.903	88.4019	14.768	0	0	653.611	463.173	470.661	61.9547	31.675	120.012	47.2489	15.1111	0	0
Other	P17987	15	15	959.78	0.0271931	3.25507	Normal	Metastasis	T-complex protein 1 subunit alpha	6479.51	8124.96	3716.35	3034.37	2970.47	1406.24	759	4025.61	477.851	804.452	4905.4	8124.96	2630.39	867.696	2011.28	1232.73	405.669	4119.14	158.336	428
Other	A6NLP5	2	2	198.59	0.0231524	8.16414	Normal	Metastasis	Tetratricopeptide repeat protein 36	2017.2	1418.21	1789.33	416.256	480.656	40.0351	87.4608	178.1	386.01	58.2162	1527.15	1418.21	1266.47	119.031	325.449	35.0954	46.7459	182.238	127.904	30.9733
Other	Q9H0E2	2	2	94.85	0.00031367	10.0054	Normal	Metastasis	Toll-interacting protein	5357.33	2864.3	1768.18	948.756	1930.08	406.936	445.361	89.9936	77.7893	266.089	4055.84	2864.3	1251.5	271.302	1306.84	356.727	238.036	92.0846	25.7754	141.57
Other	Q5JTV8	1	1	42.8	0.0141283	13.6648	Normal	Metastasis	Torsin-1A-interacting protein 1	2426.95	741.917	994.198	257.528	232.593	196.756	143.768	0	0	0	1837.36	741.917	703.683	73.6418	157.487	172.479	76.8409	0	0	0
Other	O75764	1	1	52.96	0.0221492	Infinity	Normal	Metastasis	Transcription elongation factor A protein 3	2244.14	503.007	156.005	0	62.6663	0	0	0	0	0	1698.96	503.007	110.419	0	42.4309	0	0	0	0	0
Other	Q00577	7	7	339.74	0.0282735	6.71885	Normal	Metastasis	Transcriptional activator protein Pur-alpha	6155.37	4242.54	1918.33	1104.03	1050.93	384.119	469.865	75.8685	548.198	675.771	4660.01	4242.54	1357.77	315.705	711.579	336.725	251.132	77.6313	181.645	359.537
Other	P61586	2	2	103.17	0.00269155	14.6392	Metastasis	Normal	Transforming protein RhoA	182.199	184.033	63.2078	5.53936	45.5251	3006.75	777.174	2752.08	115.551	382.631	137.937	184.033	44.7378	1.58401	30.8247	2635.76	415.382	2816.03	38.2879	203.575
Other	P37802	6	5	304.7	0.0192067	3.54769	Metastasis	Normal	Transgelin-2	927.983	1526.57	902.769	684.72	498.978	2406.9	2396.66	2593.14	2913.23	5800.22	702.543	1526.57	638.97	195.8	337.854	2109.92	1280.96	2653.39	965.297	3085.95
Other	P22102	5	5	258.42	0.0444456	8.33608	Metastasis	Normal	Trifunctional purine biosynthetic protein adenosine-3	14.7547	158.201	159.375	21.4865	78.5959	662.942	262.965	2431.14	74.9069	172.676	11.1702	158.201	112.804	6.1442	53.2167	581.145	140.549	2487.62	24.8204	91.8706
Other	Q9BQE3	22	2	1771.74	0.040251	2.86804	Metastasis	Normal	Tubulin alpha-1C chain	975.369	1260.83	1022.17	1046.05	588.282	3868.07	3424.56	4566.26	863.723	1309.85	738.417	1260.83	723.478	299.125	398.321	3390.81	1830.35	4672.36	286.194	696.892
Other	P07437	38	6	2700.19	0.0208557	3.08413	Metastasis	Normal	Tubulin beta chain	7834.57	33621.2	16854.4	25450.9	9329.66	43992	60651.3	63052.2	37711.8	81697.1	5931.27	33621.2	11929.4	7277.83	6317.04	38564.1	32416.8	64517.2	12495.8	43466.1
Other	Q13885	32	1	2066.86	0.0300804	2.29241	Metastasis	Normal	Tubulin beta-2A chain	251.66	443.043	297.7	302.441	166.502	562.178	692.437	643.706	441.408	1010.27	190.523	443.043	210.709	86.4847	112.737	492.814	370.093	658.663	146.26	537.506
Other	Q13509	22	3	1530.74	0.0263059	2.10685	Metastasis	Normal	Tubulin beta-3 chain	387.696	256.734	214.895	134.463	111.517	693.041	583.129	524.538	135.446	392.558	293.511	256.734	152.1	38.4505	75.5077	607.531	311.67	536.725	44.8801	208.857
Other	P04350	30	1	1865.46	0.0194743	2.90188	Metastasis	Normal	Tubulin beta-4A chain	168.225	212.363	140.803	161.467	72.5715	353.324	523.07	470.921	249.389	595.465	127.357	212.363	99.6589	46.1725	49.1376	309.73	279.569	481.863	82.635	316.811
Other	P68371	36	1	2480.67	0.0194751	2.90188	Metastasis	Normal	Tubulin beta-4B chain	6499.22	8204.43	5439.79	6238.13	2803.73	13650.3	20208.3	18193.6	9634.92	23005.2	4920.33	8204.43	3850.23	1783.83	1898.39	11966.1	10800.9	18616.3	3192.52	12239.7
Other	Q9BUF5	13	2	733.84	0.0171357	3.38998	Metastasis	Normal	Tubulin beta-6 chain	369.337	1079.76	740	654.603	371.243	1597.01	2162.17	1499.18	1693.38	3946.84	279.612	1079.76	523.764	187.188	251.366	1399.97	1155.63	1534.01	561.1	2099.87
Other	Q96DE0	1	1	44.07	0.035511	6.6558	Normal	Metastasis	U8 snoRNA-decapping enzyme	787.723	931.743	568.341	274.831	604.024	30.4286	129.281	72.7694	0	243.296	596.357	931.743	402.265	78.5897	408.98	26.6742	69.0979	74.4602	0	129.443
Other	O94832	2	2	105.01	0.0175911	10.8741	Metastasis	Normal	Unconventional myosin-Id	26.931	40.7711	50.0717	9.53589	15.3812	630.278	285.833	575.857	37.7724	21.892	20.3885	40.7711	35.4402	2.72684	10.4145	552.511	152.772	589.236	12.5158	11.6474
Other	Q16851	5	5	157.59	0.000240549	15.7443	Normal	Metastasis	UTP--glucose-1-phosphate uridylyltransferase	870.557	580.046	608.411	260.719	1241.75	20.4418	42.8203	35.5093	16.7343	110.703	659.068	580.046	430.626	74.554	840.783	17.9196	22.8865	36.3344	5.54488	58.8983
Other	Q00341	10	9	441.83	0.00679656	5.54079	Normal	Metastasis	Vigilin	4488.75	1731.88	1253.28	840.481	949.593	374.328	266.459	337.513	281.579	412.081	3398.27	1731.88	887.057	240.341	642.962	328.142	142.417	345.355	93.3009	219.244
Other	Q9P202	1	1	23.34	0.0261086	2.07416	Normal	Metastasis	Whirlin	4853.67	2263.03	4797.56	3061.22	2924.77	1027.09	1368.02	2400.72	2023.98	1810.31	3674.54	2263.03	3395.66	875.373	1980.34	900.366	731.175	2456.5	670.645	963.156
