# Supplementary material for: Colorectal cancer liver metastatic growth depends on PAD4-driven citrullination of the extracellular matrix
Source: Nat Commun. 2018 Nov 14;9:4783. doi: 10.1038/s41467-018-07306-7 (PMC6235861; doi:10.1038/s41467-018-07306-7)
Supplement: Supplementary file 6 — Supplementary Data 3 [file 41467_2018_7306_MOESM6_ESM.xlsx]

## Sheet: A. Normal liver citrullination
Supplementary Table 3. a. PEAKS analysis for citrullinated peptides in 5 adjacent uninvolved liver tissues.
Patient #	Protein	Gene name	Uniport	Peptide	-10lgP	Mass	ppm	m/z	z	RT	Scan	#Spec	Start	End
Pateint 1	Basement membrane specific heparan sulfate proteoglycan core protein	HSPG2	P98160	R.LRLPQVSPADSGEYVC(+57.02)R(+.98)VENGSGPK.E	20.25	2715.33	1.2	679.84	4	48.96	10210	1	2102	2126
	Caldesmon	CALD1	Q05682	K.K(+.98)GFTEVKSQNGEFMTHK(+.98)LK.H	14.52	2210.1	-3.3	737.706	3	52.11	11255	1	486	504
	Collagen alpha 1(I) chain	COL1A1	P02452	R.VGPPGP(+31.99)SGNAGPPGPPGPAGK(+.98)EGGK.G	19.11	2168.05	0.3	723.691	3	36.05	5910	1	883	907
	Collagen alpha 1(II) chain	COL2A1	P02458	K.GHR(+.98)GYPGLDGAKGEAGAPGVKGESGSPGEN(+.98)GSPGPMGP.R	17.09	3489.59	0	1164.2	3	34.79	5481	1	288	325
	Collagen alpha 1(II) chain	COL2A1	P02458	R.GFPGER(+.98)GSPGAQGLQ(+.98)GPR.G	15.74	1768.85	-0.1	885.432	2	40.28	7321	1	702	719
	Collagen alpha 1(II) chain	COL2A1	P02458	R.GLPGTPGTDGPK(+.98)GASGPAGPPG.A	15.62	1844.89	0.1	615.971	3	35.06	5573	1	720	741
	Collagen alpha 1(V) chain	COL5A1	P20908	R.GPSGAPGADGPQGPPGGIGNPGAVGEK(+.98)GEPG.E	13.96	2638.23	1	880.417	3	36.23	5970	1	1258	1288
	Collagen alpha 1(VI) chain	COL6A1	P12109	R.R(+.98)NFTAADWGQSR.D	39.79	1408.65	-0.1	470.557	3	40.49	7394	1	211	222
	Collagen alpha 2(I) chain	COL1A2	P08123	K.HGNR(+.98)GETGPSGPVGPAGAVGPR.G	43.09	2026.99	-0.6	507.755	4	34.27	5305	2	975	996
	Collagen alpha 2(I) chain	COL1A2	P08123	K.R(+.98)GPNGEAGSAGPPGP(+31.99)PGLR.G	27.99	1775.86	-0.4	592.959	3	33.9	5180	1	381	399
	Collagen alpha 2(I) chain	COL1A2	P08123	R.GPPGESGAAGPT(-18.01)GPIGSR(+.98)GPSGPPGPDGNK.G	15.49	2607.23	-1.1	870.083	3	44.93	8868	1	592	621
	Collagen alpha 2(I) chain	COL1A2	P08123	R.GAKGPK(+.98)GENGVVGPT(+79.97)GPVGAAGPAGPNGPPGPAGSR.G	15.35	3169.53	0.4	1057.52	3	40.13	7274	1	742	777
	Elastin	ELN	P15502	R.EGDPSSSQHLPSTPSSPRVPGALAAAK(+.98)AAK(+42.01).Y	21.22	2956.49	0.4	740.13	4	58.81	13504	1	627	656
	Emilin 1	EMILIN1	Q9Y6C2	R.R(+.98)LGALNSSLQLLEDR.L	35.26	1684.91	-0.4	562.644	3	57.06	12904	1	789	803
	Fibrillin 1	FBN1	P35555	R.SGNC(+57.02)YLDIRPR(+.98)GDNGDTAC(+57.02)SNEIGVGVSK.A	37.99	3111.4	0.2	778.857	4	45.26	8976	1	1531	1559
	Fibrillin 1	FBN1	P35555	K.C(+57.02)LC(+57.02)PEGFSLSSS(-18.01)GR(+.98)R.C	22.02	1694.75	-0.1	848.382	2	55.36	12340	1	2038	2052
	Fibrillin 1	FBN1	P35555	K.C(+57.02)IC(+57.02)K(+.98)PGFQLAS(-18.01)DGR.Y	15.73	1590.73	-0.2	796.371	2	50.7	10787	1	596	609
	Fibrinogen beta chain	FGB	P02675	R.SK(+43.99)IQK(+.98)LESDVSAQMEYC(+57.02)R.T	15.23	2216.01	-2.7	739.675	3	51.54	11068	1	207	224
	Fibrinogen beta chain	FGB	P02675	K.K(+42.02)REEAPSLR(+.98)PAPPPISGGGYR.A	34.52	2277.2	-0.1	570.307	4	40.99	7559	1	52	72
	Heterogeneous nuclear ribonucleoprotein Q	SYNCRIP	O60506	R.GR(+.98)AGYSQR.G	16.8	894.431	0	448.223	2	26.27	2618	1	519	526
	Heterogeneous nuclear ribonucleoproteins A2/B1	HNRNPA2B1	P22626	K.YHTINGHNAEVR(+.98)K(+.98)ALSRQEMQEVQSSR.S	14.71	3169.53	-0.8	1057.52	3	39.96	7215	1	174	200
	Laminin subunit beta 2	LAMB2	P55268	K.LK(+.98)RAGNSLAASTAEETAGSAQ(+.98)GR.A	16.22	2247.11	1.1	562.785	4	41.02	7570	1	1672	1694
	Protein furry homolog like	FRYL	O94915	P.TTGVILPSGN(+.98)TLR(+.98)VK.K	15.14	1556.88	-0.6	779.445	2	49.47	10381	1	472	486
	Protein transport protein Sec24D	SEC24D	O94855	K.QAQIPLAAVIK(+.98)PFATIPSNESPLYLVNHGESGPVR.C	18.08	3713.98	3.5	929.505	4	67.82	16546	1	328	362
Pateint 2	Basement membrane specific heparan sulfate proteoglycan core protein	HSPG2	P98160	R.C(+57.02)DGDFDC(+57.02)ED(-18.01)R(+.98)TDEANC(+57.02)PTKRPEEVC(+57.02)GPTQFR.C	28.4	3743.5	1.7	936.883	4	42.4	7954	1	344	374
	C 1 tetrahydrofolate synthase	MTHFD1	P11586	K.C(+57.02)R(+.98)Y(-18.01)SGLC(+57.02)PHVVVLVATVR.A	44.48	2068.07	0	690.364	3	56.83	12699	1	685	702
	Collagen alpha 1(IV) chain	COL4A1	P02462	K.DGQ(+.98)AGQPGQPGPKGDPGISGTPGAPGLPGPKGSVGGMGLPGTPGEK(+.98)GVPGIPGPQGSPGLPGDK.G	17.52	5728.84	-0.1	1146.78	5	57.4	12888	1	980	1043
	Collagen alpha 1(VI) chain	COL6A1	P12109	R.C(+57.02)D(-18.01)R(+.98)NLVWNAGALHYSDEVEIIQGLTR.M	64.15	3011.46	-0.1	1004.83	3	65.61	15573	3	80	105
	Collagen alpha 1(VI) chain	COL6A1	P12109	R.NFTAADWGQSR(+.98)DAEEAISQTIDTIVDM(+15.99)IK.N	48.28	3241.51	-0.6	1081.51	3	74.87	18587	1	212	240
	Collagen alpha 2(I) chain	COL1A2	P08123	R.GLVGEPGPAGSK(+.98)GESGNKGEPGSAGP(+31.99)QGPPGPSGEEGK.R	15.73	3445.59	0.3	1149.54	3	31.76	4393	1	343	380
	Collagen alpha 2(IV) chain	COL4A2	P08572	K.GSR(+.98)GLDGYQGPD(+14.02)GPR.G	19.82	1545.72	0.3	516.246	3	27.79	3069	2	320	334
	Collagen alpha 3(VI) chain	COL6A3	P12111	K.L(+42.01)LASTR(+.98)YPPPAVESDAADIVFLIDSSEGVRPDGFAHIR.D	20.62	4124.09	-1.4	1032.03	4	74.54	18479	1	1419	1456
	Collagen alpha 3(VI) chain	COL6A3	P12111	R.YPPPAVESDAADIVFLIDSSEGVR(+.98)PDGFAHIR.D	17.85	3440.69	5.4	861.184	4	70.05	17019	1	1425	1456
	Collagen alpha 1(I) chain	COL1A1	P02452	R.GETGPAGPPGAPGAPGAPGPVGPAGK(+.98)SGD(+14.02)R.G	23.79	2550.25	1.3	851.091	3	36.93	6135	1	1037	1066
	Collagen alpha 1(I) chain	COL1A1	P02452	R.GPAGPQGPR(+.98)GDK(+.98)GE(+57.02)TGEQGDR.G	18.78	2123.95	4.8	708.993	3	26.3	2573	1	1085	1105
	Collagen alpha 1(II) chain	COL2A1	P02458	R.GFPGER(+.98)GSPGAQGLQ(+.98)GPR.G	18.01	1768.85	1.3	885.433	2	39.73	7070	1	702	719
	Dermatan sulfate epimerase like protein	DSEL	Q8IZU8	V.FVSGEAVSAYSSAM(+15.99)R(+.98)LK.S	22.42	1818.88	-0.6	910.448	2	56.87	12713	1	551	567
	Fibrillin 1	FBN1	P35555	K.QEC(+57.02)C(+57.02)C(+57.02)ALKGEGWGDPC(+57.02)ELC(+57.02)PTEPDEAFR(+.98)QIC(+57.02)PYGSGIIVGPDDSAVDMDEC(+57.02)KEPDVC(+57.02)K.H	22.62	6706.77	1.1	1342.36	5	59.45	13559	1	2081	2138
	Fibrillin 1	FBN1	P35555	R.DYR(+.98)TGPC(+57.02)FTVISNQMC(+57.02)QGQLSGIVC(+57.02)TK.T	18.67	3120.41	5.8	1041.15	3	56.8	12691	1	180	206
	Fibrillin 1	FBN1	P35555	K.C(+57.02)LC(+57.02)PEGFSLSSS(-18.01)GR(+.98)R.C	17.61	1694.75	-1	848.382	2	55.04	12110	1	2038	2052
	Fibrinogen beta chain	FGB	P02675	R.SKIQK(+.98)LE(+43.99)SDVSAQMEYC(+57.02)R.T	24.13	2216.01	-0.9	739.676	3	51.3	10884	1	207	224
	Fibrinogen gamma chain	FGG	P02679	K.MLEE(+14.02)IMK(+.98)YEASILTHDSSIR.Y	45.09	2380.17	1	794.396	3	56.8	12690	1	115	134
	Fibronectin	FN1	P02751	R.C(+57.02)TC(+57.02)VGNGR(+.98)GEWTC(+57.02)IAYSQLR.D	42.1	2388.04	2.3	797.023	3	51.29	10881	1	496	515
	Fibronectin	FN1	P02751	R.E(+42.01)SK(+.98)PLTAQQTTKLDAPTNLQFVN(+.98)ETDSTVLVR.W	18.03	3587.82	1.1	1196.95	3	56.48	12586	1	985	1016
	Poly(rC) binding protein 4	PCBP4	P57723	R.M(+15.99)LM(+15.99)HGKEVGSIIGK(+.98)KGETVK.R	15.61	2174.14	0.4	1088.08	2	57.34	12867	2	22	41
	Tenascin	TNC	P24821	R.YR(+.98)LNYSLPTGQWVGVQLPR.N	47.38	2247.18	-0.9	750.067	3	60.74	13984	1	1015	1033
	Vitronectin	VTN	P04004	R.FEDGVLDPDYPR(+.98)NISDGFDGIPDNVDAALALPAHSYSGR.E	37.9	4175.93	0.3	1044.99	4	63.56	14903	1	230	268
Patient 3	Basement membrane specific heparan sulfate proteoglycan core protein	HSPG2	P98160	R.L(+42.01)R(+.98)LPQVSPADSGEYVC(+57.02)RVEN(+.98)GSGPK.E	43.46	2758.32	-0.2	920.448	3	52.77	11398	1	2102	2126
	Basement membrane specific heparan sulfate proteoglycan core protein	HSPG2	P98160	R.LRFDQPDDFK(+.98)GVNVTM(+15.99)PAQPGTPPLSSTQLQIDPSLHEFQLVDLSR.R	31.46	5150.57	-2.4	1288.65	4	63.02	14758	3	542	587
	Basement membrane specific heparan sulfate proteoglycan core protein	HSPG2	P98160	R.LRFDQPDDFK(+.98)GVNVTMPAQPGTPPLSSTQLQIDPSLHEFQLVDLSR.R	25.29	5134.57	-3.5	1284.65	4	64.43	15215	1	542	587
	Collagen alpha 1(I) chain	COL1A1	P02452	R.G(+43.01)PAGPQGPR(+.98)GDKGETGEQGDR.G	20.12	2108.95	5	703.993	3	27.52	3019	1	1085	1105
	Collagen alpha 1(VI) chain	COL6A1	P12109	R.C(+57.02)D(-18.01)R(+.98)NLVWNAGALHYSDEVEIIQGLTR.M	42.05	3011.46	-2.6	1004.82	3	65.61	15601	1	80	105
	Collagen alpha 2(I) chain	COL1A2	P08123	K.GPTGDPGKNGD(+15.99)K(+.98)GHAGLAGAR.G	20.59	1948.94	-0.3	390.794	5	24.76	2115	1	499	519
	Collagen alpha 2(V) chain	COL5A2	P05997	K.GGR(+.98)GTQ(+.98)GPPGATGFPGSAGR.V	29.91	1785.84	5.8	596.29	3	35.36	5651	1	897	916
	Collagen alpha 2(V) chain	COL5A2	P05997	R.GQPGSMGLPGPK(+.98)GSSGDPGKPGEAGNAGVPGQR(+.98)GAPGK.D	15.74	3412.64	1.6	683.537	5	40.03	7205	1	609	646
	Collagen alpha 2(VI) chain	COL6A2	P12110	K.EQGLRDIASTPHELYR(+.98)NDYATMLPDSTEIDQDTINR.I	21.97	4177.95	2.9	1045.5	4	53.67	11692	3	198	233
	Collagen alpha 2(VI) chain	COL6A2	P12110	K.EQGLR(+.98)DIASTPHE(+57.02)LYR(+.98)NDYATMLPDSTEIDQDTINR.I	20.4	4235.96	-2	1059.99	4	53.47	11628	1	198	233
	Collagen alpha 3(VI) chain	COL6A3	P12111	K.S(+42.01)AGSR(+.98)IEDGVPQHLVLVLGGK.S	36.37	2174.17	-2.9	725.728	3	57.29	12880	1	1531	1551
	Collagen alpha 1(XXII) chain	COL22A1	Q8NFW1	G.PSGPPGSVGAPGLR(+.98)GTPGKDGER.G	24.33	2146.08	-0.5	1074.05	2	54.89	12094	1	929	951
	Elongation factor Tu	TUFM	P49411	K.LLDAVDTYIPVPARDLEK(+.98)PFLLPVEAVYSVPGR.G	20.22	3652.98	2.9	1218.67	3	71.55	17534	1	239	271
	Emilin 1	EMILIN1	Q9Y6C2	R.AVETAFNGRQQPADAAAR(+.98)PGVHETLNEIQHQLQLLDTR.V	29.03	4195.12	1	840.031	5	58.77	13368	1	213	250
	Emilin 1	EMILIN1	Q9Y6C2	R.QQPAD(-18.01)AAAR(+.98)PGVHETLNEIQHQLQLLDTR.V	20.12	3231.64	-2	1078.22	3	60.86	14053	1	222	250
	Fibronectin	FN1	P02751	R.TNTNVNC(+57.02)PIEC(+57.02)FMPLDVQADR(+.98)EDSRE	25.55	3110.34	-1.5	1037.79	3	58.92	13418	1	2361	2386
	Fibronectin	FN1	P02751	K.R(+.98)HEEGHMLNC(+57.02)TC(+57.02)FGQGR.G	24.84	2088.87	0.4	523.224	4	35.73	5776	1	534	550
	Keratin, type II 6A	KRT6A	P02538	R.LPGVSR(+.98)SGFSSVSVSR(+.98)SR(+.98)GSGGLGGAC(+57.02)GGAGFGSR.S	18.5	3272.56	-2.9	1091.86	3	43.95	8496	1	25	59
	Laminin subunit gamma 1	LAMG1	P11047	K.NATSTKAEAER(+.98)TFAEVTDLDNEVNNMLK.Q	23.72	3111.47	1.6	1038.16	3	66.26	15814	1	1439	1466
	Protein glutamine gamma glutamyltransferase 2	TGM2	P21980	M.A(+42.01)EELVLERC(+57.02)DLELETNGR(+.98)DHHTADLC(+57.02)R.E	15.35	3293.5	-1.4	659.707	5	52.54	11320	2	2	28
	Serum albumin	ALB	P02768	K.SHC(+57.02)IAEVENDEMPADLPSLAADFVESK(+.98)DVC(+57.02)K.N	21.71	3476.54	4.6	870.147	4	62.76	14672	1	311	341
	Tenascin	TNC	P24821	R.YR(+.98)LNYSLPTGQWVGVQLPR.N	32.64	2247.18	-1.1	750.066	3	60.66	13986	1	1015	1033
	Tenascin	TNC	P24821	K.FDR(+.98)YRLNYSLPTGQWVGVQLPR.N	16.8	2665.38	-1.9	667.35	4	59.38	13570	1	1012	1033
	Unconventional myosin Ia	MYO1A	Q9UBC5	K.ENSVAVK(+.98)VVQ(+.98)GPAGGDN(+.98)SKLR.Y	14.84	2127.08	-1.9	710.033	3	66.76	15977	1	1009	1029
	Zinc finger protein 469	ZNF469	Q96JG9	R.KDLDSGGAAEGSGSGGGGR(+.98)ASGLRPR.R	17.36	2372.14	-0.8	1187.08	2	68.9	16673	1	956	981
Patient 4	Basement membrane specific heparan sulfate proteoglycan core protein	HSPG2	P98160	R.NLHQSNTSR(+.98)AELLVTEAPSK(+.98)PITVTVEEQR.S	14.97	3348.72	0	1117.25	3	51.39	10620	1	1750	1779
	Collagen alpha 1(II) chain	COL2A1	P02458	R.GFPGER(+.98)GSPGAQ(+.98)GLQGPR.G	17.94	1768.85	-0.2	885.432	2	39.89	6842	1	702	719
	Collagen alpha 1(III) chain	COL3A1	P02461	R.DGS(-18.01)PGGKGDR(+.98)GENGSPGAPGAPGHPGPPGPVGPAGK.S	16.98	3124.47	2	1042.5	3	33.42	4688	1	1025	1060
	Collagen alpha 1(VI) chain	COL6A1	P12109	R.C(+57.02)D(-18.01)R(+.98)NLVWNAGALHYSDEVEIIQGLTR.M	56.69	3011.46	0.2	1004.83	3	65.16	15095	2	80	105
	Collagen alpha 1(VI) chain	COL6A1	P12109	R.NFTAADWGQSR(+.98)DAEEAISQTIDTIVDM(+15.99)IK.N	43.67	3241.51	-0.9	1081.51	3	74.75	18170	1	212	240
	Collagen alpha 2(IV) chain	COL4A2	P08572	P.GLPGSPGAR(+.98)GPK.G	22.62	1093.59	-0.1	547.801	2	38.31	6320	2	463	474
	Collagen alpha 2(VI) chain	COL6A2	P12110	R.DIASTPHELYR(+.98)NDYATM(+15.99)LPDSTEIDQDTINR.I	27.49	3610.64	0.8	903.667	4	50.16	10216	1	203	233
	Emilin 1	EMILIN1	Q9Y6C2	R.LEDR(+.98)FNSTLGPSEEQEESWPGAPGGLSHWLPAAR.G	31.4	3720.74	-0.8	1241.25	3	60.2	13494	1	410	443
	Fibrillin 1	FBN1	P35555	K.C(+57.02)RC(+57.02)DSGFALDSEER(+.98)NC(+57.02)TDIDEC(+57.02)RISPDLC(+57.02)GR.G	21.6	3763.54	-1.1	941.891	4	46.86	9134	1	1053	1083
	RNA binding protein FUS	FUS	P35637	P.M(+15.99)GRGGYGGGGSGGGGR(+.98)GGFPSGGGGGGGQQRAGDWK.C	20.81	3169.39	0.5	1057.47	3	31.35	3997	4	392	427
	Transforming growth factor beta induced protein ig h3	TGFBI	Q15582	K.EPVAEPDIMATNGVVHVITNVLQPPANR(+.98)PQER.G	15.71	3491.78	0.3	873.953	4	64.23	14794	1	611	642
	Vitronectin	VTN	P04004	R.FEDGVLDPDYPR(+.98)NISDGFDGIPDNVDAALALPAHSYSGR.E	25.75	4175.93	-1.5	1044.99	4	63.87	14679	4	230	268
Patient 5	Basement membrane specific heparan sulfate proteoglycan core protein	HSPG2	P98160	R.LRLPQVSPADSGEYVC(+57.02)R(+.98)VENGSGPK.E	14.27	2715.33	0.9	679.84	4	47.75	9647	1	2102	2126
	Collagen alpha 1(I) chain	COL1A1	P02452	K.GHR(+.98)GFSGLQ(+.98)GPPGPPGSPGEQGPSGASGPAGPR.G	17.33	3008.41	0.9	753.111	4	83.33	20151	1	1109	1141
	Collagen alpha 1(I) chain	COL1A1	P02452	R.VGPPGP(+31.99)SGNAGPPGPPGPAGK(+.98)EGGK.G	14.62	2168.05	-1.1	723.69	3	36.15	5801	1	883	907
	Collagen alpha 1(II) chain	COL2A1	P02458	S.GEPGK(+.98)QGAPGASGDR(+.98)GPPGPVGPPGLTGPAGEPGREGSPGADGPPGR.D	13.6	4210.01	-1.2	1053.51	4	57.7	12934	1	1002	1048
	Collagen alpha 1(III) chain	COL3A1	P02461	K.NGER(+.98)GGPGGP(+31.99)GPQGPPGK.N	16.25	1647.76	0	550.261	3	25.29	2187	1	593	610
	Collagen alpha 1(VI) chain	COL6A1	P12109	R.R(+.98)NFTAADWGQSR.D	39.12	1408.65	-0.5	470.557	3	40.5	7249	1	211	222
	Collagen alpha 3(VI) chain	COL6A3	P12111	K.S(+42.01)AGSR(+.98)IEDGVPQHLVLVLGGK.S	35.31	2174.17	-2.5	725.729	3	57.74	12946	1	1531	1551
	Collagen alpha 6(VI) chain	COL6A6	A6NMZ7	K.GLR(+.98)GD(+14.02)PGAPGVDSSIEGPTGLKGE(+57.02)RGR.Q	14.66	2706.37	-0.5	903.13	3	74.65	18564	1	1506	1532
	Elongation factor 1 alpha 1	EEF1A1	P68104	K.NMITGTSQADC(+57.02)AVLIVAAGVGEFEAGISK(+.98)NGQTR.E	21.38	3465.69	0	1156.24	3	73.25	18096	1	101	134
	Fibrillin 1	FBN1	P35555	R.SGNC(+57.02)YLDIRPR(+.98)GDNGDTAC(+57.02)SNEIGVGVSK.A	35.34	3111.4	1.2	778.858	4	45.48	8893	2	1531	1559
	Fibrinogen alpha chain	FGA	P02671	K.EVVTSEDGSDC(+57.02)PEAMDLGTLSGIGTLDGFR(+.98)HR.H	25.03	3421.54	-0.8	1141.52	3	61.64	14233	1	481	512
	Ig alpha 1 chain C region	IGHA1	P01876	R.LSLHR(+.98)PALEDLLLGSEANLTC(+57.02)TLTGLR.D	17.18	2963.57	-1.3	741.9	4	73.19	18078	1	127	153
	Protein glutamine gamma glutamyltransferase 2	TGM2	P21980	M.A(+42.01)EELVLERC(+57.02)DLELETNGR(+.98)DHHTADLC(+57.02)R.E	20.36	3293.5	0.4	659.708	5	52.8	11315	1	2	28
	RNA binding protein FUS	FUS	P35637	P.M(+15.99)GRGGYGGGGSGGGGR(+.98)GGFPSGGGGGGGQQRAGDWK.C	24.31	3169.39	0.7	1057.47	3	31.6	4284	2	392	427
	RNA binding protein FUS	FUS	P35637	P.M(+15.99)GR(+.98)GGYGGGGSGGGGRGGFPSGGGGGGGQQRAGDWK.C	21.69	3169.39	1.2	1057.47	3	31.54	4266	1	392	427
	Vitronectin	VTN	P04004	R.FEDGVLDPDYPR(+.98)NISDGFDGIPDNVDAALALPAHSYSGR.E	42.1	4175.93	-0.3	1392.98	3	64.79	15267	5	230	268

## Sheet: B. Metastasis citrullination
Supplementary Table 3. b. PEAKS analysis for citrullinated peptides in 5 liver metastasis tissues.
Patient #	Protein	Gene name	Uniport	Peptide	-10lgP	Mass	ppm	m/z	z	RT	Scan	#Spec	Start	End
Patient 1	Alpha actin 1	ACTA1	P68133	K.AGFAGDDAPR(+.98)AVFPSIVGR(+.98)PR(+.98)HQGVMVGMGQK.D	17.68	3310.63	1	1104.55	3	57.61	12880	1	21	52
	Alpha actin 1	ACTA1	P68133	K.AGFAGDDAPR(+.98)AVFPSIVGRPR(+.98)HQ(+.98)GVMVGMGQK.D	16.38	3310.63	0.8	828.666	4	57.74	12926	1	21	52
	Beta actin	ACTB	P60709	K.DLYANTVLSGGTTMYPGIADR(+.98)MQK.E	44.73	2602.24	-0.7	868.42	3	58.4	13144	1	292	315
	Beta actin	ACTB	P60709	K.IWHHTFYNELR(+.98)VAPEEHPVLLTEAPLNPK.A	33.43	3450.77	0	863.7	4	56.01	12353	3	85	113
	Beta actin	ACTB	P60709	R.FR(+.98)C(+57.02)PEALFQPSFLGMESC(+57.02)GIHETTFNSIMK.C	25.5	3534.61	-0.8	1179.21	3	67.53	16155	2	255	284
	Collagen alpha 1(I) chain	COL1A1	P02452	R.G(+57.02)D(+14.02)AGPK(+.98)GADGSPGK.D	13.7	1284.59	0.2	643.305	2	34.33	5138	1	746	759
	Collagen alpha 1(I) chain	COL1A1	P02452	R.VGPPGP(+31.99)SGNAGPPGPPGPAGK(+.98)EGGK.G	13.4	2168.05	-1.1	723.69	3	35.83	5647	2	883	907
	Collagen alpha 1(I) chain	COL1A1	P02452	K.GN(+.98)SGEPGAPGSK(+.98)GDTGAKGEPGPVGVQGPPGPAGEEGKR.G	12.05	3540.67	-0.6	886.175	4	37	6044	1	431	469
	Collagen alpha 1(IV) chain	COL4A1	P02462	K.GEQ(+.98)GFMGPPGPQGQ(+.98)PGLPGSPGHATEGPK(+.98)GDR.G	12.7	3099.4	0.3	1034.14	3	44.8	8647	1	1207	1238
	Collagen alpha 1(VI) chain	COL6A1	P12109	R.C(+57.02)D(-18.01)R(+.98)NLVWNAGALHYSDEVEIIQGLTR.M	43.44	3011.46	-0.1	1004.83	3	65.19	15376	2	80	105
	Collagen alpha 1(VIII) chain	COL8A1	P27658	K.GK(+.98)NGGPAYEMPAFTAELTAPFPPVGAPVK.F	32.07	2914.46	-1.3	972.492	3	65.91	15624	1	606	634
	Collagen alpha 2(I) chain	COL1A2	P08123	K.GPTGDPGKNGDK(+.98)GHAGLAGAR.G	15.57	1932.94	-1.2	484.242	4	26.01	2344	1	499	519
	Collagen alpha 2(I) chain	COL1A2	P08123	R.G(+42.01)APGAVGAPGPAGATGDR(+.98)GEAGAAGPAGPAGPRGS(+79.97)PGER.G	14.96	3400.55	-1.5	1134.52	3	57.13	12723	1	676	714
	Collagen alpha 2(IV) chain	COL4A2	P08572	P.GLPGSPGAR(+.98)GPK.G	19.69	1093.59	0.4	547.802	2	38.53	6558	1	463	474
	Collagen alpha 2(IV) chain	COL4A2	P08572	R.ATPFIEC(+57.02)NGGR(+.98)GTC(+57.02)HYYANK.Y	13.65	2316.01	0	773.009	3	39.24	6796	1	1652	1671
	Collagen alpha 2(V) chain	COL5A2	P05997	P.GSR(+.98)GNPGSRGENGPTGAVGFAGPQ(+.98)GPDGQPGVK.G	12.27	3063.44	-0.3	1022.15	3	54.27	11779	1	828	860
	EGF containing fibulin like extracellular matrix protein 1	EFEMP1	Q12805	R.C(+57.02)Y(-18.01)PR(+.98)NPC(+57.02)QDPYILTPENR.C	12.35	2275.01	3.8	1138.52	2	51.34	10814	1	359	376
	Emilin 1	EMILIN1	Q9Y6C2	R.AVETAFNGR(+.98)QQPADAAARPGVHETLNEIQHQLQLLDTR.V	16.19	4195.12	-0.2	840.03	5	59.01	13343	1	213	250
	Fibrillin 1	FBN1	P35555	R.C(+57.02)ID(-18.01)VR(+.98)PGYC(+57.02)YTALTNGR.C	39.35	1997.91	-0.1	999.962	2	54.48	11848	2	328	344
	Fibrillin 1	FBN1	P35555	K.C(+57.02)LC(+57.02)PEGFSLSSS(-18.01)GR(+.98)R.C	21.22	1694.75	-0.1	848.382	2	55.14	12065	1	2038	2052
	Fibrillin 1	FBN1	P35555	R.C(+57.02)DSGFALDSEERNC(+57.02)TDIDEC(+57.02)R(+.98)ISPDLC(+57.02)GR.G	13.13	3447.41	-1.7	862.858	4	48.74	9952	1	1055	1083
	Fibrillin 1	FBN1	P35555	K.C(+57.02)RC(+57.02)DSGFALDSEER(+.98)NC(+57.02)TDIDEC(+57.02)RISPDLC(+57.02)GR.G	14.9	3763.54	-0.7	753.715	5	47.01	9380	1	1053	1083
	Fibrillin 1	FBN1	P35555	K.C(+57.02)RC(+57.02)DSGFALDSEERNC(+57.02)TDIDEC(+57.02)R(+.98)ISPDLC(+57.02)GR.G	12.97	3763.54	-0.4	753.715	5	46.94	9354	1	1053	1083
	Fibrinogen alpha chain	FGA	P02671	R.MELER(+.98)PGGNEITR.G	18.3	1501.72	-0.2	501.58	3	38.63	6593	1	259	271
	Heat shock protein beta 1	HSPB1	P04792	R.LPEEWSQWLGGSSWPGYVR(+.98)PLPPAAIESPAVAAPAYSR.A	15.85	4093.04	2.6	1365.36	3	69.01	16645	1	38	75
	Laminin subunit gamma 1	LAMG1	P11047	K.C(+57.02)LPFFND(-18.01)R(+.98)PWR.R	13.31	1489.69	0.1	745.854	2	70.64	17186	1	319	329
	Laminin subunit gamma 1	LAMG1	P11047	K.QEADDIVR(+.98)VAKTAN(+.98)D.T	13.23	1645.78	0.1	823.897	2	43.9	8351	1	1192	1206
	Latent transforming growth factor beta binding protein 2	LTBP2	Q14767	R.R(+.98)STPLGQQ(+.98)QPAPR.T	11.47	1436.74	-0.5	479.919	3	28.99	3338	1	123	135
	Neutrophil elastase	ELANE	P08246	R.R(+.98)LGNGVQC(+57.02)LAMGWGLLGR.N	40.22	1958	-0.4	653.673	3	64.73	15223	1	144	161
	Nidogen 2	NID2	Q14112	K.LEC(+57.02)TLPDGTGR(+.98)R.V	11.53	1374.66	-0.4	688.335	2	46.1	9078	1	1298	1309
	Polyadenylate binding protein 3	PABPC3	Q9H361	R.VANTSTQTVGPR(+.98)PAAAAAAAATPA.V	11.82	2165.11	1.1	542.285	4	66.8	15919	1	476	499
	Tenascin	TNC	P24821	R.YR(+.98)LNYSLPTGQWVGVQLPR.N	42.58	2247.18	-0.5	750.067	3	60.6	13865	1	1015	1033
	Tenascin	TNC	P24821	K.FDR(+.98)YRLNYSLPTGQWVGVQLPR.N	16.52	2665.38	0.3	667.352	4	59.39	13469	1	1012	1033
	Transforming growth factor beta induced protein ig h3	TGFBI	Q15582	R.ILGDPEALR(+.98)DLLNNHILK.S	12.63	2044.13	-0.5	682.384	3	61.46	14150	1	296	313
	Vitronectin	VTN	P04004	R.FEDGVLDPDYPR(+.98)NISDGFDGIPDNVDAALALPAHSYSGR.E	25.63	4175.93	-0.3	1044.99	4	64.94	15294	3	230	268
Patient 2	ATP dependent 6 phosphofructokinase	PFKL	P17858	K.LRASGAGK(+.98)AIGVLTSGGDAQ(+.98)GMN(+.98)AAVR.A	14.85	2530.28	-0.2	844.434	3	53.12	11467	1	9	35
	Collagen alpha 1(I) chain	COL1A1	P02452	R.VGPPGP(+31.99)SGNAGPPGPPGPAGK(+.98)EGGK.G	23.33	2168.05	-0.1	723.691	3	36.06	5827	2	883	907
	Collagen alpha 1(I) chain	COL1A1	P02452	R.GVQGPP(+31.99)GPAGPR(+.98)GANGAPGNDGAK.G	18.3	2131	-0.4	711.342	3	29.12	3489	1	686	709
	Collagen alpha 1(I) chain	COL1A1	P02452	K.S(+57.02)GDRGE(+14.02)TGPAGPTGPVGPVGAR(+.98)GPAGPQGPR.G	13.49	2880.42	-1.5	961.147	3	56.64	12619	1	1063	1093
	Collagen alpha 1(II) chain	COL2A1	P02458	R.GLPGTPGTDGPK(+.98)GASGPAGPPG.A	19.78	1844.89	-0.9	615.97	3	34.97	5459	5	720	741
	Collagen alpha 1(VIII) chain	COL8A1	P27658	K.GK(+.98)NGGPAYEMPAFTAELTAPFPPVGAPVK.F	22.29	2914.46	0.6	972.494	3	65.9	15686	1	606	634
	Collagen alpha 2(IV) chain	COL4A2	P08572	K.GSR(+.98)GLDGYQGPD(+14.02)GPR.G	15.74	1545.72	-0.3	516.246	3	28.11	3152	2	320	334
	Collagen alpha 2(V) chain	COL5A2	P05997	R.GQ(+.98)PGSMGLPGPK(+.98)GSSGDPGKPGEAGNAGVPGQR(+.98)GAPGK.D	23.61	3413.63	1.1	854.415	4	42.89	8101	1	609	646
	DNA polymerase zeta catalytic subunit	REV3L	O60673	K.NISGSLEHN(+.98)K(+.98)AN.K	14.51	1284.59	0.2	643.305	2	34.48	5295	1	1560	1571
	Drebrin like protein	DBNL	Q9UJU6	R.K(+.98)GAC(+57.02)ASHVSTMASFLK.G	14.93	1694.81	0.8	848.414	2	83.51	20140	1	94	109
	Emilin 1	EMILIN1	Q9Y6C2	R.R(+.98)LGALNSSLQLLEDR.L	36.99	1684.91	0.1	562.644	3	57.1	12768	1	789	803
	Emilin 1	EMILIN1	Q9Y6C2	R.AVETAFNGR(+.98)QQPADAAARPGVHETLNEIQHQLQLLDTR.V	23.83	4195.12	-0.8	840.03	5	59.02	13399	1	213	250
	Fibrillin 1	FBN1	P35555	R.C(+57.02)ID(-18.01)VR(+.98)PGYC(+57.02)YTALTNGR.C	46.75	1997.91	-0.8	999.961	2	54.65	11964	2	328	344
	Fibrillin 1	FBN1	P35555	R.TEC(+57.02)RDIDEC(+57.02)LQN(+.98)GR(+.98)IC(+57.02)NNGR.C	33.24	2481.04	-0.3	621.268	4	37.4	6273	1	526	545
	Fibrillin 1	FBN1	P35555	R.SGNC(+57.02)YLDIR(+.98)PRGDNGDTAC(+57.02)SNEIGVGVSK.A	29.95	3111.4	2.7	778.859	4	45.31	8895	1	1531	1559
	Fibrillin 1	FBN1	P35555	R.C(+57.02)AC(+57.02)TYGFTGPQC(+57.02)ER(+.98)D(-18.01)YR.T	26.75	2122.83	-1	1062.42	2	46.46	9275	1	166	182
	Fibrillin 1	FBN1	P35555	K.C(+57.02)LC(+57.02)PEGFSLSSS(-18.01)GR(+.98)R.C	17.4	1694.75	-0.7	848.382	2	55.28	12172	1	2038	2052
	Fibrillin 1	FBN1	P35555	R.C(+57.02)D(-18.01)C(+57.02)K(+.98)PGYR.F	15.82	1037.41	0	519.71	2	28.53	3291	1	1833	1840
	Fibrillin 1	FBN1	P35555	R.GNPEPPVSGEMDDNSLSPEAC(+57.02)YEC(+57.02)K(+.98)INGYPK.R	17.05	3454.46	1.6	1152.5	3	48.92	10084	1	2695	2725
	Fibrinogen beta chain	FGB	P02675	K.APDAGGC(+57.02)LHADPDLGVLC(+57.02)PTGC(+57.02)QLQEALLQQER(+.98)PIR.N	13.95	3955.9	-0.2	989.981	4	59.89	13682	1	89	124
	Fibronectin	FN1	P02751	R.ESK(+.98)PLTAQQTTKLDAPTNLQFVNETDSTVLVR.W	29.95	3544.83	0.9	887.215	4	54.4	11883	1	985	1016
	RNA binding protein FUS	FUS	P35637	P.M(+15.99)GRGGYGGGGSGGGGR(+.98)GGFPSGGGGGGGQQRAGDWK.C	15.26	3169.39	0.3	793.355	4	31.44	4272	1	392	427
	Vitronectin	VTN	P04004	R.FEDGVLDPDYPR(+.98)NISDGFDGIPDNVDAALALPAHSYSGR.E	16.98	4175.93	0.9	1044.99	4	64.95	15365	1	230	268
Patient 3	Alpha actin 1	ACTA1	P68133	K.AGFAGDDAPR(+.98)AVFPSIVGR(+.98)PR(+.98)HQGVMVGMGQK.D	20.98	3310.63	-0.3	1104.55	3	57.76	12840	2	21	52
	Beta actin	ACTB	P60709	K.DLYANTVLSGGTTMYPGIADR(+.98)MQK.E	58.39	2602.24	0.3	868.421	3	58.5	13082	4	292	315
	Beta actin	ACTB	P60709	K.IWHHTFYNELR(+.98)VAPEEHPVLLTEAPLNPK.A	48.24	3450.77	-0.7	1151.26	3	55.97	12251	3	85	113
	Collagen alpha 1(I) chain	COL1A1	P02452	R.GPAGPQGPR(+.98)GDK(+.98)GE(+57.02)TGEQGDR.G	13.5	2123.95	5.1	708.993	3	26.04	2285	1	1085	1105
	Collagen alpha 1(II) chain	COL2A1	P02458	R.GLPGTPGTDGPK(+.98)GASGPAGPPG.A	15.53	1844.89	-0.7	615.97	3	34.88	5259	3	720	741
	Collagen alpha 1(II) chain	COL2A1	P02458	K.GHR(+.98)GYPGLDGAK(+.98)GEAGAPGVKGESGSPGENGSPGPM(+15.99)GP.R	13.12	3505.58	0	1169.53	3	33.9	4931	1	288	325
	Collagen alpha 1(III) chain	COL3A1	P02461	R.GAAGEPGRDGVPGGPGM(+15.99)R(+.98)GMPGSPGGPGSDGK(+.98)PGPPGSQGESGRPGPPGPSGPR.G	12.56	4842.22	-0.3	1211.56	4	60.73	13811	1	519	572
	Collagen alpha 1(IV) chain	COL4A1	P02462	K.GEQGFMGPPGPQ(+.98)GQPGLPGSPGHATEGPK(+.98)GDR(+.98).G	18.61	3099.4	-0.7	1034.14	3	75.47	18654	1	1207	1238
	Collagen alpha 1(IV) chain	COL4A1	P02462	K.GEQGFMGPPGPQ(+.98)GQ(+.98)PGLPGSPGHATEGPK(+.98)GDR.G	15.52	3099.4	-0.3	1034.14	3	43.65	8182	1	1207	1238
	Collagen alpha 1(VI) chain	COL6A1	P12109	R.C(+57.02)D(-18.01)R(+.98)NLVWNAGALHYSDEVEIIQGLTR.M	59.31	3011.46	0.4	1004.83	3	65.24	15286	2	80	105
	Collagen alpha 1(VI) chain	COL6A1	P12109	R.GK(+.98)PGLPGEK.G	14.68	882.481	-0.1	442.248	2	35.58	5496	1	272	280
	Collagen alpha 1(XI) chain	COL11A1	P12107	P.GADGGR(+.98)GMPGEPGAKGDR.G	13.47	1684.76	0.2	562.594	3	28.85	3230	1	583	600
	Collagen alpha 2(I) chain	COL1A2	P08123	A.GPAGPAGPR(+.98)GSPGER.G	16.33	1362.66	-0.2	682.339	2	36.13	5681	1	700	714
	Collagen alpha 2(I) chain	COL1A2	P08123	R.GE(+57.02)RGPPGESGAAGPTGPIGSR(+.98)GPSGPPGPDGNK(+42.01).G	14.49	3066.44	0	1023.15	3	36.3	5738	1	589	621
	Collagen alpha 2(V) chain	COL5A2	P05997	K.GDRGGIGEK(+.98)GAEGTAGN(+.98)DGARGLPGPLGPPGPAGPTGEK.G	17.44	3525.71	-0.6	1176.24	3	63.99	14876	1	777	815
	Collagen alpha 3(VI) chain	COL6A3	P12111	R.GFM(+15.99)YDR(+.98)PLRLNLLDLDYELAEQLDNIAEK.A	16.18	3483.72	1.9	871.94	4	74.28	18264	1	1999	2027
	Elongation factor 1 alpha 1	EEF1A1	P68104	K.IGGIGTVPVGR(+.98)VETGVLKPGMVVTFAPVNVTTEVK.S	44.88	3521.95	0.2	1174.99	3	65.25	15287	2	256	290
	Elongation factor 1 alpha 1	EEF1A1	P68104	K.DGNASGTTLLEALDC(+57.02)ILPPTRPTDK(+.98)PLRLPLQDVYK.I	17.52	3978.08	0	995.527	4	72.71	17743	1	220	255
	Emilin 1	EMILIN1	Q9Y6C2	R.HVAGLWAGLR(+.98)ETNTTSQMQAALLEK.L	24.77	2725.39	0	682.354	4	86.05	20732	1	754	778
	Fibrillin 1	FBN1	P35555	R.C(+57.02)DSGFALDSEER(+.98)NC(+57.02)TDIDEC(+57.02)RISPDLC(+57.02)GR.G	16.59	3447.41	-1.2	862.858	4	48.8	9886	1	1055	1083
	Fibronectin	FN1	P02751	R.ESK(+.98)PLTAQQTTKLDAPTNLQFVNETDSTVLVR.W	18.56	3544.83	-0.9	887.213	4	92.41	21767	4	985	1016
	Fibronectin	FN1	P02751	K.C(+57.02)FD(-18.01)HAAGTSYVVGETWEK(+.98)PYQGWMMVDC(+57.02)TC(+57.02)LGEGSGR.I	17.95	4223.76	-1.6	1408.92	3	64.6	15077	2	186	222
	Fibronectin	FN1	P02751	R.ESK(+.98)PLTAQQTTKLDAPTNLQFVN(+.98)ETDSTVLVR.W	14.27	3545.81	5.4	887.465	4	55.22	12005	1	985	1016
	Fibronectin	FN1	P02751	R.HTSVQTTSSGSGPFTDVR(+.98)AAVYQPQPHPQPPPYGHC(+57.02)VTDSGVVYSVGMQWLK.T	12.52	5638.67	2.1	1128.74	5	60.31	13673	1	273	324
	Fibrinogen beta chain	FGB	P02675	K.APDAGGC(+57.02)LHADPDLGVLC(+57.02)PTGC(+57.02)QLQEALLQQER(+.98)PIR.N	19.67	3955.9	0	989.982	4	59.79	13502	1	89	124
	Fibrinogen gamma chain	FGG	P02679	K.IHLISTQSAIPYALRVELEDWNGR(+.98)TSTADYAMFK.V	17.3	3896.94	0.8	780.396	5	65.85	15487	1	259	292
	Fibrinogen alpha chain	FGA	P02671	K.EVVTSEDGSDC(+57.02)PEAMDLGTLSGIGTLDGFR(+.98)HR.H	25.99	3421.54	0.5	1141.52	3	61.57	14087	2	481	512
	Heat shock protein HSP 90 alpha	HSP90AA1	P07900	R.GVVDSEDLPLNISR(+.98)EMLQQSK.I	52.7	2358.17	1.1	1180.1	2	62.59	14422	2	387	407
	Mucin 2	MUC2	Q02817	K.VQC(+57.02)DVSVGFIC(+57.02)K(+.98)NEDQFGN(+.98)GPFGLC(+57.02)YDYK.I	16.22	3417.46	5.6	1140.17	3	60.98	13896	2	1355	1383
	Profilin 1	PFN1	P07737	K.C(+57.02)SVIR(+.98)D(-18.01)SLLQDGEFSMDLR.T	46.46	2223.03	0	1112.52	2	65.2	15274	1	71	89
	Profilin 1	PFN1	P07737	K.C(+57.02)SVIR(+.98)DS(-18.01)LLQDGEFSMDLR.T	43.27	2223.03	0.1	742.017	3	65.2	15273	1	71	89
	Profilin 1	PFN1	P07737	K.C(+57.02)S(-18.01)VIR(+.98)DSLLQDGEFSMDLR.T	38.9	2223.03	-1.9	1112.52	2	65.13	15251	2	71	89
	Stress 70 protein, mitochondrial	HSPA9	P38646	K.E(+42.01)R(+.98)VEAVNMAEGIIHDTETKMEEFKDQLPADEC(+57.02)NK.L	14.99	4018.82	1.1	804.773	5	69.07	16539	1	577	610
	Trifunctional enzyme subunit alpha	HADHA	P40939	K.HLAILGAGLM(+15.99)GAGIAQ(+.98)VSVDK(+.98)GLK.T	12.41	2336.28	0.6	779.767	3	66.13	15577	1	363	386
	Tubulin alpha 1A chain	TUBA1A	Q71U36	K.HVPR(+.98)AVFVDLEPTVIDEVR.T	22.08	2191.16	-0.2	731.395	3	60.72	13810	1	61	79
Patient 4	Collagen alpha 1(I) chain	COL1A1	P02452	G.NPGADGQ(+.98)PGAK(+.98)GANGAPGIAGAPGFPGAR.G	27.28	2531.22	-3.5	1266.61	2	44.8	8629	1	387	415
	Collagen alpha 1(I) chain	COL1A1	P02452	R.VGPPGP(+31.99)SGNAGPPGPPGPAGK(+.98)EGGK.G	17.3	2168.05	0.6	1085.03	2	35.36	5510	1	883	907
	Collagen alpha 1(IV) chain	COL4A1	P02462	R.AGSPGRDGHPGLPGPK(+.98)GSPGS(+79.97)VGLK(+42.01)GER.G	16.6	2746.32	0.6	916.447	3	42.89	8003	1	558	585
	Collagen alpha 1(VI) chain	COL6A1	P12109	R.C(+57.02)D(-18.01)R(+.98)NLVWNAGALHYSDEVEIIQGLTR.M	63.06	3011.46	-0.3	1004.83	3	65.22	15266	1	80	105
	Collagen alpha 1(XI) chain	COL11A1	P12107	R.GPTGK(+.98)PGPK(+.98)GTSGGDGPPGPPGERG.P	16.68	2215.05	0.7	739.358	3	83.21	20052	3	895	919
	Collagen alpha 2(I) chain	COL1A2	P08123	R.GPNGDAGR(+.98)P(+31.99)GEPGLMGPR.G	21.33	1766.8	-0.4	884.407	2	33.56	4909	1	433	450
	Collagen alpha 2(IV) chain	COL4A2	P08572	R.FSTMPFLYC(+57.02)NPGDVC(+57.02)YYASR(+.98)NDK.S	25.68	2805.19	0.8	936.07	3	59.33	13362	1	1541	1563
	Collagen alpha 2(IV) chain	COL4A2	P08572	R.ATPFIEC(+57.02)NGGR(+.98)GTC(+57.02)HYYANK.Y	20.58	2316.01	0.5	580.009	4	38.63	6602	1	1652	1671
	DNA polymerase zeta catalytic subunit	REV3L	O60673	K.NISGSLEHN(+.98)K(+.98)AN.K	24.41	1284.59	0.6	643.305	2	33.87	5013	1	1560	1571
	Emilin 1	EMILIN1	Q9Y6C2	R.S(+42.01)EPGTVPFDR(+.98)VLLNDGGYYDPETGVFTAPLAGR.Y	35.66	3552.7	1.6	1185.24	3	67.78	16092	1	882	914
	Emilin 1	EMILIN1	Q9Y6C2	R.LEDR(+.98)FNSTLGPSEEQEESWPGAPGGLSHWLPAAR.G	35.38	3720.74	0.8	931.194	4	60.43	13722	1	410	443
	Emilin 1	EMILIN1	Q9Y6C2	R.HVAGLWAGLR(+.98)ETNTTSQMQAALLEK.L	31.86	2725.39	0.3	682.354	4	86	20784	1	754	778
	Emilin 1	EMILIN1	Q9Y6C2	R.LSRLEDR(+.98)FNSTLGPSEEQEESWPGAPGGLSHWLPAAR.G	30.97	4076.96	2.1	1020.25	4	58.93	13232	1	407	443
	Emilin 1	EMILIN1	Q9Y6C2	R.AVETAFNGRQQPADAAAR(+.98)PGVHETLNEIQHQLQLLDTR.V	28.7	4195.12	0.6	840.031	5	58.68	13151	1	213	250
	Emilin 2	EMILIN2	Q9BXX0	K.IQSLEDR(+.98)LGSVLLQMTNNTGAELSPPGAAALPGVSGSGDER.V	45.02	4108.04	0.2	1370.35	3	70.98	17126	1	494	534
	Fibrillin 1	FBN1	P35555	K.VIHDVC(+57.02)R(+.98)NGEC(+57.02)VNDRGSYHC(+57.02)IC(+57.02)K.T	32.68	2848.23	-0.1	713.064	4	31.85	4332	2	2408	2430
	Fibrillin 1	FBN1	P35555	R.C(+57.02)AC(+57.02)TYGFTGPQC(+57.02)ER(+.98)D(-18.01)YR.T	32.66	2122.83	0.3	1062.42	2	46.16	9074	1	166	182
	Fibrillin 1	FBN1	P35555	K.C(+57.02)RC(+57.02)DSGFALDSEERNC(+57.02)TDIDEC(+57.02)R(+.98)ISPDLC(+57.02)GR.G	25.67	3763.54	1	941.893	4	46.89	9313	1	1053	1083
	Fibrillin 1	FBN1	P35555	K.C(+57.02)LC(+57.02)PEGFSLSSS(-18.01)GR(+.98)R.C	19.61	1694.75	0.6	848.383	2	54.72	11865	1	2038	2052
	Fibronectin	FN1	P02751	R.C(+57.02)TC(+57.02)VGNGR(+.98)GEWTC(+57.02)IAYSQLR.D	41.15	2388.04	1.3	797.022	3	51.14	10703	1	496	515
	Fibronectin	FN1	P02751	R.ESK(+.98)PLTAQQTTKLDAPTNLQFVNETDSTVLVR.W	25.86	3544.83	-0.8	887.213	4	74.18	18153	1	985	1016
	Fibronectin	FN1	P02751	K.R(+.98)HEEGHMLNC(+57.02)TC(+57.02)FGQGR.G	21.61	2088.87	0.9	523.225	4	35.69	5622	1	534	550
	Olfactomedin 4	OLFM4	Q6UX06	K.EC(+57.02)EASKDQNTPVVHPPPTPGSC(+57.02)GHGGVVN(+.98)ISK(+.98)PSVVQLNWR.G	17.06	4436.13	5.2	888.237	5	49.89	10295	1	225	265
Patient 5	Collagen alpha 1(I) chain	COL1A1	P02452	R.GVQGPP(+31.99)GPAGPR(+.98)GANGAPGNDGAK.G	14.71	2131	0	711.342	3	28.85	3278	1	686	709
	Collagen alpha 1(II) chain	COL2A1	P02458	R.GFPGER(+.98)GSPGAQGLQ(+.98)GPR.G	15.6	1768.85	-0.4	885.432	2	39.7	6910	1	702	719
	Collagen alpha 1(III) chain	COL3A1	P02461	K.G(+42.01)DAGAPGAPGGKGDAGAPGE(+14.02)R(+.98)GPPGLAGAPGLR.G	16.93	2864.42	-0.5	955.812	3	38.66	6566	1	663	695
	Collagen alpha 1(IV) chain	COL4A1	P02462	K.GEAGLPGTPGPTGPAGQ(+.98)KGEPGSDGIPGS(+79.97)AGEK(+.98)GEPGLPGR.G	14.62	3774.74	-1.1	1259.25	3	61.38	14003	1	1133	1173
	Collagen alpha 2(I) chain	COL1A2	P08123	R.GPNGDAGR(+.98)P(+31.99)GEPGLMGPR.G	15.25	1766.8	-0.5	884.407	2	33.47	4840	1	433	450
	Collagen alpha 1(VI) chain	COL6A1	P12109	R.C(+57.02)D(-18.01)R(+.98)NLVWNAGALHYSDEVEIIQGLTR.M	36.78	3011.46	-0.6	1004.83	3	65.47	15329	1	80	105
	Collagen alpha 1(VI) chain	COL6A1	P12109	R.NFTAADWGQSR(+.98)DAEEAISQTIDTIVDMIK.N	27.44	3225.51	-0.7	1076.18	3	75.32	18516	1	212	240
	Collagen alpha 1(VI) chain	COL6A1	P12109	K.GYR(+.98)GPE(+57.02)GPQ(+.98)GPPGHQGPPGPDEC(+57.02)EILDIIMK.M	20.48	3356.54	2.3	1119.86	3	63.02	14536	1	572	602
	Collagen alpha 1(VI) chain	COL6A1	P12109	K.GYR(+.98)GPE(+57.02)GPQGPPGHQ(+.98)GPPGPDEC(+57.02)EILDIIMK.M	17.76	3356.54	3.4	1119.86	3	62.95	14511	1	572	602
	Collagen alpha 1(VI) chain	COL6A1	P12109	K.G(+57.02)YR(+.98)GPEGPQ(+.98)GPPGHQGPPGPDEC(+57.02)EILDIIMK.M	15.82	3356.54	1.8	1119.86	3	62.9	14495	1	572	602
	Collagen alpha 3(VI) chain	COL6A3	P12111	K.S(+42.01)AGSR(+.98)IEDGVPQHLVLVLGGK.S	17.68	2174.17	-4.7	725.727	3	57.19	12639	1	1531	1551
	Emilin 1	EMILIN1	Q9Y6C2	R.LEDR(+.98)FNSTLGPSEEQEESWPGAPGGLSHWLPAAR.G	47.17	3720.74	0	931.193	4	59.7	13454	1	410	443
	Emilin 1	EMILIN1	Q9Y6C2	R.AVETAFNGR(+.98)QQPADAAARPGVHETLNEIQHQLQLLDTR.V	15.77	4195.12	-1.7	840.029	5	58.61	13100	1	213	250
	Fibrillin 1	FBN1	P35555	R.C(+57.02)IDVR(+.98)PGYC(+57.02)YTALTNGR.C	47.96	2015.92	0	672.98	3	45.28	8742	1	328	344
	Fibrillin 1	FBN1	P35555	R.C(+57.02)ID(-18.01)VR(+.98)PGYC(+57.02)YTALTNGR.C	43.66	1997.91	0.5	999.962	2	54.12	11637	1	328	344
	Fibrillin 1	FBN1	P35555	R.SGNC(+57.02)YLDIRPR(+.98)GDNGDTAC(+57.02)SNEIGVGVSK.A	38.05	3111.4	0.2	778.857	4	44.73	8561	1	1531	1559
	Fibrillin 1	FBN1	P35555	R.C(+57.02)AC(+57.02)TYGFTGPQC(+57.02)ER(+.98)D(-18.01)YR.T	30.13	2122.83	0.7	1062.42	2	45.97	8968	1	166	182
	Fibrillin 1	FBN1	P35555	R.SGNC(+57.02)YLDIR(+.98)PRGDNGDTAC(+57.02)SNEIGVGVSK.A	20.54	3111.4	1.4	778.858	4	44.65	8536	1	1531	1559
	Fibrillin 1	FBN1	P35555	K.C(+57.02)RC(+57.02)DSGFALDSEER(+.98)NC(+57.02)TDIDEC(+57.02)RISPDLC(+57.02)GR.G	17.3	3763.54	1.6	941.894	4	46.56	9161	1	1053	1083
	Fibrinogen alpha chain	FGA	P02671	K.EVVTSEDGSDC(+57.02)PEAMDLGTLSGIGTLDGFR(+.98)HR.H	17.7	3421.54	0.3	1141.52	3	61.34	13991	2	481	512
	Fibulin 5	FBLN5	Q9UBX5	K.C(+57.02)ID(-18.01)PIR(+.98)C(+57.02)EEPYLR.I	16.08	1702.78	-1.3	852.396	2	54.38	11724	1	314	326
	Heterogeneous nuclear ribonucleoprotein U	HNRNPU	Q00839	K.E(+42.01)K(+.98)PYFPIPEEYTFIQNVPLEDR.V	28.73	2766.34	1.4	923.123	3	67.05	15838	1	463	484
	Heterogeneous nuclear ribonucleoprotein U	HNRNPU	Q00839	K.K(+.98)K(+.98)AEGGGGGGR(+.98)PGAPAAGDGK.T	14.74	1796.87	0.7	599.963	3	25.08	2034	1	214	234
	Keratin 7	KRT7	P08729	L.R(+.98)TLN(+.98)ETELTELQ(+.98)SQISDTSVVLSMDNSR.S	31.2	3168.5	-0.5	1057.17	3	65.96	15487	1	226	253
	RNA binding protein FUS	FUS	P35637	P.MGRGGYGGGGSGGGGR(+.98)GGFPSGGGGGGGQQRAGDWK.C	19.04	3153.39	2.4	1052.14	3	31.97	4332	2	392	427
	Vitronectin	VTN	P04004	R.FEDGVLDPDYPR(+.98)NISDGFDGIPDNVDAALALPAHSYSGR.E	41.05	4175.93	0.4	1392.99	3	64.63	15053	4	230	268
