# Supplementary material for: Colorectal cancer liver metastatic growth depends on PAD4-driven citrullination of the extracellular matrix
Source: Nat Commun. 2018 Nov 14;9:4783. doi: 10.1038/s41467-018-07306-7 (PMC6235861; doi:10.1038/s41467-018-07306-7)
Supplement: Supplementary file 7 — Supplementary Data 4 [file 41467_2018_7306_MOESM7_ESM.xlsx]

## Sheet: List of antibodies used
Supplementary Table 4. List of antibodies used in the study.
Antibody	Company	Catalogue number	Application
Laminin	Abcam	ab30320	IHC
Collagen V	Abcam	ab7046	IHC
Collagen IV	Abcam	ab6586	IHC
Collagen IV	Abcam	ab23975	IHC
MMP-23	Abcam	ab53148	IHC
COL5A1	Santa-Cruz	sc-20648	IHC
PAD4	Acris	AP55150SU-N	IHC
Collagen I	Abcam	ab90395	IHC
N-cadherin	Cell Signaling	13116	IHC
Cytokeratin 7	Cell Signaling	4465	IHC
Fibronectin	Abcam	ab2413	IHC
Anti-Histone H3 (citrulline R2 + R8 + R17)	Abcam	ab5103	IHC
Goat Anti-Rabbit IgG H&L (Alexa Fluor® 488)	Abcam	ab150077	IHC
Goat Anti-Mouse IgG H&L (Alexa Fluor® 488)	Abcam	ab150113	IHC
Donkey Anti-Rabbit IgG H&L (Alexa Fluor® 555)	Abcam	ab150074	IHC
Donkey Anti-Mouse IgG H&L (Alexa Fluor® 555)	Abcam	ab150106	IHC
PAD4	Abcam	ab128086	WB
PAD4	Abcam	ab26071	WB
Col5A1	Santa-Cruz	sc-20648	WB
Versican	Santa-Cruz	sc-25831	WB
Tenascin C	Abcam	ab108930	WB
MMP-23	Abcam	ab53148	WB
S100-A11	ProteinTech	10237-1- AP	WB
Caveolin-1	Cell Signaling	3238	WB
Beta-catenin	Santa-Cruz	sc-7199	WB
Histone H3	Cell Signaling	4499	WB
Zeb-1	Cell Signaling	3396	WB
Slug	Cell Signaling	9585	WB
Cytokeratin 7	Cell Signaling	4465	WB
N-cadherin	Cell Signaling	13116	WB
E-cadherin	Cell Signaling	5296	WB
N-cadherin	Cell Signaling	4061	WB
E-cadherin	R&D	AF748	WB
ZO-1	Cell Signaling	8193	WB
MEK1/2	Cell Signaling	9126	WB
p44/42 MAPK	Cell Signaling	4377	WB
JNK	Cell Signaling	9252	WB
pJNK	Cell Signaling	9251	WB
FAK	Cell Signaling	13009	WB
pFAK	Cell Signaling	8556	WB
Beta-actin	Cell Signaling	8457	WB
GAPDH	Cell Signaling	5174	WB
Citrullinated residues	Millipore	17-347	WB
Donkey anti-goat IgG-HRP	Santa-Cruz	sc-2020	WB
Goat anti-rabbit IgG-HRP	Santa-Cruz	sc-2030	WB
Goat anti-mouse IgG-HRP	Santa-Cruz	sc-2031	WB
Ly-6G	BD Biosciences	551459	In vivo depletion
CD11b PE-Cy7	eBioscience	25-0112-82	FACS
CD45 PE	eBioscience	12-0451-82	FACS
CXCR2-APC	Biolegend	149305	FACS
Gr1 PE	eBioscience	12-5931-82	FACS
